# Supplementary material for: Expression of Immune Related Genes and Possible Regulatory Mechanisms in Alzheimer’s Disease
Source: Front Immunol. 2021 Nov 5;12:768966. doi: 10.3389/fimmu.2021.768966 (PMC8602845; doi:10.3389/fimmu.2021.768966)
Supplement: Supplementary file 1 [file DataSheet_1.zip]

Archive with 4 entries (4 files):
- Table S1 Cluster DEGs.xlsx
- Table S2 IRGs in AD PBMCs.xlsx
- Table S3 DEGs in GSE33000.xlsx
- Table S4 Common IRGs.xlsx
