# Supplementary material for: Expression of Immune Related Genes and Possible Regulatory Mechanisms in Alzheimer’s Disease
Source: Front Immunol. 2021 Nov 5;12:768966. doi: 10.3389/fimmu.2021.768966 (PMC8602845; doi:10.3389/fimmu.2021.768966)
Supplement: Supplementary file 1 [file DataSheet_1.zip › Table S1 Cluster DEGs.xlsx]

## Sheet: scRNA_AD.markers
p_val	avg_log2FC	pct.1	pct.2	p_val_adj	cluster	gene
0	1.34502	0.698	0.241	0	0	CCR7
0	1.23689	0.783	0.341	0	0	TCF7
0	1.2114	0.635	0.233	0	0	PRKCQ-AS1
0	1.12133	0.627	0.246	0	0	LEF1
0	0.983188	0.806	0.481	0	0	NOSIP
0	0.920911	0.632	0.277	0	0	MAL
0	0.884945	0.733	0.43	0	0	PIK3IP1
0	0.860278	0.823	0.432	0	0	SELL
0	0.848777	0.405	0.135	0	0	TRABD2A
0	0.835091	0.444	0.177	0	0	OXNAD1
0	0.812972	0.999	0.993	0	0	RPS13
0	0.808574	0.606	0.309	0	0	CAMK4
0	0.79955	0.358	0.113	0	0	TSHZ2
0	0.797045	0.669	0.385	0	0	RGS10
0	0.777902	0.347	0.094	0	0	ACTN1
0	0.7341	0.99	0.963	0	0	EEF1B2
0	0.730709	0.992	0.972	0	0	RPL22
0	0.727741	0.73	0.48	0	0	LEPROTL1
0	0.720224	0.425	0.188	0	0	SATB1
0	0.719713	0.999	0.995	0	0	RPS3A
0	0.713582	0.953	0.748	0	0	LDHB
0	0.710003	0.999	0.997	0	0	RPL32
0	0.706621	0.664	0.445	0	0	NDFIP1
0	0.681287	0.383	0.168	0	0	IL6ST
0	0.663408	0.872	0.698	0	0	EIF3E
0	0.66338	0.974	0.906	0	0	NPM1
0	0.658256	0.442	0.221	0	0	LDLRAP1
0	0.657545	1	0.997	0	0	RPS12
0	0.639141	0.996	0.983	0	0	RPS5
0	0.63826	0.985	0.928	0	0	TMEM66
0	0.633144	0.299	0.107	0	0	C14orf64
0	0.62996	0.987	0.933	0	0	EEF1G
0	0.627611	0.992	0.973	0	0	RPL9
0	0.623791	0.271	0.086	0	0	EPHX2
0	0.620672	1	0.997	0	0	RPL30
0	0.606039	0.997	0.989	0	0	RPL5
0	0.605837	0.998	0.993	0	0	RPL35A
0	0.605259	1	0.996	0	0	RPS14
0	0.60193	0.981	0.93	0	0	RPL7
0	0.597132	0.999	0.996	0	0	RPL11
0	0.588511	0.989	0.951	0	0	PABPC1
0	0.586573	0.999	0.995	0	0	RPS23
0	0.585469	0.913	0.773	0	0	C12orf57
0	0.566558	0.999	0.995	0	0	RPL34
0	0.556461	0.998	0.991	0	0	RPS25
0	0.533319	0.999	0.996	0	0	RPL19
0	0.523956	0.975	0.925	0	0	TXNIP
0	0.52268	0.993	0.978	0	0	RPL24
0	0.520566	0.999	0.995	0	0	RPS28
0	0.512618	0.999	0.996	0	0	RPS8
0	0.50441	0.997	0.993	0	0	RPL18
0	0.501278	1	0.997	0	0	RPS15A
0	0.498923	0.999	0.995	0	0	RPL39
0	0.496714	0.998	0.995	0	0	RPS10
0	0.494605	0.999	0.996	0	0	RPS27A
0	0.493333	0.997	0.991	0	0	RPL37
0	0.492366	0.907	0.536	0	0	IL7R
0	0.490047	1	0.997	0	0	RPL13
0	0.48519	0.994	0.986	0	0	NACA
0	0.474775	0.962	0.912	0	0	RPL38
0	0.468064	0.997	0.993	0	0	RPL12
0	0.467409	0.99	0.972	0	0	RPL10A
0	0.463408	1	0.996	0	0	TPT1
0	0.463049	0.997	0.992	0	0	RPS6
0	0.461853	0.997	0.985	0	0	RPS21
0	0.460966	0.957	0.894	0	0	TOMM7
0	0.457938	0.971	0.924	0	0	RPL31
0	0.452097	0.998	0.995	0	0	RPS4X
0	0.451141	0.999	0.997	0	0	RPS3
0	0.450803	0.998	0.994	0	0	RPL29
0	0.448358	1	0.998	0	0	RPL10
0	0.445511	0.998	0.992	0	0	RPL14
0	0.430183	0.992	0.982	0	0	RPS9
0	0.427202	0.995	0.985	0	0	RPL36
0	0.425373	0.997	0.991	0	0	RPLP2
0	0.413896	0.991	0.98	0	0	RPS16
0	0.412958	1	0.998	0	0	EEF1A1
0	0.398593	0.984	0.953	0	0	RPL4
0	0.393333	0.257	0.061	0	0	AIF1
0	0.387693	0.993	0.98	0	0	RPL21
0	0.383392	0.994	0.978	0	0	RPSA
0	0.376033	1	0.998	0	0	RPLP1
0	0.375786	0.998	0.992	0	0	RPL3
0	0.368833	0.999	0.996	0	0	RPS27
0	0.362837	0.998	0.994	0	0	RPS15
0	0.362458	0.997	0.993	0	0	RPS24
0	0.360308	0.999	0.994	0	0	RPS18
0	0.358687	0.997	0.992	0	0	RPL8
0	0.357235	0.994	0.987	0	0	GNB2L1
0	0.344562	0.999	0.994	0	0	RPL18A
0	0.31985	1	0.997	0	0	RPL28
0	0.292231	0.997	0.994	0	0	FAU
0	0.291595	0.997	0.994	0	0	RPL7A
0	0.276826	0.996	0.992	0	0	RPL6
0	0.253813	0.998	0.994	0	0	RPL26
8.68268e-297	0.313137	0.997	0.986	1.64007e-292	0	RPLP0
2.75181e-284	0.644624	0.595	0.382	5.1979e-280	0	LINC00861
1.05594e-283	0.541582	0.543	0.309	1.99456e-279	0	CD27
7.23373e-271	0.657001	0.355	0.165	1.36638e-266	0	MAML2
7.04898e-267	0.574032	0.391	0.19	1.33148e-262	0	NUCB2
1.54738e-257	0.538785	0.674	0.47	2.92284e-253	0	FOXP1
4.1627e-256	0.640646	0.386	0.197	7.86292e-252	0	PCED1B
1.42807e-255	0.607574	0.422	0.225	2.69747e-251	0	RCAN3
2.05801e-251	0.598321	0.26	0.098	3.88737e-247	0	NELL2
4.04472e-250	0.341502	0.971	0.941	7.64006e-246	0	COX4I1
3.04399e-244	0.586023	0.551	0.35	5.74979e-240	0	ABLIM1
1.70115e-234	0.544568	0.622	0.422	3.21331e-230	0	FLT3LG
1.20034e-233	0.269101	0.995	0.984	2.26733e-229	0	RPL17
4.44862e-231	0.269792	0.986	0.973	8.403e-227	0	UBA52
2.74741e-225	0.585675	0.317	0.149	5.18958e-221	0	MYC
1.75344e-223	0.294034	0.924	0.622	3.31208e-219	0	LTB
2.20535e-220	0.565308	0.458	0.277	4.16569e-216	0	C6orf48
7.84944e-219	0.537648	0.597	0.419	1.48268e-214	0	SNHG8
1.32246e-217	0.454168	0.82	0.69	2.49799e-213	0	EIF3H
4.70593e-217	0.557926	0.514	0.328	8.88902e-213	0	GIMAP5
1.23868e-216	0.494591	0.705	0.546	2.33974e-212	0	ST13
3.39853e-215	0.271821	1	0.999	6.41948e-211	0	MALAT1
4.18251e-205	0.514641	0.316	0.154	7.90034e-201	0	PDE3B
5.9495e-194	0.26453	0.987	0.962	1.1238e-189	0	EEF2
7.12059e-194	0.458478	0.622	0.436	1.34501e-189	0	TMEM123
1.74333e-193	0.282567	0.976	0.955	3.29299e-189	0	PFDN5
3.02573e-185	0.36932	0.887	0.818	5.71529e-181	0	UQCRB
4.52208e-179	0.273075	0.977	0.949	8.54176e-175	0	BTF3
2.87577e-177	0.416546	0.791	0.664	5.43204e-173	0	ZFAS1
8.53442e-176	0.48681	0.593	0.438	1.61207e-171	0	RSL1D1
3.36267e-170	0.3174	0.934	0.876	6.35175e-166	0	COX7C
1.11635e-169	0.470694	0.321	0.173	2.10867e-165	0	SERINC5
2.99703e-168	0.452334	0.497	0.332	5.6611e-164	0	CCDC109B
1.91528e-165	0.453243	0.647	0.5	3.61777e-161	0	NSA2
7.18949e-157	0.271044	0.979	0.953	1.35802e-152	0	RPS29
4.19707e-153	0.338524	0.861	0.706	7.92784e-149	0	FYB
1.37251e-152	0.37005	0.844	0.738	2.59254e-148	0	RPS20
9.05484e-152	0.459	0.405	0.253	1.71037e-147	0	DGKA
2.61526e-150	0.386448	0.765	0.645	4.93996e-146	0	ANP32B
1.55625e-149	0.351801	0.781	0.613	2.93959e-145	0	DNAJB1
3.97317e-147	0.494271	0.484	0.331	7.50491e-143	0	PIM2
1.25983e-139	0.383463	0.289	0.153	2.3797e-135	0	TXK
3.54655e-139	0.362559	0.807	0.709	6.69907e-135	0	EIF4B
9.59869e-138	0.450604	0.493	0.353	1.8131e-133	0	ALKBH7
1.26933e-136	0.421583	0.761	0.667	2.39764e-132	0	GLTSCR2
4.02574e-136	0.435262	0.4	0.257	7.60422e-132	0	AC006129.2
1.49812e-135	0.429771	0.269	0.145	2.8298e-131	0	SH3YL1
2.12927e-134	0.418897	0.541	0.391	4.02198e-130	0	MGAT4A
1.694e-124	0.419991	0.336	0.206	3.1998e-120	0	TESPA1
7.74238e-124	0.319717	0.815	0.718	1.46246e-119	0	EIF3L
3.14707e-123	0.271715	0.975	0.785	5.94451e-119	0	CD3E
6.77377e-123	0.416902	0.431	0.292	1.2795e-118	0	GIMAP1
1.37639e-122	0.409437	0.391	0.259	2.59987e-118	0	EPB41L4A-AS1
1.65069e-120	0.403924	0.251	0.137	3.11799e-116	0	CHMP7
1.54485e-116	0.30466	0.855	0.786	2.91806e-112	0	RPL23
5.01405e-116	0.359526	0.652	0.521	9.47104e-112	0	PPP1R2
7.2472e-115	0.479851	0.645	0.582	1.36892e-110	0	RPS4Y1
2.46895e-110	0.363291	0.624	0.501	4.6636e-106	0	EIF2S3
1.62845e-109	0.394127	0.517	0.391	3.07597e-105	0	HSPB1
3.69557e-109	0.375181	0.259	0.147	6.98057e-105	0	IPCEF1
1.0003e-108	0.376412	0.568	0.447	1.88947e-104	0	FBL
2.13632e-108	0.330391	0.424	0.28	4.03529e-104	0	C1orf162
3.75003e-101	0.334045	0.664	0.554	7.08344e-97	0	GYPC
1.10853e-91	0.323687	0.707	0.616	2.09389e-87	0	ATP5O
8.51586e-90	0.329859	0.454	0.335	1.60856e-85	0	CD55
3.22032e-88	0.348122	0.327	0.218	6.08287e-84	0	TRAT1
8.94318e-86	0.311423	0.696	0.607	1.68928e-81	0	UXT
1.19801e-82	0.324944	0.372	0.259	2.26292e-78	0	INPP4B
2.64739e-82	0.344458	0.28	0.179	5.00065e-78	0	TGFBR2
1.02021e-81	0.342285	0.31	0.208	1.92707e-77	0	THEM4
2.72007e-81	0.330302	0.399	0.29	5.13794e-77	0	APEX1
4.83758e-78	0.325254	0.403	0.301	9.13771e-74	0	PPA1
2.29543e-75	0.373726	0.779	0.743	4.33584e-71	0	BTG1
4.0584e-75	0.298413	0.573	0.46	7.66592e-71	0	GIMAP7
5.04033e-74	0.320147	0.27	0.177	9.52069e-70	0	GIMAP2
1.54336e-73	0.271386	0.609	0.503	2.91526e-69	0	PRMT2
2.30664e-72	0.273749	0.959	0.921	4.35702e-68	0	RPS2
3.23756e-71	0.290325	0.317	0.219	6.11543e-67	0	CD4
7.88279e-71	0.300719	0.293	0.2	1.48898e-66	0	SELM
1.24587e-65	0.299044	0.478	0.375	2.35333e-61	0	GCC2
1.87432e-65	0.256893	0.704	0.62	3.5404e-61	0	SERP1
2.95985e-63	0.292589	0.281	0.194	5.59087e-59	0	BCL11B
2.53296e-62	0.292362	0.466	0.373	4.78452e-58	0	TMEM243
3.41069e-62	0.288893	0.542	0.457	6.44246e-58	0	EIF3M
5.38751e-62	0.293184	0.337	0.246	1.01765e-57	0	LSM5
3.5153e-61	0.290815	0.281	0.194	6.64004e-57	0	AL592284.1
1.68808e-60	0.251757	0.745	0.665	3.18861e-56	0	RPL36A
6.9603e-59	0.265068	0.638	0.56	1.31473e-54	0	TOMM20
2.97508e-56	0.31273	0.602	0.536	5.61962e-52	0	SMDT1
3.06041e-56	0.287315	0.324	0.24	5.78081e-52	0	IMPDH2
6.29513e-53	0.251119	0.452	0.358	1.18909e-48	0	TC2N
7.56005e-53	0.28898	0.331	0.25	1.42802e-48	0	HSPD1
5.63927e-47	0.266459	0.277	0.202	1.0652e-42	0	LETMD1
2.77911e-46	0.262658	0.434	0.353	5.24947e-42	0	TMC8
5.15414e-46	0.266397	0.301	0.227	9.73565e-42	0	ATP6V0E2
3.39054e-44	0.271491	0.398	0.319	6.40439e-40	0	S1PR1
1.46701e-38	0.253223	0.268	0.203	2.77104e-34	0	RBMS1
0	1.21405	0.66	0.221	0	1	AQP3
0	1.06608	0.922	0.537	0	1	IL7R
0	0.976712	0.964	0.612	0	1	LTB
0	0.875268	0.32	0.103	0	1	LMNA
0	0.79864	0.986	0.883	0	1	VIM
0	0.784334	0.683	0.357	0	1	PLP2
0	0.777759	0.879	0.656	0	1	TNFAIP3
0	0.763418	0.314	0.08	0	1	CRIP2
0	0.71726	0.97	0.849	0	1	JUNB
0	0.701493	0.462	0.199	0	1	CORO1B
0	0.677312	0.637	0.338	0	1	PBXIP1
0	0.67595	0.82	0.569	0	1	FOS
0	0.669586	0.465	0.211	0	1	GATA3
0	0.662359	0.406	0.148	0	1	LIMS1
0	0.626969	0.866	0.643	0	1	GSTK1
0	0.603031	0.933	0.742	0	1	CRIP1
0	0.601428	0.336	0.121	0	1	PASK
0	0.59442	0.98	0.88	0	1	FXYD5
0	0.592624	0.967	0.747	0	1	LDHB
0	0.592484	0.431	0.144	0	1	CD82
0	0.582164	0.426	0.188	0	1	COTL1
0	0.5725	0.328	0.118	0	1	TRADD
0	0.555847	0.28	0.081	0	1	ICOS
0	0.532848	0.332	0.108	0	1	CD28
0	0.524787	0.592	0.301	0	1	MAL
0	0.499202	0.679	0.381	0	1	S100A11
0	0.482851	0.581	0.294	0	1	ITGB1
0	0.470339	0.964	0.841	0	1	HINT1
0	0.395093	0.999	0.996	0	1	TPT1
0	0.342439	1	0.998	0	1	RPLP1
0	0.324589	1	0.993	0	1	RPS18
0	0.319697	0.999	0.983	0	1	RPL36
0	0.266268	1	0.998	0	1	EEF1A1
0	0.25564	1	0.997	0	1	RPL28
1.27245e-301	0.5791	0.498	0.243	2.40353e-297	1	GPR183
7.7023e-299	0.532247	0.469	0.221	1.45489e-294	1	INPP4B
2.90911e-295	0.348782	0.999	0.986	5.49501e-291	1	RPLP0
4.32922e-295	0.545519	0.329	0.127	8.17747e-291	1	TTC39C
2.50455e-293	0.508246	0.682	0.401	4.73084e-289	1	FLT3LG
2.52231e-290	0.506623	0.901	0.692	4.7644e-286	1	FYB
1.71387e-284	0.612707	0.337	0.136	3.23733e-280	1	RGCC
6.18488e-278	0.497426	0.839	0.592	1.16826e-273	1	DNAJB1
6.79002e-274	0.485929	0.902	0.704	1.28257e-269	1	S100A10
2.01331e-263	0.472632	0.291	0.108	3.80293e-259	1	RP11-18H21.1
3.10129e-259	0.328486	0.989	0.954	5.85802e-255	1	RPL13A
3.00575e-248	0.313037	0.994	0.96	5.67756e-244	1	EEF2
1.94609e-241	0.438349	0.677	0.417	3.67598e-237	1	TMEM123
1.09042e-240	0.425905	0.252	0.088	2.0597e-236	1	CD40LG
1.64454e-239	0.450968	0.324	0.136	3.10637e-235	1	PAG1
2.10281e-239	0.411655	0.446	0.219	3.97199e-235	1	RCAN3
1.07446e-234	0.466054	0.399	0.188	2.02955e-230	1	GPRIN3
8.88365e-233	0.332853	0.989	0.951	1.67803e-228	1	RPL4
6.37183e-232	0.433157	0.398	0.187	1.20357e-227	1	CD4
2.30756e-231	0.407291	0.26	0.096	4.35876e-227	1	IL6R
1.32488e-219	0.395392	0.264	0.101	2.50257e-215	1	CDC14A
7.6445e-214	0.503027	0.61	0.382	1.44397e-209	1	SLC2A3
1.84836e-205	0.480741	0.583	0.365	3.49138e-201	1	ARHGAP15
2.83279e-202	0.392582	0.391	0.193	5.35085e-198	1	TRAT1
1.87151e-200	0.388037	0.292	0.125	3.5351e-196	1	FAM102A
3.50957e-198	0.448308	0.558	0.333	6.62923e-194	1	CD5
8.60417e-197	0.49584	0.622	0.398	1.62524e-192	1	ITM2A
3.63569e-192	0.454151	0.819	0.61	6.86746e-188	1	ANXA1
3.21088e-191	0.380305	0.381	0.189	6.06503e-187	1	TIMP1
1.91406e-187	0.359235	0.861	0.62	3.61547e-183	1	AHNAK
2.00729e-185	0.402996	0.665	0.442	3.79158e-181	1	RNASET2
3.85121e-185	0.25398	0.997	0.977	7.27455e-181	1	RPSA
1.23862e-184	0.341689	0.889	0.72	2.33963e-180	1	CD69
1.4786e-182	0.417138	0.534	0.317	2.79294e-178	1	CD27
2.737e-178	0.352642	0.344	0.167	5.16993e-174	1	SERINC5
5.15439e-175	0.543718	0.267	0.12	9.73613e-171	1	RGS1
5.49535e-175	0.380528	0.453	0.252	1.03802e-170	1	TMEM256-PLSCR3
3.57686e-174	0.35486	0.317	0.151	6.75633e-170	1	CTSB
7.49649e-174	0.279964	0.984	0.951	1.41601e-169	1	RPS29
3.65489e-173	0.322026	0.566	0.332	6.90372e-169	1	CAMK4
5.48843e-173	0.396642	0.612	0.39	1.03671e-168	1	LIME1
2.1419e-170	0.360937	0.438	0.242	4.04584e-166	1	DGKA
8.48414e-168	0.374729	0.352	0.178	1.60257e-163	1	CLDND1
8.00202e-165	0.565452	0.809	0.656	1.5115e-160	1	ZFP36L2
3.14499e-163	0.368978	0.693	0.472	5.94058e-159	1	SPOCK2
5.44726e-150	0.254324	0.98	0.791	1.02893e-145	1	IL32
4.46107e-148	0.318964	0.368	0.196	8.42652e-144	1	TESPA1
1.86735e-144	0.324964	0.839	0.663	3.52725e-140	1	CD44
1.9461e-141	0.319732	0.319	0.165	3.67598e-137	1	BIRC3
7.49029e-139	0.372117	0.973	0.916	1.41484e-134	1	RPS2
6.87732e-129	0.349983	0.38	0.22	1.29906e-124	1	PTGER4
1.3296e-126	0.263799	0.37	0.204	2.51147e-122	1	ANXA5
4.82161e-125	0.31753	0.735	0.55	9.10754e-121	1	PKM
3.26595e-118	0.288588	0.346	0.195	6.16905e-114	1	THEM4
6.81304e-115	0.281179	0.512	0.329	1.28691e-110	1	CCDC109B
8.56314e-114	0.371251	0.383	0.231	1.61749e-109	1	TOB1
7.46306e-111	0.296538	0.952	0.848	1.4097e-106	1	KLF6
2.78414e-110	0.295542	0.805	0.642	5.25896e-106	1	RPL36A
9.54673e-110	0.342744	0.323	0.186	1.80328e-105	1	PLEC
6.74933e-109	0.275687	0.402	0.243	1.27488e-104	1	ELOVL5
6.93044e-109	0.264901	0.705	0.496	1.30909e-104	1	LEPROTL1
1.10012e-107	0.259318	0.719	0.524	2.07802e-103	1	NOSIP
1.09343e-106	0.270901	0.27	0.145	2.06538e-102	1	CTSA
1.46726e-104	0.260571	0.292	0.161	2.7715e-100	1	ADSL
4.41739e-103	0.309741	0.297	0.168	8.344e-99	1	USP10
1.11756e-99	0.272953	0.535	0.358	2.11097e-95	1	ABRACL
3.31218e-99	0.263762	0.53	0.355	6.25637e-95	1	EML4
9.84594e-99	0.291286	0.487	0.321	1.8598e-94	1	CDC25B
3.00651e-98	0.261792	0.511	0.336	5.679e-94	1	TC2N
3.92145e-98	0.309642	0.325	0.193	7.40722e-94	1	PELI1
6.40258e-97	0.323799	0.711	0.603	1.20938e-92	1	DUSP1
7.74384e-96	0.293317	0.815	0.66	1.46273e-91	1	CNN2
4.52521e-90	0.259648	0.551	0.383	8.54766e-86	1	TNFAIP8
8.01412e-78	0.287489	0.255	0.15	1.51379e-73	1	HOOK2
5.81082e-70	0.321654	0.458	0.324	1.09761e-65	1	DDIT4
0	2.6207	0.857	0.113	0	2	GZMH
0	2.6048	0.986	0.181	0	2	CCL5
0	2.44234	0.557	0.07	0	2	CD8A
0	2.32636	0.979	0.161	0	2	NKG7
0	1.93409	0.962	0.193	0	2	CST7
0	1.86315	0.891	0.155	0	2	GZMA
0	1.8243	0.476	0.056	0	2	CD8B
0	1.73667	0.651	0.124	0	2	KLRG1
0	1.5937	0.924	0.286	0	2	CTSW
0	1.51127	0.701	0.112	0	2	FGFBP2
0	1.49935	0.272	0.019	0	2	ZNF683
0	1.46528	0.567	0.078	0	2	CCL4
0	1.44095	0.654	0.126	0	2	GNLY
0	1.44019	0.718	0.116	0	2	GZMB
0	1.36688	0.618	0.256	0	2	LGALS1
0	1.35838	0.607	0.148	0	2	C12orf75
0	1.35809	0.658	0.147	0	2	PLEK
0	1.34473	0.848	0.413	0	2	GZMM
0	1.33722	0.858	0.513	0	2	FLNA
0	1.32673	0.606	0.132	0	2	ZEB2
0	1.31698	0.447	0.135	0	2	CMC1
0	1.26652	0.933	0.663	0	2	HCST
0	1.25951	0.543	0.086	0	2	GPR56
0	1.24571	0.794	0.158	0	2	PRF1
0	1.23807	0.959	0.74	0	2	S100A4
0	1.22001	0.537	0.105	0	2	KLRD1
0	1.14715	0.621	0.239	0	2	SYNE1
0	1.14485	0.989	0.922	0	2	SH3BGRL3
0	1.09936	0.502	0.136	0	2	SAMD3
0	1.09711	0.922	0.673	0	2	CD99
0	1.09658	0.638	0.268	0	2	CTSC
0	1.09638	0.984	0.81	0	2	IL32
0	1.08093	0.435	0.094	0	2	TGFBR3
0	1.07353	0.896	0.533	0	2	SRGN
0	1.06193	0.408	0.061	0	2	FCRL6
0	1.04709	0.917	0.647	0	2	ITGB2
0	1.04668	0.552	0.135	0	2	HOPX
0	1.01335	0.372	0.06	0	2	CX3CR1
0	0.988642	0.589	0.21	0	2	APMAP
0	0.956849	0.397	0.073	0	2	PRSS23
0	0.952177	0.405	0.113	0	2	EFHD2
0	0.936427	0.51	0.173	0	2	MYO1F
0	0.935075	0.491	0.171	0	2	BHLHE40
0	0.92911	0.709	0.417	0	2	SLC9A3R1
0	0.927079	0.995	0.973	0	2	HLA-C
0	0.910801	0.855	0.59	0	2	CLIC1
0	0.910029	0.437	0.155	0	2	APOBEC3G
0	0.903917	0.34	0.065	0	2	MATK
0	0.896098	0.527	0.231	0	2	ITGAL
0	0.893058	0.992	0.971	0	2	PFN1
0	0.885006	0.475	0.157	0	2	TPST2
0	0.873643	0.659	0.351	0	2	GNG2
0	0.868076	0.94	0.831	0	2	S100A6
0	0.866352	0.33	0.059	0	2	S1PR5
0	0.863697	0.586	0.314	0	2	MYO1G
0	0.8626	0.855	0.61	0	2	LITAF
0	0.857789	0.325	0.054	0	2	C1orf21
0	0.852327	0.884	0.663	0	2	CD3D
0	0.8477	0.746	0.556	0	2	CYBA
0	0.847144	0.834	0.622	0	2	LCP1
0	0.839188	0.641	0.362	0	2	C9orf142
0	0.837523	0.436	0.173	0	2	ATP2B4
0	0.834332	0.895	0.636	0	2	AHNAK
0	0.820054	0.416	0.131	0	2	STOM
0	0.816955	0.268	0.037	0	2	TBX21
0	0.813928	1	0.997	0	2	ACTB
0	0.81046	0.53	0.281	0	2	CAPN2
0	0.80865	0.777	0.545	0	2	CD3G
0	0.798416	0.677	0.43	0	2	YWHAQ
0	0.793792	0.443	0.195	0	2	ZBTB38
0	0.790354	0.381	0.12	0	2	CHST12
0	0.789209	0.641	0.384	0	2	ITGA4
0	0.788596	0.506	0.256	0	2	SPN
0	0.784247	0.615	0.358	0	2	SYNE2
0	0.783025	0.33	0.092	0	2	LINC00152
0	0.778227	0.95	0.846	0	2	MYL6
0	0.776963	0.755	0.534	0	2	MSN
0	0.776956	0.427	0.18	0	2	ACTN4
0	0.773129	0.789	0.62	0	2	CALR
0	0.756208	0.999	0.997	0	2	HLA-B
0	0.754663	0.916	0.779	0	2	ARPC2
0	0.754389	0.723	0.43	0	2	GSTP1
0	0.748668	0.354	0.121	0	2	LYAR
0	0.747549	1	1	0	2	B2M
0	0.738807	0.766	0.553	0	2	PPP1CA
0	0.734522	0.759	0.541	0	2	RAP1B
0	0.733093	0.976	0.936	0	2	CFL1
0	0.731945	0.261	0.048	0	2	MIR4435-1HG
0	0.706643	0.462	0.212	0	2	CD63
0	0.694046	0.868	0.619	0	2	ANXA1
0	0.686233	0.996	0.991	0	2	HLA-A
0	0.682958	0.976	0.933	0	2	CALM1
0	0.673823	0.945	0.871	0	2	PTPRC
0	0.662469	0.898	0.782	0	2	LSP1
0	0.661936	0.335	0.091	0	2	FGR
0	0.659708	0.303	0.076	0	2	TTC38
0	0.653111	0.427	0.11	0	2	FCGR3A
0	0.6444	0.893	0.772	0	2	EMP3
0	0.612049	0.976	0.917	0	2	GAPDH
0	0.606481	0.953	0.901	0	2	PTPRCAP
0	0.605479	0.285	0.084	0	2	ABI3
0	0.602062	0.87	0.759	0	2	MYL12B
0	0.601821	0.88	0.73	0	2	S100A10
0	0.592607	0.898	0.788	0	2	IL2RG
0	0.470936	0.747	0.324	0	2	HLA-DPB1
0	0.440713	0.999	0.999	0	2	TMSB4X
0	0.432086	0.999	0.998	0	2	MT-CO1
0	0.419223	0.428	0.116	0	2	SPON2
0	0.369388	0.989	0.984	0	2	HLA-E
0	0.29324	0.636	0.222	0	2	HLA-DRB1
0	0.262563	0.706	0.298	0	2	HLA-DPA1
1.59716e-303	0.501823	0.953	0.925	3.01688e-299	2	MYL12A
2.3945e-303	0.692466	0.364	0.142	4.52297e-299	2	RUNX3
5.95777e-301	0.515258	0.289	0.086	1.12536e-296	2	CLIC3
9.5614e-299	0.700727	0.526	0.268	1.80605e-294	2	ANXA2
1.2663e-294	0.706109	0.713	0.516	2.39192e-290	2	RNF213
6.65631e-291	0.673705	0.64	0.408	1.25731e-286	2	DBI
7.10605e-284	0.708784	0.583	0.347	1.34226e-279	2	PPP2R5C
2.5768e-279	0.672376	0.736	0.553	4.86732e-275	2	ANXA6
5.42268e-276	0.692902	0.586	0.361	1.02429e-271	2	PPP1R18
4.60448e-275	0.620307	0.284	0.098	8.69739e-271	2	RAB27A
4.58674e-274	0.588027	0.826	0.696	8.6639e-270	2	PPIB
2.47517e-273	0.455914	0.376	0.145	4.67536e-269	2	HLA-DRB5
3.88722e-271	0.688693	0.4	0.18	7.34258e-267	2	GBP5
1.53879e-269	0.64704	0.696	0.496	2.90662e-265	2	GUK1
1.08472e-266	0.635398	0.366	0.154	2.04893e-262	2	PYHIN1
3.19709e-265	0.468812	0.965	0.811	6.03898e-261	2	CD3E
2.31286e-264	0.713921	0.44	0.211	4.36876e-260	2	MIR24-2
5.31713e-264	0.63745	0.367	0.156	1.00435e-259	2	SH2D2A
9.20675e-262	0.655796	0.676	0.46	1.73906e-257	2	ARL4C
7.16928e-252	0.642277	0.35	0.148	1.35421e-247	2	SYTL3
5.45274e-246	0.386545	0.963	0.937	1.02997e-241	2	SERF2
1.41481e-238	0.576299	0.736	0.553	2.67243e-234	2	BIN2
1.74043e-237	0.675703	0.448	0.238	3.28751e-233	2	CDK2AP2
4.17475e-236	0.676931	0.468	0.258	7.88569e-232	2	FYN
7.0147e-234	0.666386	0.642	0.427	1.32501e-229	2	CD97
4.2879e-233	0.606699	0.708	0.54	8.09942e-229	2	PDIA3
1.67281e-228	0.393121	0.97	0.948	3.15977e-224	2	UBC
2.66759e-228	0.572333	0.753	0.585	5.03882e-224	2	RARRES3
4.93388e-226	0.493245	0.855	0.755	9.31961e-222	2	TPM3
5.53151e-223	0.470757	0.364	0.159	1.04485e-218	2	IL2RB
8.23326e-219	0.618194	0.447	0.244	1.55518e-214	2	TLN1
8.88706e-219	0.615853	0.43	0.227	1.67868e-214	2	ARPC5L
2.11744e-218	0.594309	0.576	0.371	3.99964e-214	2	IQGAP1
2.43684e-218	0.586954	0.464	0.258	4.60295e-214	2	SASH3
8.03322e-216	0.564139	0.849	0.732	1.5174e-211	2	MYH9
1.60153e-214	0.587187	0.7	0.535	3.02512e-210	2	CAP1
2.05929e-210	0.61673	0.34	0.153	3.88978e-206	2	ID2
1.58402e-207	0.606427	0.367	0.181	2.99206e-203	2	RASSF1
3.00327e-207	0.601022	0.317	0.142	5.67287e-203	2	MRPL10
2.30849e-205	0.486967	0.836	0.73	4.36051e-201	2	UBB
1.8046e-204	0.455912	0.969	0.94	3.4087e-200	2	ACTG1
4.81407e-202	0.540868	0.719	0.56	9.09329e-198	2	PSMB9
6.2866e-202	0.441154	0.901	0.823	1.18748e-197	2	RHOA
9.33414e-202	0.608443	0.426	0.237	1.76313e-197	2	IDH2
2.68856e-200	0.536595	0.253	0.099	5.07842e-196	2	RALGDS
6.59513e-200	0.573239	0.253	0.098	1.24575e-195	2	GABARAPL1
3.00412e-195	0.558079	0.56	0.365	5.67448e-191	2	DHRS7
2.55232e-194	0.558165	0.304	0.134	4.82108e-190	2	RAB37
2.17281e-192	0.557737	0.476	0.275	4.10423e-188	2	DOK2
1.64414e-189	0.475924	0.55	0.349	3.10562e-185	2	CTSD
1.77111e-189	0.574039	0.39	0.206	3.34544e-185	2	RAB7L1
8.33792e-188	0.40108	0.914	0.855	1.57495e-183	2	YWHAZ
1.40208e-187	0.65585	0.692	0.534	2.64839e-183	2	HSPA5
1.08183e-186	0.81935	0.519	0.341	2.04348e-182	2	ITGB1
1.04106e-184	0.466188	0.812	0.692	1.96646e-180	2	ARPC1B
3.54246e-181	0.57311	0.364	0.191	6.69136e-177	2	DIAPH1
6.00791e-181	0.461503	0.875	0.835	1.13483e-176	2	IFITM2
9.1807e-179	0.431967	0.87	0.782	1.73414e-174	2	PSME1
2.13659e-178	0.555912	0.254	0.106	4.03581e-174	2	PATL2
1.58377e-177	0.527716	0.571	0.395	2.99158e-173	2	PGAM1
3.13768e-177	0.491174	0.78	0.643	5.92675e-173	2	LCK
6.48431e-175	0.617066	0.51	0.334	1.22482e-170	2	MACF1
1.33619e-174	0.584409	0.417	0.24	2.52394e-170	2	TGFB1
1.79761e-172	0.666301	0.534	0.366	3.3955e-168	2	CCNH
7.83551e-169	0.562409	0.508	0.328	1.48005e-164	2	AKNA
9.82842e-168	0.588822	0.614	0.453	1.85649e-163	2	CD2
2.00761e-167	0.553553	0.467	0.292	3.79217e-163	2	TAP1
3.23032e-167	0.651144	0.48	0.311	6.10175e-163	2	ALOX5AP
4.8236e-167	0.494628	0.25	0.105	9.11129e-163	2	GNPTAB
4.15984e-165	0.662525	0.461	0.286	7.85753e-161	2	MT2A
5.55406e-164	0.485112	0.687	0.539	1.04911e-159	2	2021-09-07
6.73623e-164	0.404656	0.921	0.893	1.27241e-159	2	CORO1A
2.20276e-162	0.410849	0.887	0.774	4.16078e-158	2	CRIP1
2.28968e-162	0.551442	0.341	0.178	4.32498e-158	2	DIP2A
2.54666e-161	0.582359	0.328	0.174	4.81039e-157	2	THEMIS
6.19113e-159	0.567534	0.405	0.241	1.16944e-154	2	PTP4A2
2.35977e-158	0.511691	0.539	0.37	4.45738e-154	2	BSG
2.50568e-158	0.552585	0.536	0.366	4.73297e-154	2	PRKCH
1.16255e-157	0.501873	0.346	0.182	2.19594e-153	2	TNFRSF1B
1.04415e-155	0.525629	0.52	0.35	1.9723e-151	2	CFLAR
1.371e-155	0.487761	0.283	0.135	2.58967e-151	2	CDC42EP3
6.10994e-155	0.512458	0.597	0.431	1.15411e-150	2	ZAP70
7.22693e-155	0.562196	0.441	0.275	1.3651e-150	2	PARP8
3.17259e-154	0.49922	0.709	0.573	5.99271e-150	2	HSP90B1
1.39001e-148	0.521197	0.628	0.466	2.62559e-144	2	IDS
2.54425e-148	0.302843	0.908	0.851	4.80584e-144	2	OAZ1
6.42876e-148	0.577775	0.271	0.133	1.21433e-143	2	CD320
1.62606e-146	0.495211	0.288	0.143	3.07147e-142	2	TSEN54
1.1555e-143	0.304957	0.963	0.951	2.18263e-139	2	PPIA
1.74721e-143	0.49565	0.258	0.121	3.3003e-139	2	SLA2
2.84928e-143	0.493186	0.309	0.159	5.38201e-139	2	ADAM8
2.5325e-142	0.505167	0.535	0.379	4.78364e-138	2	P4HB
2.23355e-141	0.399434	0.88	0.818	4.21895e-137	2	HSP90AA1
3.6877e-141	0.471903	0.268	0.13	6.96569e-137	2	APOBEC3C
4.16284e-140	0.487251	0.441	0.282	7.86319e-136	2	RAB1B
7.54428e-140	0.503825	0.369	0.215	1.42504e-135	2	MFSD10
7.55617e-140	0.48477	0.395	0.237	1.42729e-135	2	REEP5
1.42591e-139	0.493235	0.334	0.183	2.6934e-135	2	PTPN4
1.85007e-139	0.507669	0.578	0.436	3.4946e-135	2	WDR1
1.06346e-138	0.532927	0.658	0.488	2.00877e-134	2	MYADM
1.81388e-138	0.319447	0.924	0.883	3.42625e-134	2	RAC2
2.45425e-136	0.495572	0.398	0.245	4.63584e-132	2	PDIA6
4.39822e-136	0.511765	0.523	0.366	8.3078e-132	2	CLEC2B
1.62848e-135	0.440026	0.658	0.518	3.07603e-131	2	CD53
1.9334e-135	0.466043	0.446	0.287	3.65201e-131	2	TXN
6.99817e-135	0.352495	0.95	0.86	1.32189e-130	2	KLF6
1.02599e-134	0.454333	0.718	0.597	1.93799e-130	2	LY6E
4.58913e-134	0.486683	0.361	0.209	8.66841e-130	2	PXN
5.23064e-134	0.502923	0.478	0.32	9.88015e-130	2	OPTN
7.85605e-134	0.42776	0.706	0.588	1.48393e-129	2	UBL5
5.76787e-133	0.377109	0.845	0.777	1.08949e-128	2	YWHAB
1.66662e-130	0.464241	0.329	0.183	3.14808e-126	2	GLIPR2
6.39848e-130	0.394493	0.729	0.615	1.20861e-125	2	TCEB2
3.71795e-129	0.53174	0.434	0.285	7.02283e-125	2	DSTN
3.35232e-124	0.467581	0.48	0.322	6.33219e-120	2	IL10RA
1.21327e-123	0.467432	0.574	0.433	2.29175e-119	2	TMEM50A
8.53827e-123	0.470676	0.293	0.158	1.61279e-118	2	SDF2L1
1.16446e-120	0.428889	0.722	0.619	2.19956e-116	2	ARL6IP5
3.33391e-120	0.508618	0.367	0.223	6.29743e-116	2	B4GALT1
5.1945e-120	0.452573	0.896	0.921	9.81189e-116	2	CD52
6.32114e-120	0.434065	0.658	0.544	1.194e-115	2	PSMA7
1.4398e-119	0.470794	0.469	0.324	2.71963e-115	2	BTN3A2
3.87182e-119	0.474143	0.426	0.282	7.31349e-115	2	SCP2
1.99368e-118	0.436777	0.617	0.493	3.76586e-114	2	PSME2
1.51212e-117	0.501863	0.448	0.309	2.85624e-113	2	ITGB7
2.28455e-116	0.487144	0.406	0.262	4.3153e-112	2	RORA
2.28651e-116	0.4747	0.453	0.309	4.31898e-112	2	STK10
4.69152e-114	0.377917	0.89	0.843	8.86181e-110	2	RPS26
1.14634e-112	0.42721	0.584	0.452	2.16531e-108	2	RABAC1
1.38521e-111	0.465085	0.573	0.437	2.61653e-107	2	AKAP13
2.43433e-111	0.414133	0.261	0.137	4.59821e-107	2	TSPAN32
2.82989e-111	0.487527	0.361	0.224	5.34539e-107	2	CBLB
2.98223e-111	0.455856	0.3	0.171	5.63314e-107	2	CASP1
3.93969e-111	0.388352	0.749	0.652	7.44167e-107	2	TMBIM6
7.73303e-111	0.342778	0.84	0.787	1.46069e-106	2	CHCHD2
2.12748e-109	0.41451	0.625	0.499	4.0186e-105	2	WIPF1
2.53493e-109	0.418952	0.253	0.132	4.78823e-105	2	G6PD
3.8089e-109	0.326155	0.591	0.436	7.19464e-105	2	S100A11
4.94634e-109	0.386424	0.278	0.148	9.34314e-105	2	PTGER2
1.77811e-108	0.455626	0.463	0.328	3.35868e-104	2	TBCB
1.39465e-107	0.467129	0.416	0.279	2.63435e-103	2	EMB
3.80853e-107	0.437746	0.269	0.146	7.19392e-103	2	PTPN7
9.23058e-107	0.452848	0.475	0.347	1.74356e-102	2	NDUFB7
1.751e-106	0.457401	0.284	0.157	3.30747e-102	2	FAM46C
3.77498e-105	0.422281	0.314	0.184	7.13056e-101	2	IFI27L2
1.37089e-104	0.379276	0.738	0.647	2.58948e-100	2	CAPZB
6.20661e-104	0.440067	0.304	0.176	1.17237e-99	2	STAT4
8.38913e-104	0.431797	0.291	0.165	1.58462e-99	2	APOL6
2.05518e-103	0.460629	0.364	0.232	3.88203e-99	2	NFATC3
2.8587e-103	0.425957	0.415	0.276	5.3998e-99	2	GLIPR1
3.3142e-103	0.312103	0.963	0.901	6.2602e-99	2	IFITM1
4.94652e-103	0.419596	0.297	0.175	9.34348e-99	2	SURF4
1.13892e-101	0.358865	0.253	0.132	2.15131e-97	2	AGTRAP
1.77349e-101	0.422283	0.364	0.231	3.34994e-97	2	TMEM109
1.91854e-101	0.450346	0.315	0.191	3.62394e-97	2	FBXW5
3.32593e-101	0.412316	0.61	0.492	6.28236e-97	2	HLA-F
4.74113e-101	0.440517	0.632	0.532	8.95551e-97	2	ACTR3
8.26874e-101	0.415135	0.318	0.189	1.56188e-96	2	C5orf56
8.3094e-101	0.428111	0.451	0.317	1.56956e-96	2	RNF167
2.19101e-100	0.90013	0.313	0.193	4.1386e-96	2	DUSP2
4.20278e-99	0.391337	0.585	0.453	7.93862e-95	2	SELPLG
9.00661e-99	0.423604	0.296	0.174	1.70126e-94	2	RPS6KA1
3.90357e-98	0.428034	0.287	0.167	7.37345e-94	2	RNF166
5.06039e-98	0.265439	0.937	0.923	9.55857e-94	2	ATP5E
6.59468e-98	0.620754	0.378	0.241	1.24567e-93	2	KLRB1
9.22327e-98	0.43153	0.345	0.218	1.74218e-93	2	NFATC2
1.45096e-97	0.415731	0.559	0.431	2.74073e-93	2	SKAP1
1.84281e-95	0.409985	0.502	0.371	3.48089e-91	2	ARRB2
1.5034e-94	0.376274	0.749	0.673	2.83978e-90	2	SSR4
1.51124e-94	0.404793	0.36	0.234	2.85458e-90	2	CKLF
5.83403e-94	0.427063	0.541	0.417	1.10199e-89	2	MBP
5.90884e-94	0.428336	0.423	0.295	1.11612e-89	2	FAM49B
1.80049e-93	0.375453	0.752	0.673	3.40094e-89	2	SUB1
2.4162e-93	0.367269	0.621	0.517	4.56396e-89	2	BRK1
5.64386e-93	0.282014	0.849	0.791	1.06607e-88	2	ARPC3
9.04933e-92	0.419831	0.303	0.185	1.70933e-87	2	PIK3R5
3.60532e-91	0.418561	0.298	0.182	6.81008e-87	2	CCDC88C
8.98415e-91	0.416613	0.368	0.244	1.69702e-86	2	MIEN1
1.42586e-90	0.385764	0.31	0.19	2.69331e-86	2	FKBP11
1.69969e-89	0.408169	0.349	0.227	3.21055e-85	2	ANXA5
2.14957e-89	0.377943	0.658	0.558	4.06033e-85	2	ENO1
7.30933e-89	0.360453	0.557	0.432	1.38066e-84	2	SEC61B
4.14824e-88	0.423373	0.335	0.216	7.83561e-84	2	RASAL3
7.11554e-88	0.391341	0.415	0.292	1.34405e-83	2	POMP
1.34829e-87	0.404265	0.415	0.287	2.54678e-83	2	UTRN
1.8003e-87	0.386485	0.31	0.19	3.40058e-83	2	PRKCB
4.48324e-87	0.341635	0.733	0.662	8.46839e-83	2	UQCR11.1
1.42442e-86	0.404363	0.55	0.438	2.69058e-82	2	TRAPPC1
1.80624e-85	0.393266	0.272	0.162	3.4118e-81	2	TMX4
4.21253e-85	0.395267	0.623	0.521	7.95705e-81	2	LDHA
1.66983e-84	0.352106	0.632	0.533	3.15414e-80	2	ATP6V0E1
2.62384e-84	0.370548	0.563	0.451	4.95617e-80	2	PSMB8
2.04289e-83	0.336303	0.72	0.642	3.85882e-79	2	ARF1
4.8843e-83	0.38555	0.485	0.366	9.22595e-79	2	RHOF
8.90444e-83	0.376209	0.449	0.327	1.68196e-78	2	RPN1
2.12e-82	0.335217	0.718	0.635	4.00447e-78	2	HCLS1
6.72255e-82	0.373724	0.442	0.323	1.26982e-77	2	PSMB6
9.27197e-81	0.393681	0.366	0.244	1.75138e-76	2	HERPUD1
9.48599e-81	0.416928	0.353	0.236	1.79181e-76	2	RABGAP1L
8.43084e-80	0.400899	0.497	0.386	1.5925e-75	2	ARL6IP1
1.37771e-79	0.362431	0.587	0.485	2.60235e-75	2	NDUFB2
3.19279e-79	0.664833	0.472	0.352	6.03087e-75	2	HIST1H1E
4.16617e-79	0.36496	0.548	0.444	7.86948e-75	2	BCAP31
1.32566e-78	0.383581	0.294	0.184	2.50403e-74	2	TUBB4B
2.09305e-78	0.33606	0.547	0.434	3.95357e-74	2	WDR83OS
7.35614e-78	0.389507	0.31	0.202	1.3895e-73	2	CCDC107
1.96152e-77	0.361773	0.459	0.344	3.70511e-73	2	OSTF1
3.49359e-77	0.360952	0.254	0.149	6.59903e-73	2	IKZF3
7.29716e-77	0.333749	0.661	0.579	1.37836e-72	2	KRTCAP2
1.22645e-76	0.355316	0.545	0.44	2.31665e-72	2	POLR2L
3.95629e-76	0.262579	0.867	0.838	7.47304e-72	2	SRP14
4.67213e-76	0.366406	0.257	0.155	8.82518e-72	2	TPM4
4.82697e-76	0.408952	0.381	0.266	9.11766e-72	2	RNF125
8.73159e-76	0.359443	0.258	0.155	1.64931e-71	2	DERL1
6.84279e-75	0.32826	0.362	0.25	1.29253e-70	2	FERMT3
1.07915e-74	0.368471	0.281	0.174	2.0384e-70	2	ARHGAP25
1.52011e-73	0.314954	0.606	0.489	2.87134e-69	2	EZR
1.94909e-72	0.419502	0.416	0.307	3.68163e-68	2	CAST
2.42722e-71	0.386445	0.361	0.254	4.58478e-67	2	DYNC1H1
3.01507e-71	0.382779	0.429	0.321	5.69516e-67	2	CANX
6.73878e-71	0.374441	0.427	0.319	1.27289e-66	2	SH3KBP1
1.53279e-70	0.351878	0.557	0.461	2.89529e-66	2	SHISA5
2.14585e-70	0.371515	0.376	0.268	4.05329e-66	2	CLEC2D
2.59701e-70	0.383538	0.404	0.297	4.90548e-66	2	PPP1R12A
1.32559e-69	0.39782	0.325	0.224	2.50391e-65	2	ARF6
1.10001e-68	0.340059	0.509	0.405	2.07781e-64	2	DRAP1
1.46633e-68	0.34459	0.454	0.349	2.76975e-64	2	TMED2
2.29462e-68	0.331972	0.396	0.283	4.33431e-64	2	MAPRE2
8.62108e-68	0.372476	0.331	0.228	1.62844e-63	2	CASP4
1.12051e-67	0.353325	0.277	0.177	2.11653e-63	2	LASP1
2.65429e-67	0.389574	0.305	0.203	5.01368e-63	2	ZBTB1
8.02588e-67	0.345557	0.418	0.314	1.51601e-62	2	PSMA6
1.00414e-66	0.322672	0.601	0.506	1.89672e-62	2	EID1
1.04772e-66	0.348606	0.307	0.207	1.97904e-62	2	EHD1
2.16098e-66	0.338159	0.517	0.418	4.08187e-62	2	COPE
4.10367e-66	0.348384	0.432	0.33	7.75141e-62	2	PSMB3
4.72871e-66	0.346434	0.303	0.202	8.93207e-62	2	MAP4K1
5.13202e-66	0.347976	0.253	0.158	9.69388e-62	2	VIMP
5.22357e-66	0.342103	0.408	0.303	9.8668e-62	2	TMED9
8.19982e-66	0.337048	0.295	0.196	1.54886e-61	2	RER1
8.9424e-66	0.350192	0.511	0.41	1.68913e-61	2	BZW1
9.08928e-66	0.316344	0.596	0.489	1.71687e-61	2	LAT
2.69446e-65	0.362696	0.579	0.494	5.08957e-61	2	LRRFIP1
3.1923e-65	0.312596	0.607	0.523	6.02993e-61	2	NDUFA1
3.19483e-65	0.292307	0.315	0.208	6.03472e-61	2	PYCARD
3.73856e-65	0.351946	0.532	0.433	7.06176e-61	2	CYFIP2
7.13505e-65	0.3198	0.329	0.225	1.34774e-60	2	VASP
9.99899e-65	0.339743	0.562	0.478	1.88871e-60	2	TMEM59
6.20371e-63	0.357051	0.302	0.207	1.17182e-58	2	KCNAB2
2.25957e-62	0.315153	0.641	0.562	4.26811e-58	2	TAPBP
6.01659e-62	0.36755	0.438	0.344	1.13647e-57	2	GPI
6.99169e-62	0.32952	0.489	0.397	1.32066e-57	2	NDUFB10
1.95224e-61	0.374107	0.424	0.325	3.68759e-57	2	SUN2
2.31214e-61	0.32812	0.582	0.471	4.36739e-57	2	IER2
2.49415e-61	0.328093	0.459	0.361	4.7112e-57	2	SPCS2
9.01059e-61	0.334232	0.359	0.259	1.70201e-56	2	MGST3
1.0235e-60	0.322268	0.287	0.191	1.93328e-56	2	ISG15
1.55036e-60	0.305691	0.523	0.427	2.92848e-56	2	SNRPB
1.79709e-60	0.370079	0.793	0.703	3.39453e-56	2	TNFAIP3
1.91458e-60	0.389083	0.493	0.396	3.61646e-56	2	LINC-PINT
3.00843e-60	0.324932	0.326	0.229	5.68263e-56	2	PPP4C
3.6603e-60	0.337645	0.257	0.166	6.91395e-56	2	EPS15
5.06497e-60	0.314582	0.518	0.426	9.56723e-56	2	ARF5
1.11754e-59	0.326504	0.533	0.444	2.11092e-55	2	PSMB10
3.80991e-59	0.328828	0.579	0.495	7.19654e-55	2	ARHGDIA
1.91988e-58	0.336816	0.351	0.254	3.62646e-54	2	DNAJB6
4.62914e-58	0.316161	0.368	0.267	8.74399e-54	2	CARD16
7.40046e-58	0.32131	0.613	0.545	1.39787e-53	2	COX8A
1.31906e-57	0.316632	0.286	0.193	2.49157e-53	2	TMEM9B
2.20514e-57	0.335854	0.259	0.169	4.16529e-53	2	MAP4
5.08768e-57	0.311031	0.453	0.358	9.61012e-53	2	RAB5C
1.40781e-56	0.317242	0.274	0.183	2.65922e-52	2	TMCO1
1.84582e-56	0.351247	0.343	0.248	3.48657e-52	2	BAX
2.225e-56	0.316994	0.373	0.279	4.20281e-52	2	MYEOV2
2.44183e-56	0.308339	0.571	0.497	4.61238e-52	2	PARK7
3.29758e-56	0.287184	0.48	0.38	6.2288e-52	2	MAP1LC3B
5.8698e-56	0.323656	0.333	0.238	1.10875e-51	2	GNAI2
2.35103e-55	0.302521	0.62	0.55	4.44087e-51	2	SF3B2
2.46754e-55	0.345071	0.462	0.372	4.66094e-51	2	ARHGAP30
2.72701e-55	0.274183	0.634	0.548	5.15104e-51	2	TPI1
5.9114e-55	0.275582	0.356	0.256	1.1166e-50	2	ATP6V0B
6.23556e-55	0.269692	0.732	0.679	1.17784e-50	2	COX6A1
7.68252e-55	0.318103	0.407	0.311	1.45115e-50	2	UBE2L6
3.11821e-54	0.337564	0.319	0.227	5.88999e-50	2	CASP8
6.53533e-54	0.326008	0.411	0.319	1.23446e-49	2	DDOST
1.36724e-53	0.304047	0.311	0.22	2.58258e-49	2	PSMB2
3.74833e-53	0.324386	0.3	0.21	7.08021e-49	2	TADA3
6.34983e-53	0.308743	0.423	0.332	1.19942e-48	2	LMAN2
1.12559e-52	0.289317	0.602	0.523	2.12613e-48	2	ATP5G3
1.88696e-52	0.307756	0.404	0.311	3.56427e-48	2	SELT
2.15832e-52	0.304401	0.256	0.17	4.07685e-48	2	TPP1
6.81381e-52	0.302925	0.256	0.172	1.28706e-47	2	RSU1
1.08902e-51	0.31087	0.31	0.22	2.05705e-47	2	SH3BP1
2.84205e-51	0.316102	0.395	0.303	5.36834e-47	2	PPP3CC
1.58166e-50	0.319971	0.481	0.399	2.9876e-46	2	APBB1IP
3.38031e-50	0.322216	0.252	0.171	6.38507e-46	2	SIT1
5.37854e-50	0.296995	0.32	0.232	1.01595e-45	2	SEC11C
9.38001e-50	0.30674	0.287	0.201	1.77179e-45	2	WNK1
1.54161e-49	0.322591	0.495	0.414	2.91194e-45	2	ACTR2
3.76496e-49	0.314689	0.293	0.209	7.11164e-45	2	ARL5A
4.99431e-49	0.322414	0.331	0.245	9.43376e-45	2	MED15
5.97615e-49	0.276515	0.534	0.446	1.12883e-44	2	GNG5
1.56169e-48	0.322586	0.479	0.393	2.94988e-44	2	BRD2
1.63616e-48	0.295936	0.264	0.182	3.09053e-44	2	PSTPIP1
6.17079e-48	0.295587	0.258	0.177	1.1656e-43	2	HN1
7.18596e-48	0.272324	0.253	0.172	1.35736e-43	2	ASNA1
8.73473e-48	0.297598	0.56	0.486	1.6499e-43	2	CDC37
1.0812e-47	0.308505	0.344	0.256	2.04228e-43	2	LNPEP
2.53622e-47	0.288636	0.409	0.323	4.79067e-43	2	NAPA
2.96912e-47	0.29503	0.33	0.244	5.60837e-43	2	UHMK1
3.56049e-47	0.30906	0.444	0.364	6.72541e-43	2	RPN2
5.12533e-47	0.365474	0.406	0.325	9.68123e-43	2	PIK3R1
5.21732e-47	0.285335	0.331	0.245	9.855e-43	2	CCDC12
1.36063e-46	0.314903	0.657	0.597	2.57009e-42	2	C1orf63
1.6348e-46	0.264616	0.606	0.531	3.08798e-42	2	C9orf16
1.86013e-46	0.271397	0.617	0.552	3.51359e-42	2	ATP5B
2.89365e-46	0.280776	0.533	0.456	5.46581e-42	2	USMG5
9.867e-46	0.291746	0.383	0.297	1.86378e-41	2	ARIH2
2.371e-45	0.308085	0.449	0.369	4.47857e-41	2	VCP
2.69103e-45	0.30447	0.439	0.355	5.08309e-41	2	HMGN3
3.80949e-45	0.284489	0.517	0.445	7.19575e-41	2	RALY
4.64945e-45	0.272308	0.492	0.413	8.78234e-41	2	COX5A
1.13213e-44	0.305662	0.61	0.546	2.13848e-40	2	TUBA1B
1.21822e-44	0.276501	0.587	0.517	2.30111e-40	2	TCF25
1.29378e-44	0.308521	0.422	0.34	2.44381e-40	2	P2RY8
1.56044e-44	0.301863	0.443	0.367	2.94752e-40	2	FKBP8
1.63619e-44	0.305012	0.302	0.221	3.09061e-40	2	PTBP3
2.6425e-44	0.320627	0.524	0.443	4.99142e-40	2	MCL1
3.27063e-44	0.311254	0.314	0.233	6.17788e-40	2	PRNP
3.6152e-44	0.291049	0.282	0.2	6.82874e-40	2	INPP5D
3.75077e-44	0.286062	0.257	0.18	7.08483e-40	2	FMNL1
9.63368e-44	0.292622	0.455	0.377	1.81971e-39	2	CYCS
1.2046e-43	0.271763	0.337	0.255	2.27536e-39	2	PIN1
2.87742e-43	0.29375	0.348	0.266	5.43516e-39	2	SRPK2
4.19141e-43	0.27873	0.558	0.488	7.91716e-39	2	SEPW1
5.76213e-43	0.333119	0.652	0.605	1.08841e-38	2	SRSF7
6.7765e-43	0.272446	0.54	0.471	1.28001e-38	2	WAS
1.89645e-42	0.292139	0.333	0.252	3.5822e-38	2	TAOK3
2.67052e-42	0.278471	0.546	0.476	5.04434e-38	2	ARPC5
3.37786e-42	0.267992	0.29	0.208	6.38043e-38	2	RNF19A
8.24288e-42	0.301238	0.338	0.259	1.557e-37	2	RNF149
1.76174e-40	0.294389	0.305	0.228	3.32776e-36	2	ARPC4
1.97574e-40	0.281459	0.305	0.227	3.73197e-36	2	GOLGA4
3.34369e-40	0.294216	0.429	0.357	6.31589e-36	2	UQCRQ
3.95619e-40	0.278925	0.271	0.195	7.47284e-36	2	SPCS3
2.66795e-39	0.271232	0.444	0.369	5.03949e-35	2	SELK
4.33643e-39	0.384587	0.399	0.322	8.19108e-35	2	NR4A2
1.02245e-38	0.278154	0.305	0.223	1.93131e-34	2	GADD45B
1.11815e-38	0.253545	0.493	0.423	2.11208e-34	2	ATP5J2
1.49317e-38	0.260843	0.333	0.256	2.82045e-34	2	POLR2G
1.9582e-38	0.257472	0.544	0.48	3.69884e-34	2	VAMP8
4.86922e-38	0.262619	0.382	0.308	9.19747e-34	2	TUBA4A
5.5571e-38	0.271441	0.372	0.297	1.04968e-33	2	CAPZA1
1.09457e-37	0.264524	0.378	0.299	2.06754e-33	2	ROCK1
1.23091e-37	0.258407	0.518	0.456	2.32506e-33	2	NEDD8
1.89819e-37	0.285406	0.295	0.223	3.58549e-33	2	VAMP5
2.22195e-37	0.270483	0.255	0.181	4.19704e-33	2	TMEM2
2.98781e-37	0.26932	0.266	0.196	5.64367e-33	2	IER3IP1.1
6.5053e-37	0.270929	0.404	0.333	1.22879e-32	2	PSMD8
8.28821e-37	0.262809	0.383	0.31	1.56556e-32	2	NDUFA6
1.13292e-36	0.272843	0.33	0.259	2.13997e-32	2	NDUFS6
1.15014e-36	0.286003	0.316	0.242	2.1725e-32	2	SUPT4H1
1.30205e-36	0.267415	0.256	0.187	2.45944e-32	2	TMEM160
1.86139e-36	0.254332	0.273	0.201	3.51597e-32	2	ACADVL
6.12935e-36	0.342208	0.376	0.308	1.15777e-31	2	ZYX
8.12297e-36	0.261429	0.306	0.234	1.53435e-31	2	C19orf10
1.3176e-35	0.30982	0.426	0.353	2.48882e-31	2	CD6
1.5117e-35	0.289409	0.268	0.198	2.85545e-31	2	SRRT
3.0932e-35	0.252444	0.34	0.268	5.84274e-31	2	ZNF428
3.97095e-35	0.261464	0.337	0.266	7.50072e-31	2	MRPL41
5.57031e-35	0.308952	0.333	0.263	1.05218e-30	2	KLF3
5.81457e-35	0.273216	0.275	0.205	1.09831e-30	2	AKIRIN2
1.76722e-34	0.254201	0.282	0.212	3.3381e-30	2	NAA10
1.77343e-34	0.263442	0.363	0.293	3.34983e-30	2	PRELID1
3.04946e-34	0.26624	0.317	0.247	5.76013e-30	2	PSMA5
1.4364e-33	0.255756	0.468	0.402	2.71321e-29	2	TUFM
3.37947e-33	0.25026	0.28	0.212	6.38349e-29	2	PRKACB
1.74079e-32	0.256658	0.262	0.196	3.28817e-28	2	AKR1B1
3.18563e-32	0.252919	0.301	0.233	6.01734e-28	2	TROVE2
3.89386e-32	0.277662	0.365	0.297	7.3551e-28	2	XBP1
6.65072e-32	0.255428	0.305	0.238	1.25625e-27	2	HPS1
7.16049e-31	0.265815	0.251	0.187	1.35255e-26	2	DOCK2
8.50114e-31	0.256903	0.437	0.373	1.60578e-26	2	SIGIRR
3.7655e-30	0.253581	0.479	0.419	7.11265e-26	2	NCOR1
1.56436e-29	0.265091	0.359	0.294	2.95493e-25	2	STK38
4.88025e-29	0.269829	0.567	0.521	9.21831e-25	2	C19orf43
5.66974e-29	0.261594	0.381	0.32	1.07096e-24	2	UBE2L3
9.19369e-29	0.25822	0.295	0.231	1.7366e-24	2	KDM5A
2.19885e-28	0.257641	0.354	0.294	4.15341e-24	2	SCAMP2
6.27624e-28	0.256737	0.416	0.358	1.18552e-23	2	EMD
7.78179e-28	0.261245	0.772	0.714	1.4699e-23	2	ZFP36
1.50681e-26	0.250845	0.363	0.303	2.84621e-22	2	POLR3GL
1.87348e-24	0.262639	0.513	0.466	3.53882e-20	2	KLF2
3.14565e-23	0.372221	0.779	0.748	5.94182e-19	2	JUN
0	3.71053	0.358	0.039	0	3	PTGDS
0	3.22184	0.943	0.172	0	3	GNLY
0	3.19577	0.863	0.119	0	3	SPON2
0	3.12906	0.987	0.228	0	3	PRF1
0	3.09709	0.929	0.069	0	3	TYROBP
0	3.01588	0.986	0.175	0	3	GZMB
0	2.93999	0.973	0.168	0	3	FGFBP2
0	2.81919	0.924	0.109	0	3	FCGR3A
0	2.68748	1	0.271	0	3	NKG7
0	2.6201	0.628	0.033	0	3	FCER1G
0	2.5869	0.998	0.295	0	3	CST7
0	2.40746	0.988	0.368	0	3	CTSW
0	2.33042	0.666	0.08	0	3	CLIC3
0	2.29069	0.968	0.249	0	3	GZMA
0	2.23674	0.859	0.135	0	3	KLRD1
0	2.18878	0.82	0.168	0	3	HOPX
0	2.15092	0.659	0.037	0	3	KLRF1
0	2.11375	0.936	0.477	0	3	CD247
0	2.05199	0.767	0.128	0	3	GPR56
0	2.03125	0.937	0.296	0	3	CCL5
0	1.93544	0.517	0.011	0	3	SH2D1B
0	1.91428	0.94	0.208	0	3	GZMH
0	1.90086	0.663	0.093	0	3	PRSS23
0	1.79171	0.767	0.224	0	3	KLRB1
0	1.75437	0.597	0.081	0	3	TTC38
0	1.73917	0.594	0.089	0	3	RHOC
0	1.71995	0.981	0.678	0	3	ITGB2
0	1.69996	0.641	0.162	0	3	IL2RB
0	1.64298	0.629	0.14	0	3	CCL4
0	1.64225	0.757	0.246	0	3	APMAP
0	1.60884	0.727	0.186	0	3	ZEB2
0	1.59731	0.791	0.355	0	3	CTSD
0	1.56449	0.513	0.091	0	3	CX3CR1
0	1.52445	0.517	0.075	0	3	AOAH
0	1.48507	0.477	0.056	0	3	PTGDR
0	1.47283	0.517	0.079	0	3	S1PR5
0	1.46823	0.887	0.469	0	3	GZMM
0	1.46466	0.937	0.58	0	3	SRGN
0	1.46051	0.717	0.212	0	3	PLEK
0	1.43847	0.467	0.084	0	3	NCR3
0	1.41435	0.637	0.23	0	3	CD63
0	1.4135	0.842	0.46	0	3	GSTP1
0	1.40713	0.781	0.383	0	3	GNG2
0	1.39288	0.524	0.098	0	3	FCRL6
0	1.38032	0.931	0.636	0	3	LITAF
0	1.36891	0.87	0.618	0	3	CD7
0	1.35889	0.626	0.187	0	3	TPST2
0	1.3374	0.452	0.079	0	3	CD300A
0	1.33506	0.704	0.298	0	3	LGALS1
0	1.33072	0.956	0.698	0	3	HCST
0	1.33068	0.388	0.038	0	3	SYNGR1
0	1.32434	0.517	0.108	0	3	FGR
0	1.29713	0.536	0.17	0	3	CMC1
0	1.2572	0.665	0.288	0	3	SYNE1
0	1.25222	0.504	0.173	0	3	SH2D2A
0	1.24719	0.465	0.079	0	3	C1orf21
0	1.24235	0.969	0.832	0	3	IFITM2
0	1.23441	0.701	0.313	0	3	CTSC
0	1.23341	0.596	0.211	0	3	MYO1F
0	1.23232	0.489	0.146	0	3	EFHD2
0	1.22567	0.313	0.031	0	3	KLRC3
0	1.21984	0.555	0.209	0	3	BHLHE40
0	1.21054	0.85	0.563	0	3	RAP1B
0	1.20327	0.882	0.558	0	3	FLNA
0	1.18405	0.429	0.108	0	3	GNPTAB
0	1.1801	0.596	0.212	0	3	C12orf75
0	1.17986	0.912	0.621	0	3	CLIC1
0	1.17855	0.836	0.557	0	3	MSN
0	1.17434	0.371	0.056	0	3	ITGAM
0	1.1623	0.428	0.099	0	3	ABI3
0	1.15457	0.872	0.648	0	3	LCP1
0	1.14027	0.962	0.794	0	3	ARPC2
0	1.13775	0.275	0.011	0	3	AKR1C3
0	1.13407	0.313	0.021	0	3	NCR1
0	1.13237	0.767	0.452	0	3	SLC9A3R1
0	1.12354	0.386	0.083	0	3	MCTP2
0	1.11281	0.736	0.431	0	3	DBI
0	1.1019	0.687	0.38	0	3	DHRS7
0	1.09805	0.998	0.973	0	3	PFN1
0	1.06842	0.334	0.05	0	3	CD244
0	1.06516	1	0.997	0	3	ACTB
0	1.06045	0.369	0.091	0	3	CEP78
0	1.04929	0.452	0.15	0	3	CHST12
0	1.04145	0.992	0.94	0	3	CFL1
0	1.03898	0.949	0.705	0	3	CD99
0	1.03005	0.447	0.14	0	3	TGFBR3
0	0.991963	0.377	0.099	0	3	MATK
0	0.984472	0.28	0.058	0	3	GK5
0	0.969263	0.903	0.738	0	3	UBB
0	0.959019	0.832	0.576	0	3	PPP1CA
0	0.946737	0.259	0.034	0	3	DTHD1
0	0.935374	0.3	0.05	0	3	LAT2
0	0.933436	0.944	0.793	0	3	LSP1
0	0.929375	1	0.991	0	3	HLA-A
0	0.921614	0.983	0.768	0	3	S100A4
0	0.912761	0.286	0.055	0	3	F2R
0	0.89308	0.968	0.858	0	3	MYL6
0	0.891273	1	0.997	0	3	HLA-B
0	0.87936	0.984	0.931	0	3	SH3BGRL3
0	0.839346	0.988	0.938	0	3	CALM1
0	0.822771	0.962	0.885	0	3	RAC2
0	0.793474	1	1	0	3	B2M
0	0.749169	0.998	0.976	0	3	HLA-C
0	0.719179	0.986	0.939	0	3	SERF2
0	0.698871	0.996	0.984	0	3	HLA-E
1.36285e-302	0.478039	1	0.998	2.57429e-298	3	TMSB4X
1.74138e-301	1.1253	0.69	0.389	3.28929e-297	3	IQGAP1
2.03763e-293	1.14839	0.59	0.281	3.84888e-289	3	MAPRE2
5.08987e-289	0.777319	0.988	0.908	9.61426e-285	3	IFITM1
1.6894e-288	1.07713	0.637	0.344	3.19112e-284	3	OSTF1
5.26352e-285	1.06157	0.786	0.556	9.94226e-281	3	PDIA3
1.10857e-284	0.705398	0.981	0.926	2.09397e-280	3	MYL12A
3.93805e-284	0.996135	0.804	0.572	7.43858e-280	3	BIN2
4.29696e-283	1.08754	0.468	0.174	8.11654e-279	3	PYHIN1
1.27809e-278	1.09415	0.589	0.282	2.41418e-274	3	SPN
2.06225e-278	1.104	0.629	0.323	3.89538e-274	3	PLAC8
1.98414e-276	1.09976	0.574	0.276	3.74784e-272	3	SASH3
8.06847e-275	0.834296	0.283	0.065	1.52405e-270	3	PLA2G16
4.89332e-269	0.967632	0.456	0.167	9.243e-265	3	STOM
1.76171e-260	1.06107	0.833	0.639	3.3277e-256	3	CALR
6.77503e-260	0.811926	0.921	0.801	1.27974e-255	3	IL2RG
9.07044e-258	1.00353	0.444	0.168	1.71332e-253	3	ADAM8
3.81522e-256	0.987966	0.385	0.129	7.20656e-252	3	TFDP2
1.39476e-255	0.994194	0.44	0.166	2.63456e-251	3	RUNX3
2.77899e-255	1.04052	0.585	0.293	5.24924e-251	3	DOK2
3.39476e-255	0.833366	0.254	0.057	6.41237e-251	3	HIPK2
5.58341e-252	0.772853	0.259	0.058	1.05465e-247	3	SLAMF7
1.84483e-249	1.0181	0.561	0.268	3.48471e-245	3	ITGAL
2.73564e-247	1.05927	0.544	0.258	5.16734e-243	3	CDK2AP2
1.61616e-246	0.975236	0.66	0.385	3.05277e-242	3	PPP1R18
4.91762e-241	0.713434	0.919	0.832	9.28889e-237	3	RHOA
9.27733e-241	0.731965	0.983	0.943	1.75239e-236	3	ACTG1
1.64866e-236	0.602401	0.959	0.898	3.11415e-232	3	H3F3A
2.46264e-236	0.783281	0.893	0.766	4.65169e-232	3	TPM3
2.36955e-235	0.889484	0.794	0.604	4.47585e-231	3	RARRES3
4.81161e-234	0.946621	0.743	0.53	9.08865e-230	3	CD53
7.36118e-231	0.888551	0.256	0.061	1.39045e-226	3	IFNG
9.84624e-227	0.968478	0.682	0.446	1.85986e-222	3	ZAP70
8.48016e-224	0.971249	0.515	0.247	1.60182e-219	3	ARPC5L
1.19793e-223	0.798775	0.853	0.711	2.26276e-219	3	PPIB
1.89238e-218	0.920921	0.662	0.389	3.57452e-214	3	SYNE2
3.45229e-218	0.935705	0.631	0.385	6.52103e-214	3	BSG
2.96621e-217	0.919658	0.46	0.19	5.60288e-213	3	SAMD3
4.93322e-217	0.913502	0.376	0.138	9.31835e-213	3	AGTRAP
1.75819e-216	0.942123	0.475	0.21	3.32105e-212	3	ACTN4
1.13647e-215	1.10651	0.586	0.324	2.14667e-211	3	ALOX5AP
1.77938e-215	1.18886	0.504	0.236	3.36108e-211	3	MIR24-2
1.42925e-211	0.908278	0.453	0.193	2.69971e-207	3	APOBEC3G
1.76937e-207	0.728317	0.253	0.065	3.34216e-203	3	ADRB2
6.40487e-205	0.928198	0.523	0.265	1.20982e-200	3	TLN1
2.66256e-204	0.877515	0.369	0.138	5.0293e-200	3	G6PD
1.53526e-202	0.633288	0.945	0.881	2.89996e-198	3	PTPRC
1.45056e-197	0.875685	0.691	0.489	2.73997e-193	3	NDUFB2
7.06898e-196	0.802221	0.751	0.549	1.33526e-191	3	TPI1
2.14442e-195	0.90458	0.585	0.354	4.05059e-191	3	NDUFB7
4.00367e-190	0.913335	0.674	0.463	7.56254e-186	3	SELPLG
4.64946e-188	0.963582	0.739	0.551	8.78236e-184	3	HSPA5
2.17722e-187	0.623242	0.928	0.862	4.11256e-183	3	YWHAZ
2.75431e-186	0.77433	0.25	0.071	5.20262e-182	3	HSH2D
1.41477e-183	0.850545	0.71	0.486	2.67236e-179	3	ARL4C
3.84194e-183	0.794508	0.734	0.555	7.25705e-179	3	2021-09-07
8.9081e-182	0.872852	0.631	0.401	1.68265e-177	3	C9orf142
9.31646e-180	0.783717	0.348	0.129	1.75979e-175	3	MTSS1
2.5552e-179	0.570031	0.959	0.907	4.82652e-175	3	PTPRCAP
8.0812e-179	0.87501	0.401	0.171	1.52646e-174	3	SYTL3
2.48906e-178	0.831189	0.681	0.453	4.70158e-174	3	CD97
3.26261e-177	0.839417	0.727	0.542	6.16274e-173	3	RNF213
1.26203e-176	1.08878	0.756	0.581	2.38384e-172	3	CYBA
3.23409e-175	0.761701	0.732	0.554	6.10888e-171	3	CAP1
2.31253e-173	0.81369	0.627	0.414	4.36814e-169	3	PGAM1
1.23884e-172	0.618817	0.89	0.773	2.34004e-168	3	MYL12B
1.83236e-168	0.850748	0.44	0.209	3.46114e-164	3	ATP2B4
4.90049e-167	0.824725	0.643	0.446	9.25654e-163	3	PSMB10
3.09888e-164	0.820946	0.321	0.117	5.85348e-160	3	MAP3K8
6.06632e-163	0.85275	0.523	0.304	1.14587e-158	3	FAM49B
5.97622e-161	0.830434	0.583	0.367	1.12885e-156	3	CFLAR
5.91234e-159	0.766539	0.303	0.112	1.11678e-154	3	JAZF1
1.10971e-158	0.736554	0.263	0.087	2.09613e-154	3	RAP1GAP2
1.82359e-154	0.830478	0.41	0.196	3.44458e-150	3	GLIPR2
7.72917e-153	0.814203	0.416	0.202	1.45996e-148	3	RASSF1
8.90168e-153	0.677545	0.681	0.504	1.68144e-148	3	PSAP
1.0044e-152	0.809198	0.407	0.197	1.89721e-148	3	PTPN4
1.67937e-152	0.667974	0.26	0.086	3.17217e-148	3	ANXA4
2.29986e-148	0.736181	0.651	0.479	4.34421e-144	3	VAMP8
5.67092e-145	0.780533	0.383	0.183	1.07118e-140	3	RPS6KA1
3.28811e-144	0.77281	0.533	0.303	6.2109e-140	3	ANXA2
5.50879e-144	0.765623	0.284	0.108	1.04056e-139	3	STARD3NL
7.78091e-144	0.844702	0.383	0.175	1.46974e-139	3	ID2
1.25535e-143	0.764375	0.324	0.134	2.37122e-139	3	SLA2
3.99912e-143	0.807746	0.498	0.295	7.55394e-139	3	SCP2
9.01686e-143	0.568122	0.873	0.653	1.7032e-138	3	ANXA1
1.36417e-142	0.784911	0.374	0.175	2.57679e-138	3	APOL6
3.46523e-142	0.60782	0.886	0.789	6.54547e-138	3	EMP3
3.01705e-141	0.790802	0.437	0.227	5.69891e-137	3	RAB7L1
1.22524e-140	0.758319	0.588	0.395	2.31435e-136	3	P4HB
2.88902e-140	0.814796	0.561	0.376	5.45708e-136	3	PRDX5
1.7918e-139	0.773728	0.613	0.428	3.38453e-135	3	MBP
3.37916e-139	0.776232	0.562	0.353	6.3829e-135	3	MYO1G
4.8707e-139	0.598399	0.881	0.793	9.20026e-135	3	PSME1
2.04491e-137	0.708405	0.681	0.525	3.86263e-133	3	GUK1
3.80403e-136	0.75591	0.354	0.159	7.18543e-132	3	PTGER2
6.47182e-136	0.741049	0.504	0.309	1.22246e-131	3	TMED9
5.36701e-135	0.69541	0.737	0.589	1.01378e-130	3	HSP90B1
1.89971e-134	0.496262	0.921	0.848	3.58837e-130	3	S100A6
3.20363e-133	0.672286	0.262	0.096	6.05134e-129	3	PTPRE
4.20729e-133	0.787664	0.518	0.326	7.94716e-129	3	BST2
8.43287e-132	0.789439	0.372	0.179	1.59288e-127	3	TXK
6.95843e-130	0.623039	0.771	0.663	1.31438e-125	3	TMBIM6
1.00907e-128	0.757532	0.392	0.2	1.90603e-124	3	C5orf56
3.05428e-128	0.444508	0.979	0.951	5.76923e-124	3	UBC
4.53639e-128	0.464049	0.968	0.925	8.56879e-124	3	GAPDH
1.82851e-127	0.571074	0.26	0.097	3.45388e-123	3	IFITM3
8.62979e-127	0.518604	0.871	0.797	1.63008e-122	3	ARPC3
3.49672e-126	0.745929	0.571	0.386	6.60495e-122	3	PRKCH
9.96173e-125	0.58392	0.812	0.719	1.88167e-120	3	CCND3
2.03539e-124	0.575553	0.868	0.674	3.84465e-120	3	AHNAK
2.76505e-124	0.703404	0.542	0.357	5.22289e-120	3	HMGN3
1.98647e-123	0.64696	0.724	0.579	3.75225e-119	3	ANXA6
8.21728e-121	0.534061	0.853	0.786	1.55216e-116	3	YWHAB
1.09188e-120	0.750073	0.412	0.225	2.06245e-116	3	PXN
3.31761e-117	0.780514	0.487	0.305	6.26663e-113	3	ARHGAP9
2.40041e-116	0.610989	0.717	0.582	4.53413e-112	3	PSMB9
4.8385e-116	0.671665	0.262	0.105	9.13944e-112	3	LAIR1
7.3044e-116	0.751582	0.455	0.273	1.37973e-111	3	CARD16
1.37614e-115	0.699198	0.565	0.384	2.59939e-111	3	CLEC2B
9.04449e-115	0.726678	0.33	0.155	1.70841e-110	3	RAB37
1.51879e-114	0.668359	0.277	0.116	2.86883e-110	3	CISD3
6.94003e-114	0.709518	0.61	0.452	1.3109e-109	3	WDR1
1.27972e-113	0.697368	0.314	0.144	2.41727e-109	3	APOBEC3C
1.92665e-111	0.392912	0.973	0.952	3.63925e-107	3	PPIA
7.85088e-111	0.747096	0.527	0.351	1.48295e-106	3	AKNA
1.50608e-110	0.688157	0.491	0.316	2.84483e-106	3	SELT
1.96213e-108	0.563038	0.738	0.63	3.70627e-104	3	TCEB2
5.79859e-108	0.69925	0.334	0.164	1.0953e-103	3	MRPL10
6.97708e-108	0.710779	0.498	0.325	1.3179e-103	3	STK10
7.69175e-108	0.676552	0.574	0.418	1.45289e-103	3	BZW1
8.85189e-108	0.769279	0.475	0.299	1.67203e-103	3	UTRN
1.07656e-107	0.636318	0.622	0.479	2.03351e-103	3	ARPC5
2.07186e-107	0.71199	0.502	0.338	3.91353e-103	3	LMAN2
2.24668e-107	0.671332	0.432	0.258	4.24376e-103	3	POLR2G
5.02524e-107	0.693183	0.473	0.301	9.49218e-103	3	RAB1B
1.23899e-105	0.649537	0.614	0.46	2.34033e-101	3	CDC42SE1
1.00022e-104	0.382557	0.978	0.959	1.88931e-100	3	ARHGDIB
1.25341e-104	0.641895	0.325	0.16	2.36756e-100	3	TSEN54
1.4049e-104	0.764387	0.337	0.172	2.65371e-100	3	SDF2L1
2.02426e-104	0.713153	0.473	0.302	3.82363e-100	3	DSTN
4.33966e-102	0.659569	0.64	0.508	8.19718e-98	3	PSME2
8.85604e-102	0.601209	0.258	0.11	1.67282e-97	3	USB1
4.97363e-99	0.45872	0.913	0.866	9.39469e-95	3	HNRNPA2B1
1.02703e-98	0.689209	0.516	0.363	1.93996e-94	3	CD164
4.56851e-98	0.692563	0.501	0.341	8.62946e-94	3	BTN3A2
7.39931e-98	0.72394	0.362	0.199	1.39766e-93	3	DIP2A
8.10958e-97	0.669665	0.43	0.263	1.53182e-92	3	PDIA6
5.47617e-94	0.660699	0.366	0.203	1.03439e-89	3	INPP5D
9.86147e-94	0.686374	0.362	0.202	1.86273e-89	3	FKBP11
1.159e-93	0.587247	0.584	0.446	2.18923e-89	3	WDR83OS
3.3449e-93	0.647037	0.295	0.143	6.31818e-89	3	RFTN1
4.43217e-93	0.682309	0.405	0.239	8.37192e-89	3	B4GALT1
9.69839e-93	0.639217	0.636	0.522	1.83193e-88	3	TCF25
1.19361e-92	0.581212	0.593	0.453	2.25462e-88	3	GNG5
3.13548e-90	0.59763	0.578	0.449	5.92261e-86	3	RALY
7.20261e-90	0.658803	0.3	0.15	1.3605e-85	3	TSPAN32
1.00608e-89	0.543634	0.667	0.556	1.90038e-85	3	SF3B2
1.53136e-89	0.609072	0.636	0.515	2.89258e-85	3	WIPF1
1.59537e-89	0.574136	0.679	0.569	3.0135e-85	3	TAPBP
2.31447e-89	0.589694	0.581	0.451	4.37181e-85	3	TRAPPC1
2.76831e-89	0.552127	0.25	0.11	5.22906e-85	3	VCL
3.37242e-89	0.571475	0.614	0.47	6.37016e-85	3	YWHAQ
8.99713e-89	0.605103	0.629	0.506	1.69947e-84	3	HLA-F
1.02642e-88	0.626255	0.423	0.263	1.93881e-84	3	IDH2
3.34507e-88	0.514267	0.735	0.651	6.31851e-84	3	ARF1
5.41248e-88	0.695029	0.473	0.326	1.02236e-83	3	SERPINB1
3.86151e-87	0.669673	0.51	0.358	7.294e-83	3	MACF1
5.47984e-87	0.604333	0.491	0.344	1.03509e-82	3	TBCB
8.18499e-87	0.445929	0.845	0.794	1.54606e-82	3	CHCHD2
8.847e-87	0.644828	0.41	0.257	1.67111e-82	3	MIEN1
3.26925e-86	0.626433	0.506	0.366	6.17529e-82	3	RAB5C
3.81439e-86	0.657386	0.533	0.384	7.20501e-82	3	PPP2R5C
2.19643e-85	0.620643	0.439	0.29	4.14885e-81	3	BANF1
8.57978e-85	0.492557	0.785	0.715	1.62063e-80	3	CDC42
4.26761e-84	0.59257	0.65	0.544	8.0611e-80	3	ACTR3
4.307e-84	0.505761	0.742	0.659	8.13549e-80	3	CAPZB
1.14181e-83	0.63114	0.286	0.145	2.15677e-79	3	ACAA2
1.68903e-82	0.492783	0.726	0.633	3.19041e-78	3	ARL6IP5
3.6452e-81	0.55214	0.263	0.126	6.88541e-77	3	RAB27A
4.05041e-81	0.618048	0.332	0.186	7.65083e-77	3	LASP1
4.43886e-81	0.488389	0.723	0.646	8.38455e-77	3	HCLS1
1.02021e-80	0.533611	0.65	0.551	1.92707e-76	3	COX8A
3.1533e-80	0.428478	0.866	0.842	5.95627e-76	3	SRP14
1.4588e-79	0.543881	0.601	0.486	2.75553e-75	3	TMEM59
8.90253e-79	0.526326	0.714	0.627	1.6816e-74	3	EIF4A1
9.52766e-79	0.576263	0.255	0.122	1.79968e-74	3	APLP2
2.99786e-78	0.533775	0.631	0.53	5.66266e-74	3	BRK1
3.17409e-78	0.57851	0.571	0.448	5.99554e-74	3	SEC61B
3.36114e-78	0.607644	0.41	0.263	6.34886e-74	3	LNPEP
6.90165e-76	0.587543	0.351	0.204	1.30365e-71	3	TNFRSF1B
2.5131e-75	0.563389	0.58	0.455	4.747e-71	3	AKAP13
2.69226e-75	0.530462	0.639	0.526	5.08542e-71	3	PRMT2
5.38896e-75	0.603811	0.358	0.215	1.01792e-70	3	DIAPH1
5.65563e-75	0.579021	0.341	0.2	1.06829e-70	3	IFI27L2
8.21077e-74	0.551188	0.258	0.129	1.55093e-69	3	RAB8B
1.20346e-73	0.582826	0.442	0.307	2.27321e-69	3	POMP
3.00991e-73	0.492458	0.67	0.571	5.68541e-69	3	ENO1
3.12328e-73	0.572047	0.649	0.551	5.89957e-69	3	TUBA1B
1.91099e-72	0.566214	0.559	0.453	3.60966e-68	3	POLR2L
4.28329e-72	0.606053	0.469	0.332	8.0907e-68	3	SORL1
2.08865e-71	0.62792	0.307	0.176	3.94524e-67	3	HDDC2
2.60014e-71	0.579057	0.513	0.39	4.9114e-67	3	MAP1LC3B
3.0737e-71	0.547509	0.466	0.321	5.80592e-67	3	CAPN2
1.31673e-70	0.506165	0.692	0.553	2.48717e-66	3	IRF1
2.40116e-70	0.574175	0.483	0.361	4.53555e-66	3	TMED2
8.81796e-70	0.526383	0.56	0.454	1.66562e-65	3	TMEM50A
1.10506e-69	0.490933	0.679	0.606	2.08735e-65	3	UBL5
2.92515e-69	0.612787	0.457	0.327	5.52531e-65	3	ITGB7
1.2352e-68	0.581825	0.523	0.401	2.33318e-64	3	BRD2
3.99011e-68	0.419912	0.916	0.898	7.53692e-64	3	CORO1A
1.12182e-67	0.555496	0.263	0.138	2.11901e-63	3	NFKBIB
1.27107e-67	0.59634	0.425	0.297	2.40093e-63	3	PRELID1
2.40908e-67	0.532546	0.255	0.131	4.5505e-63	3	ATP1B3
3.86235e-67	0.434705	0.739	0.686	7.2956e-63	3	COX6A1
3.88262e-67	0.502376	0.731	0.67	7.33387e-63	3	RBM39
1.11839e-66	0.567488	0.464	0.34	2.11252e-62	3	RASSF5
1.39528e-65	0.533052	0.535	0.43	2.63554e-61	3	COPE
6.46569e-65	0.538937	0.426	0.299	1.2213e-60	3	DCTN3
3.49941e-64	0.599066	0.345	0.214	6.61003e-60	3	ZBTB1
7.5037e-64	0.553797	0.461	0.343	1.41737e-59	3	RPN1
1.13276e-63	0.557614	0.545	0.445	2.13967e-59	3	CYFIP2
1.77188e-63	0.519427	0.515	0.399	3.34691e-59	3	ARL6IP1
3.52508e-63	0.553843	0.431	0.304	6.65853e-59	3	ARIH2
4.7599e-63	0.70644	0.606	0.484	8.99097e-59	3	IER2
7.03722e-63	0.53421	0.531	0.422	1.32926e-58	3	ACTR2
1.9704e-62	0.595901	0.378	0.252	3.72189e-58	3	UHMK1
3.12928e-61	0.338859	0.973	0.957	5.9109e-57	3	H3F3B
4.59836e-61	0.467005	0.616	0.533	8.68583e-57	3	ATP5G3
7.00488e-61	0.555463	0.534	0.439	1.32315e-56	3	SNRPB
9.55091e-61	0.521863	0.398	0.272	1.80407e-56	3	SRPK2
2.20564e-60	0.459944	0.625	0.548	4.16624e-56	3	ATP6V0E1
3.36132e-60	0.513539	0.442	0.326	6.3492e-56	3	PSMA6
3.58e-60	0.625619	0.398	0.278	6.76226e-56	3	DYNLL1
6.29764e-60	0.543303	0.447	0.331	1.18956e-55	3	NAPA
7.30293e-60	0.424692	0.807	0.752	1.37945e-55	3	MYH9
9.06219e-60	0.449049	0.775	0.711	1.71176e-55	3	UCP2
2.64855e-59	0.383523	0.852	0.819	5.00285e-55	3	HMGB1
2.66921e-59	0.508252	0.266	0.148	5.04187e-55	3	TRPV2
5.4313e-59	0.600506	0.555	0.459	1.02592e-54	3	JAK1
5.74269e-59	0.370905	0.789	0.71	1.08474e-54	3	ARPC1B
1.43043e-58	0.493722	0.452	0.339	2.70193e-54	3	PSMB6
3.34942e-58	0.538314	0.403	0.28	6.32672e-54	3	RNF125
3.66381e-58	0.529185	0.441	0.329	6.92058e-54	3	DDOST
5.23076e-58	0.519052	0.372	0.249	9.88039e-54	3	TMEM109
6.67136e-58	0.561645	0.398	0.276	1.26015e-53	3	DENND2D
6.80507e-58	0.521527	0.387	0.264	1.28541e-53	3	DNAJB6
7.47458e-58	0.578985	0.443	0.332	1.41187e-53	3	SLC44A2
3.27027e-57	0.512946	0.515	0.419	6.17721e-53	3	DRAP1
3.36765e-57	0.538321	0.293	0.176	6.36115e-53	3	ADD1
3.53167e-57	0.537566	0.36	0.237	6.67097e-53	3	VASP
4.75876e-56	0.531569	0.271	0.158	8.98882e-52	3	STX8
3.61284e-55	0.440653	0.63	0.562	6.82429e-51	3	PSMA7
1.69161e-54	0.534327	0.283	0.169	3.19529e-50	3	PHPT1
1.82537e-54	0.516402	0.304	0.186	3.44794e-50	3	VPS37B
2.01652e-54	0.513668	0.336	0.219	3.809e-50	3	TADA3
4.48123e-54	0.555524	0.374	0.261	8.46459e-50	3	PRKAR1A
6.88526e-54	0.496223	0.318	0.203	1.30056e-49	3	TMEM9B
7.4804e-54	0.541634	0.385	0.268	1.41297e-49	3	TGFB1
8.69124e-54	0.416777	0.625	0.54	1.64169e-49	3	C9orf16
9.30861e-54	0.490817	0.62	0.546	1.7583e-49	3	TUBB
1.38074e-53	0.466533	0.599	0.491	2.60808e-49	3	IDS
1.56514e-53	0.365651	0.803	0.788	2.95639e-49	3	SUMO2
1.91501e-53	0.473587	0.563	0.472	3.61727e-49	3	RABAC1
1.9774e-53	0.475509	0.544	0.459	3.73511e-49	3	BCAP31
2.49831e-53	0.543329	0.437	0.312	4.71906e-49	3	MT2A
3.61805e-53	0.536054	0.34	0.221	6.83413e-49	3	PYCARD
1.43504e-52	0.509319	0.51	0.407	2.71064e-48	3	SQSTM1
1.6988e-52	0.521123	0.431	0.319	3.20887e-48	3	TAP1
2.2574e-52	0.551545	0.44	0.335	4.26401e-48	3	CANX
4.38833e-52	0.537008	0.296	0.185	8.28913e-48	3	HELZ
8.36673e-52	0.470977	0.551	0.468	1.58039e-47	3	PSMB8
1.46455e-51	0.346787	0.861	0.829	2.7664e-47	3	HSP90AA1
2.30231e-51	0.50381	0.43	0.323	4.34882e-47	3	UBE2L6
2.77105e-51	0.459855	0.546	0.45	5.23423e-47	3	SKAP1
4.31182e-51	0.392185	0.722	0.673	8.1446e-47	3	UQCR11.1
4.86389e-51	0.5187	0.306	0.193	9.1874e-47	3	STAT4
8.75694e-51	0.485644	0.282	0.173	1.6541e-46	3	EIF6
9.35412e-51	0.330277	0.872	0.849	1.7669e-46	3	DAZAP2
1.17369e-50	0.508053	0.33	0.215	2.21697e-46	3	GLRX
2.31726e-50	0.489694	0.463	0.364	4.37708e-46	3	SEC11A
7.0258e-50	0.453452	0.663	0.605	1.3271e-45	3	C1orf63
7.04519e-50	0.471758	0.374	0.264	1.33077e-45	3	FERMT3
8.76651e-50	0.478144	0.255	0.148	1.65591e-45	3	DNAJC3
1.12727e-49	0.521557	0.483	0.383	2.12931e-45	3	ARHGAP30
1.72178e-49	0.504868	0.278	0.167	3.25227e-45	3	TPM4
1.86356e-49	0.505949	0.412	0.3	3.52007e-45	3	PARP8
4.56326e-49	0.458045	0.282	0.172	8.61954e-45	3	SH3GLB1
1.57685e-48	0.434379	0.525	0.438	2.97851e-44	3	ARF5
4.09972e-48	0.463662	0.301	0.193	7.74396e-44	3	TMCO1
9.11416e-48	0.449835	0.478	0.37	1.72157e-43	3	NEAT1
1.37419e-47	0.474208	0.275	0.168	2.5957e-43	3	DERL1
2.33963e-47	0.50497	0.359	0.251	4.41933e-43	3	NFATC3
2.84468e-47	0.311369	0.794	0.765	5.37331e-43	3	GABARAP
3.19813e-47	0.487425	0.285	0.178	6.04094e-43	3	HEXA
2.01492e-46	0.474834	0.464	0.374	3.80598e-42	3	SPCS2
2.0219e-46	0.526506	0.432	0.337	3.81918e-42	3	RNF167
3.86383e-46	0.456237	0.481	0.396	7.29839e-42	3	RAB7A
5.26544e-46	0.499064	0.468	0.383	9.94589e-42	3	TMED10
5.36729e-46	0.421412	0.635	0.575	1.01383e-41	3	HNRNPA3
5.66203e-46	0.447243	0.333	0.217	1.0695e-41	3	GBP5
8.60527e-46	0.466147	0.264	0.161	1.62545e-41	3	GPAA1
1.32245e-45	0.472237	0.333	0.23	2.49797e-41	3	RAB8A
1.40252e-45	0.374354	0.722	0.686	2.64922e-41	3	SSR4
2.14023e-45	0.492591	0.424	0.328	4.04268e-41	3	NUCB1
7.14625e-45	0.485895	0.312	0.211	1.34986e-40	3	RPA2
7.3608e-45	0.500603	0.401	0.293	1.39038e-40	3	FYN
9.23961e-45	0.427136	0.564	0.497	1.74527e-40	3	SEPW1
1.20924e-44	0.470124	0.312	0.206	2.28413e-40	3	CCDC69
1.83832e-44	0.442487	0.431	0.34	3.47241e-40	3	PSMD8
2.21901e-44	0.47765	0.41	0.315	4.19148e-40	3	ANAPC11
3.57176e-44	0.503227	0.34	0.241	6.7467e-40	3	C19orf10
4.58979e-44	0.391254	0.619	0.561	8.66965e-40	3	ATP5B
4.76915e-44	0.483557	0.338	0.235	9.00845e-40	3	ARPC4
5.05545e-44	0.439741	0.375	0.277	9.54923e-40	3	AP2S1
5.72782e-44	0.344997	0.821	0.789	1.08193e-39	3	EVL
6.25476e-44	0.426696	0.548	0.48	1.18146e-39	3	WAS
1.70558e-43	0.442268	0.281	0.18	3.22167e-39	3	ASNA1
1.87482e-43	0.480505	0.404	0.296	3.54134e-39	3	GLIPR1
1.89122e-43	0.472162	0.339	0.239	3.57233e-39	3	TROVE2
1.92121e-43	0.511085	0.34	0.231	3.62897e-39	3	GADD45B
2.63628e-43	0.453324	0.472	0.384	4.97967e-39	3	RHOF
3.16335e-43	0.456228	0.472	0.386	5.97526e-39	3	CYCS
5.57649e-43	0.449695	0.353	0.254	1.05334e-38	3	CCDC12
6.65585e-43	0.435059	0.432	0.344	1.25722e-38	3	PSMB3
6.70702e-43	0.47189	0.26	0.161	1.26689e-38	3	MLLT6
6.86875e-43	0.481248	0.414	0.321	1.29744e-38	3	SYTL1
9.90438e-43	0.414439	0.505	0.418	1.87084e-38	3	RHOG
2.59063e-42	0.480822	0.302	0.201	4.89343e-38	3	PIK3R5
5.28538e-42	0.487279	0.261	0.164	9.98356e-38	3	PDIA4
5.86196e-42	0.47226	0.343	0.238	1.10727e-37	3	ZBTB38
6.09219e-42	0.478618	0.275	0.175	1.15075e-37	3	ADAM10
1.29737e-41	0.395204	0.555	0.491	2.45059e-37	3	SH3BGRL
2.12695e-41	0.420213	0.494	0.423	4.0176e-37	3	COX5A
2.61834e-41	0.306216	0.583	0.458	4.94578e-37	3	S100A11
3.88558e-41	0.489971	0.348	0.249	7.33948e-37	3	TES
4.70248e-41	0.464237	0.316	0.218	8.88251e-37	3	PRKACB
1.33154e-40	0.408166	0.6	0.538	2.51514e-36	3	LDHA
1.85057e-40	0.444708	0.309	0.206	3.49554e-36	3	PRKCB
2.70939e-40	0.448494	0.282	0.186	5.11776e-36	3	MGAT1
2.82304e-40	0.444219	0.658	0.619	5.33245e-36	3	LY6E
3.03085e-40	0.423055	0.323	0.223	5.72496e-36	3	SH3BP5
1.34846e-39	0.455434	0.38	0.282	2.54711e-35	3	MOB1A
1.7033e-39	0.379699	0.589	0.52	3.21737e-35	3	EID1
2.03284e-39	0.441376	0.475	0.397	3.83983e-35	3	RBM8A
3.22712e-39	0.448775	0.463	0.355	6.09571e-35	3	DDIT4
3.96773e-39	0.507978	0.332	0.236	7.49464e-35	3	NFATC2
4.84698e-39	0.46805	0.343	0.25	9.15545e-35	3	SUPT4H1
1.0469e-38	0.436537	0.439	0.345	1.97749e-34	3	OPTN
1.2548e-38	0.400022	0.576	0.511	2.37019e-34	3	UFC1
1.44892e-38	0.481189	0.333	0.239	2.73686e-34	3	CASP8
1.79046e-38	0.458784	0.356	0.263	3.382e-34	3	REEP5
2.78337e-38	0.428301	0.412	0.331	5.2575e-34	3	ATP6AP2
3.02808e-38	0.471703	0.425	0.339	5.71974e-34	3	SUN2
5.1555e-38	0.457134	0.273	0.18	9.73823e-34	3	TPP1
9.36429e-38	0.321858	0.779	0.756	1.76882e-33	3	HNRNPK
1.18362e-37	0.391783	0.425	0.334	2.23573e-33	3	MTPN
1.25075e-37	0.421951	0.278	0.184	2.36254e-33	3	RNF166
1.43547e-37	0.434588	0.394	0.308	2.71146e-33	3	POLR3GL
1.62127e-37	0.47033	0.294	0.2	3.06242e-33	3	TUBB4B
1.83155e-37	0.436189	0.449	0.372	3.45961e-33	3	ENSA
1.83985e-37	0.459663	0.391	0.3	3.47529e-33	3	STK38
1.94019e-37	0.398156	0.563	0.508	3.66482e-33	3	ARHGDIA
2.54765e-37	0.456775	0.375	0.294	4.81225e-33	3	RPS19BP1
5.11416e-37	0.39619	0.539	0.476	9.66014e-33	3	SHISA5
5.18922e-37	0.399662	0.498	0.432	9.80191e-33	3	ATP5J2
5.48468e-37	0.342933	0.674	0.642	1.036e-32	3	RNASEK
1.78876e-36	0.430978	0.287	0.196	3.3788e-32	3	FAM195B
5.59114e-36	0.443662	0.265	0.176	1.05611e-31	3	FDPS
6.28246e-36	0.459635	0.337	0.247	1.18669e-31	3	ARHGEF3
8.48286e-36	0.448246	0.416	0.339	1.60233e-31	3	NDUFV1
1.04005e-35	0.444345	0.33	0.24	1.96454e-31	3	MFSD10
3.27038e-35	0.286662	0.806	0.792	6.17742e-31	3	ALDOA
4.40306e-35	0.418442	0.452	0.377	8.31695e-31	3	CD47
6.57557e-35	0.383981	0.274	0.184	1.24206e-30	3	ASAH1
1.07956e-34	0.423017	0.398	0.318	2.03917e-30	3	NDUFA6
1.10168e-34	0.446338	0.266	0.179	2.08096e-30	3	PIGT
1.50179e-34	0.426901	0.417	0.342	2.83673e-30	3	LAMTOR1
2.54222e-34	0.443264	0.263	0.176	4.80201e-30	3	TCIRG1
3.51195e-34	0.462589	0.343	0.259	6.63373e-30	3	MRPS6
4.10778e-34	0.384429	0.496	0.439	7.75918e-30	3	ATP5J
4.11476e-34	0.362349	0.559	0.508	7.77238e-30	3	PARK7
4.93181e-34	0.396388	0.356	0.27	9.3157e-30	3	ATP6V0B
5.62769e-34	0.426004	0.428	0.359	1.06302e-29	3	RNF7
2.25299e-33	0.433071	0.279	0.189	4.25568e-29	3	TMEM2
3.54129e-33	0.455452	0.387	0.309	6.68914e-29	3	ROCK1
3.6295e-33	0.332534	0.662	0.635	6.85576e-29	3	COX5B
3.95425e-33	0.336179	0.747	0.736	7.46918e-29	3	NCL
4.38537e-33	0.409554	0.286	0.2	8.28353e-29	3	TMEM179B
4.43721e-33	0.417849	0.383	0.303	8.38144e-29	3	HMOX2
5.71233e-33	0.422919	0.399	0.324	1.079e-28	3	RBBP4
8.61524e-33	0.384628	0.252	0.162	1.62733e-28	3	LYAR
2.12094e-32	0.352495	0.633	0.599	4.00624e-28	3	KMT2E
2.49494e-32	0.419939	0.317	0.232	4.71269e-28	3	PSMB2
2.93285e-32	0.42502	0.377	0.293	5.53986e-28	3	RGS19
4.21964e-32	0.331367	0.56	0.508	7.97047e-28	3	UQCR10
4.45923e-32	0.418768	0.252	0.17	8.42304e-28	3	PTK2B
5.90873e-32	0.433421	0.386	0.316	1.1161e-27	3	TOMM5
8.8632e-32	0.454901	0.508	0.455	1.67417e-27	3	SRSF2
9.82427e-32	0.392648	0.254	0.169	1.85571e-27	3	IDI1
1.38576e-31	0.333341	0.744	0.733	2.61756e-27	3	RBM3
1.4697e-31	0.369778	0.529	0.476	2.77611e-27	3	SCAND1
6.53716e-31	0.420136	0.414	0.349	1.2348e-26	3	OTUB1
7.74114e-31	0.395886	0.331	0.245	1.46222e-26	3	CBLB
8.28897e-31	0.412513	0.273	0.189	1.5657e-26	3	ARHGAP25
1.87528e-30	0.388704	0.28	0.2	3.54222e-26	3	ATP6AP1
2.37648e-30	0.33806	0.64	0.605	4.48894e-26	3	STK4
2.58903e-30	0.431998	0.263	0.182	4.89043e-26	3	FKBP2
2.82167e-30	0.416568	0.436	0.376	5.32985e-26	3	RPN2
3.89243e-30	0.374576	0.267	0.184	7.35242e-26	3	RIN3
1.24715e-29	0.399638	0.344	0.266	2.35574e-25	3	GOLGA7
1.5709e-29	0.375991	0.508	0.466	2.96727e-25	3	NEDD8
2.47345e-29	0.419797	0.294	0.216	4.6721e-25	3	COMMD7
3.50127e-29	0.424351	0.302	0.227	6.61355e-25	3	RAB6A
6.79528e-29	0.39899	0.496	0.444	1.28356e-24	3	DDX6
1.36311e-28	0.417133	0.338	0.268	2.57478e-24	3	NDUFS6
2.25319e-28	0.374741	0.493	0.438	4.25604e-24	3	TBC1D10C
3.39572e-28	0.429181	0.776	0.722	6.41418e-24	3	ZFP36
5.08621e-28	0.260845	0.967	0.959	9.60733e-24	3	TSC22D3
5.11983e-28	0.404485	0.339	0.263	9.67084e-24	3	TAOK3
5.16692e-28	0.383067	0.409	0.339	9.7598e-24	3	SET
6.22933e-28	0.421294	0.323	0.249	1.17666e-23	3	IVNS1ABP
6.60017e-28	0.362865	0.425	0.347	1.24671e-23	3	REL
6.80425e-28	0.420081	0.329	0.256	1.28525e-23	3	PSMA5
9.29308e-28	0.351845	0.444	0.385	1.75537e-23	3	ATP6V1F
1.12334e-27	0.40402	0.31	0.233	2.12188e-23	3	SH3BP1
1.21581e-27	0.39337	0.297	0.221	2.29654e-23	3	EHD1
1.63299e-27	0.403147	0.272	0.197	3.08456e-23	3	CAPN1
1.81042e-27	0.329703	0.555	0.521	3.41971e-23	3	ATPIF1
1.86008e-27	0.383559	0.396	0.324	3.5135e-23	3	CAST
2.91967e-27	0.385466	0.301	0.225	5.51497e-23	3	DDX39A
4.63932e-27	0.391631	0.345	0.277	8.76321e-23	3	ZNF428
4.88081e-27	0.49792	0.373	0.305	9.21936e-23	3	XBP1
5.38708e-27	0.392834	0.301	0.227	1.01757e-22	3	SZRD1
6.10156e-27	0.377415	0.283	0.205	1.15252e-22	3	ISG15
1.19252e-26	0.399877	0.25	0.177	2.25256e-22	3	DCAF7
1.62021e-26	0.393502	0.316	0.244	3.06041e-22	3	SEC11C
2.07502e-26	0.400863	0.427	0.368	3.91951e-22	3	ZNF207
2.20472e-26	0.387862	0.271	0.197	4.16449e-22	3	PSMC3
3.26026e-26	0.376809	0.358	0.285	6.15831e-22	3	CMTM6
7.58899e-26	0.367915	0.44	0.392	1.43348e-21	3	AP2M1
9.11741e-26	0.373211	0.297	0.225	1.72219e-21	3	COPZ1
9.80105e-26	0.291091	0.618	0.595	1.85132e-21	3	KRTCAP2
1.00255e-25	0.372401	0.311	0.242	1.89372e-21	3	RNF181
1.49197e-25	0.374006	0.276	0.205	2.81818e-21	3	IER3IP1.1
1.68642e-25	0.271017	0.757	0.746	3.18549e-21	3	SON
4.92387e-25	0.388102	0.313	0.245	9.30071e-21	3	LSM3
6.99614e-25	0.399663	0.328	0.262	1.3215e-20	3	SF3B4
7.30651e-25	0.330591	0.493	0.452	1.38013e-20	3	ATP5F1
7.33566e-25	0.396732	0.378	0.314	1.38563e-20	3	PPP1R12A
7.76325e-25	0.363971	0.357	0.293	1.4664e-20	3	MYEOV2
8.84171e-25	0.403226	0.276	0.205	1.67011e-20	3	SPCS3
1.03364e-24	0.255449	0.737	0.73	1.95245e-20	3	EDF1
1.11119e-24	0.385988	0.259	0.188	2.09893e-20	3	NCKAP1L
1.11676e-24	0.500749	0.45	0.371	2.10945e-20	3	HIST1H1E
1.14794e-24	0.37114	0.366	0.302	2.16835e-20	3	LRP10
1.47532e-24	0.250871	0.707	0.702	2.78672e-20	3	COX6C
1.64478e-24	0.389298	0.258	0.19	3.10682e-20	3	MGMT
2.33347e-24	0.398357	0.318	0.254	4.40768e-20	3	SERINC3
2.79802e-24	0.360142	0.271	0.202	5.28518e-20	3	VPS4B
3.35013e-24	0.36988	0.306	0.239	6.32806e-20	3	LAPTM4A
3.35305e-24	0.326378	0.518	0.486	6.33358e-20	3	PSMB1
3.71365e-24	0.37086	0.396	0.336	7.01472e-20	3	AUP1
4.00839e-24	0.338017	0.315	0.247	7.57145e-20	3	LAMTOR5
4.33598e-24	0.371766	0.251	0.184	8.19023e-20	3	CCDC124
7.72959e-24	0.377682	0.273	0.202	1.46004e-19	3	UPP1
8.81214e-24	0.373137	0.395	0.342	1.66453e-19	3	SRPR
1.30461e-23	0.29849	0.721	0.714	2.46429e-19	3	EIF3G
1.34982e-23	0.395195	0.307	0.239	2.54968e-19	3	KDM5A
1.88304e-23	0.334093	0.42	0.367	3.55687e-19	3	UQCRQ
3.63122e-23	0.340752	0.356	0.295	6.85902e-19	3	MLF2
4.06637e-23	0.367425	0.286	0.219	7.68098e-19	3	NRBP1
5.64959e-23	0.379705	0.289	0.221	1.06715e-18	3	KCNAB2
7.13515e-23	0.378588	0.37	0.316	1.34776e-18	3	DNAJC8
7.49753e-23	0.344989	0.371	0.315	1.41621e-18	3	RAB2A
8.35498e-23	0.351043	0.29	0.219	1.57817e-18	3	RNF19A
1.24941e-22	0.351094	0.324	0.255	2.36001e-18	3	RABGAP1L
1.6667e-22	0.348601	0.465	0.427	3.14823e-18	3	PRR13
4.56662e-22	0.316698	0.432	0.382	8.62588e-18	3	VCP
5.85277e-22	0.36216	0.273	0.206	1.10553e-17	3	IFI16
6.08132e-22	0.354441	0.327	0.267	1.1487e-17	3	PIN1
6.60487e-22	0.367404	0.314	0.252	1.24759e-17	3	LSMD1
6.8491e-22	0.309857	0.528	0.499	1.29373e-17	3	CDC37
7.26781e-22	0.31621	0.794	0.751	1.37282e-17	3	PPP1R15A
7.5557e-22	0.365356	0.296	0.233	1.4272e-17	3	C17orf62
7.88891e-22	0.37349	0.331	0.27	1.49014e-17	3	DCXR
1.0322e-21	0.360921	0.305	0.245	1.94973e-17	3	ZMAT2
1.20245e-21	0.358829	0.267	0.203	2.27132e-17	3	EMC7
1.31823e-21	0.349903	0.327	0.264	2.49e-17	3	OS9
1.9088e-21	0.358143	0.267	0.202	3.60554e-17	3	SETX
2.42843e-21	0.328694	0.264	0.199	4.58706e-17	3	UFD1L
4.45303e-21	0.343297	0.324	0.268	8.41132e-17	3	C18orf32
4.97866e-21	0.376004	0.456	0.413	9.40419e-17	3	LINC-PINT
1.44927e-20	0.306037	0.491	0.462	2.73753e-16	3	SF3B5
2.84286e-20	0.294881	0.576	0.519	5.36988e-16	3	MYADM
2.98297e-20	0.307202	0.474	0.444	5.63453e-16	3	SRP9
3.67292e-20	0.343489	0.312	0.253	6.93777e-16	3	SHKBP1
4.00956e-20	0.361814	0.321	0.264	7.57366e-16	3	BUD31
5.50668e-20	0.32646	0.362	0.307	1.04016e-15	3	DBNL
5.62771e-20	0.271929	0.581	0.564	1.06302e-15	3	ATP6V0C
6.09294e-20	0.356228	0.336	0.281	1.1509e-15	3	PUF60
8.97183e-20	0.330217	0.449	0.413	1.69469e-15	3	CSNK2B
9.28836e-20	0.278914	0.548	0.54	1.75448e-15	3	NDUFA1
1.03396e-19	0.334171	0.335	0.279	1.95305e-15	3	ATF6B
1.17178e-19	0.362131	0.394	0.346	2.21337e-15	3	TGOLN2
1.1954e-19	0.336575	0.314	0.253	2.25799e-15	3	GNAI2
1.95087e-19	0.325078	0.288	0.23	3.68499e-15	3	VDAC1
1.97591e-19	0.337743	0.27	0.211	3.73229e-15	3	ACADVL
2.17062e-19	0.311727	0.387	0.345	4.10008e-15	3	SUMO1
2.4392e-19	0.345024	0.304	0.25	4.6074e-15	3	LRPAP1
2.53253e-19	0.314461	0.351	0.297	4.78369e-15	3	ACAP2
2.57702e-19	0.343171	0.256	0.195	4.86773e-15	3	TMED5
2.58405e-19	0.341195	0.371	0.319	4.88101e-15	3	CSK
2.88346e-19	0.255607	0.616	0.62	5.44657e-15	3	SAP18
3.12186e-19	0.315186	0.45	0.415	5.89688e-15	3	SEC61G
3.20736e-19	0.344912	0.345	0.295	6.05839e-15	3	NDUFS8
3.2838e-19	0.34053	0.379	0.332	6.20276e-15	3	ATP5I
3.82746e-19	0.335262	0.294	0.234	7.2297e-15	3	TMBIM1
4.30559e-19	0.315972	0.412	0.37	8.13282e-15	3	THRAP3
5.55726e-19	0.342523	0.258	0.201	1.04971e-14	3	POLR2K
1.10368e-18	0.286182	0.515	0.497	2.08474e-14	3	DAD1
1.28454e-18	0.334378	0.44	0.405	2.42637e-14	3	TAF7
1.28931e-18	0.307687	0.361	0.316	2.43539e-14	3	GTF2A2
1.38389e-18	0.287667	0.579	0.569	2.61404e-14	3	SF3B1
1.41562e-18	0.288614	0.406	0.35	2.67397e-14	3	IL10RA
1.53894e-18	0.304709	0.509	0.491	2.90691e-14	3	TMEM258
1.99824e-18	0.262579	0.556	0.539	3.77448e-14	3	LAMTOR4
2.2202e-18	0.327476	0.424	0.383	4.19374e-14	3	SIGIRR
2.66685e-18	0.325124	0.325	0.272	5.03741e-14	3	COPS6
2.71568e-18	0.312617	0.464	0.431	5.12964e-14	3	SRSF3
2.92304e-18	0.331444	0.302	0.248	5.52132e-14	3	ZNHIT1
2.95354e-18	0.328986	0.318	0.265	5.57895e-14	3	UQCRC1
4.7301e-18	0.336503	0.265	0.208	8.9347e-14	3	PSMD2
5.9267e-18	0.338235	0.367	0.319	1.11949e-13	3	PPP3CC
7.92817e-18	0.343804	0.317	0.265	1.49755e-13	3	TSPAN14
1.36293e-17	0.287944	0.462	0.428	2.57444e-13	3	NCOR1
1.85932e-17	0.351818	0.297	0.243	3.51208e-13	3	SNRK
1.89819e-17	0.311039	0.451	0.419	3.58549e-13	3	EWSR1
2.95651e-17	0.342213	0.323	0.272	5.58454e-13	3	DYNC1H1
3.6615e-17	0.354672	0.302	0.252	6.9162e-13	3	ELF2
8.16874e-17	0.339604	0.263	0.21	1.54299e-12	3	MAPRE1
1.27705e-16	0.309353	0.308	0.256	2.41223e-12	3	CKLF
1.43428e-16	0.31874	0.258	0.205	2.70922e-12	3	AKR1B1
1.82126e-16	0.314181	0.405	0.376	3.44018e-12	3	PPP2R1A
1.94705e-16	0.366906	0.434	0.398	3.67778e-12	3	CCNH
2.029e-16	0.317046	0.455	0.423	3.83257e-12	3	ATM
2.17487e-16	0.307839	0.321	0.272	4.10811e-12	3	SPSB3
2.65221e-16	0.308801	0.291	0.239	5.00975e-12	3	NOP10
3.35299e-16	0.290367	0.373	0.337	6.33346e-12	3	SNRPD3
6.54536e-16	0.305602	0.365	0.319	1.23635e-11	3	PRPF4B
6.85829e-16	0.310961	0.266	0.215	1.29546e-11	3	CHMP2A
6.88255e-16	0.279378	0.495	0.481	1.30004e-11	3	JTB
1.1531e-15	0.312491	0.364	0.33	2.17809e-11	3	UBE2L3
1.47202e-15	0.276877	0.407	0.376	2.7805e-11	3	NDUFA13
1.51149e-15	0.280424	0.473	0.455	2.85505e-11	3	TRMT112
1.73152e-15	0.285467	0.45	0.427	3.27067e-11	3	MDH2
1.80088e-15	0.333193	0.295	0.248	3.40168e-11	3	HPS1
2.23301e-15	0.295675	0.412	0.382	4.21793e-11	3	SELK
2.68004e-15	0.334342	0.276	0.23	5.06233e-11	3	HECTD1
3.69926e-15	0.288139	0.46	0.438	6.98753e-11	3	WASF2
3.81475e-15	0.325244	0.297	0.248	7.20569e-11	3	BPTF
4.09555e-15	0.300141	0.3	0.25	7.73609e-11	3	FOXN3
5.31625e-15	0.314348	0.335	0.288	1.00419e-10	3	RORA
6.23596e-15	0.33039	0.283	0.234	1.17791e-10	3	PTBP3
7.62922e-15	0.320944	0.32	0.271	1.44108e-10	3	PTP4A2
8.15619e-15	0.30879	0.397	0.366	1.54062e-10	3	HNRNPR
1.00886e-14	0.265144	0.264	0.212	1.90564e-10	3	STXBP2
1.02697e-14	0.301685	0.258	0.209	1.93984e-10	3	TMOD3
1.10239e-14	0.293799	0.354	0.317	2.08231e-10	3	POLR2E
1.14056e-14	0.303584	0.42	0.4	2.15441e-10	3	GHITM
1.1725e-14	0.287378	0.363	0.326	2.21473e-10	3	2021-09-02
1.34869e-14	0.312588	0.43	0.403	2.54754e-10	3	STAT3
1.54767e-14	0.25356	0.542	0.537	2.92339e-10	3	SERBP1
1.79379e-14	0.291583	0.363	0.328	3.38829e-10	3	DDX46
1.82083e-14	0.316711	0.31	0.272	3.43936e-10	3	NCBP2-AS2
1.96476e-14	0.294072	0.253	0.204	3.71123e-10	3	EMC3
2.10056e-14	0.299802	0.253	0.205	3.96775e-10	3	LBR
2.65009e-14	0.276551	0.442	0.423	5.00576e-10	3	NDUFA12
2.6509e-14	0.305019	0.425	0.397	5.00728e-10	3	ARRB2
3.03291e-14	0.313933	0.321	0.28	5.72887e-10	3	YTHDF2
3.33229e-14	0.324695	0.251	0.203	6.29436e-10	3	CCDC88C
3.3398e-14	0.296862	0.38	0.35	6.30855e-10	3	NDUFA3
4.98077e-14	0.296212	0.381	0.352	9.40817e-10	3	DEF6
5.0978e-14	0.314402	0.324	0.287	9.62924e-10	3	SNX17
5.61563e-14	0.251741	0.48	0.466	1.06074e-09	3	MED10
6.62098e-14	0.25648	0.472	0.456	1.25064e-09	3	HNRNPF
7.20325e-14	0.272598	0.459	0.441	1.36062e-09	3	VPS28
7.93961e-14	0.258986	0.468	0.447	1.49971e-09	3	SRSF11
8.20095e-14	0.301999	0.291	0.246	1.54908e-09	3	PRNP
8.55867e-14	0.283679	0.435	0.415	1.61665e-09	3	C14orf2
1.10249e-13	0.283861	0.387	0.358	2.0825e-09	3	M6PR
1.12307e-13	0.286197	0.305	0.266	2.12136e-09	3	SDHC
1.16455e-13	0.302009	0.309	0.264	2.19972e-09	3	BAX
1.29272e-13	0.301093	0.277	0.233	2.44182e-09	3	VDAC3
1.59483e-13	0.289883	0.357	0.324	3.01247e-09	3	NDUFA2
1.8691e-13	0.273129	0.455	0.442	3.53055e-09	3	NONO
2.14849e-13	0.331397	0.297	0.258	4.05827e-09	3	OSTC
2.30501e-13	0.362382	0.382	0.334	4.35393e-09	3	NR4A2
2.37451e-13	0.280884	0.306	0.267	4.48522e-09	3	FUNDC2
2.8107e-13	0.291273	0.359	0.326	5.30913e-09	3	ANAPC5
3.0877e-13	0.304501	0.261	0.218	5.83236e-09	3	MEA1
3.5218e-13	0.25395	0.411	0.388	6.65232e-09	3	2021-09-15
5.15603e-13	0.277378	0.33	0.293	9.73923e-09	3	SRI
1.1356e-12	0.309733	0.3	0.265	2.14504e-08	3	C7orf73
1.2011e-12	0.280681	0.271	0.228	2.26876e-08	3	PAFAH1B1
1.40861e-12	0.255746	0.464	0.455	2.66072e-08	3	UQCRFS1
2.43901e-12	0.297782	0.282	0.243	4.60705e-08	3	CHIC2
2.56126e-12	0.287528	0.277	0.235	4.83797e-08	3	VAMP5
2.62161e-12	0.274046	0.263	0.221	4.95196e-08	3	CCDC107
2.65307e-12	0.255307	0.395	0.368	5.01138e-08	3	EMD
3.79699e-12	0.276931	0.362	0.336	7.17214e-08	3	ACP1
3.80393e-12	0.289089	0.31	0.27	7.18524e-08	3	SLTM
4.56254e-12	0.263412	0.394	0.369	8.61818e-08	3	KIF5B
5.05577e-12	0.287062	0.318	0.288	9.54985e-08	3	EMC4
5.20258e-12	0.304386	0.293	0.257	9.82715e-08	3	PCSK7
5.36448e-12	0.315891	0.297	0.262	1.0133e-07	3	SUMO3
6.13362e-12	0.318447	0.268	0.233	1.15858e-07	3	PPP1R7
6.23886e-12	0.251213	0.476	0.472	1.17846e-07	3	USMG5
6.69307e-12	0.275164	0.318	0.286	1.26425e-07	3	RBX1
6.71672e-12	0.268671	0.284	0.246	1.26872e-07	3	PPP4C
7.51904e-12	0.300965	0.384	0.363	1.42027e-07	3	RASA3
8.1225e-12	0.287505	0.312	0.278	1.53426e-07	3	RSBN1L
1.01709e-11	0.292617	0.348	0.323	1.92118e-07	3	ECH1
1.05996e-11	0.25892	0.383	0.361	2.00216e-07	3	PSMC5
1.11104e-11	0.294456	0.274	0.237	2.09865e-07	3	FBXO7
1.37724e-11	0.265854	0.376	0.353	2.60146e-07	3	UBE2V1
1.59058e-11	0.283443	0.26	0.221	3.00444e-07	3	TEX264
1.88865e-11	0.265256	0.411	0.397	3.56747e-07	3	COX7B
2.18295e-11	0.272632	0.388	0.365	4.12337e-07	3	KPNB1
2.26043e-11	0.261533	0.422	0.404	4.26973e-07	3	RBM25
3.30906e-11	0.283304	0.312	0.285	6.25049e-07	3	SNRPC
3.32265e-11	0.268808	0.318	0.289	6.27614e-07	3	PDCD6
3.79563e-11	0.283022	0.284	0.246	7.16957e-07	3	CASP4
6.54399e-11	0.287033	0.252	0.214	1.23609e-06	3	RER1
6.79717e-11	0.263514	0.328	0.301	1.28392e-06	3	FAM96B
6.93954e-11	0.271301	0.264	0.227	1.31081e-06	3	CNPPD1
6.9439e-11	0.26473	0.412	0.402	1.31163e-06	3	PA2G4
8.64223e-11	0.2542	0.363	0.344	1.63243e-06	3	MEAF6
1.03743e-10	0.267259	0.268	0.234	1.9596e-06	3	RTFDC1
1.08251e-10	0.280208	0.252	0.213	2.04476e-06	3	FBXW5
1.24399e-10	0.29375	0.269	0.236	2.34977e-06	3	URM1
1.55193e-10	0.277293	0.333	0.312	2.93144e-06	3	AURKAIP1
1.65375e-10	0.267314	0.26	0.223	3.12376e-06	3	NAA10
1.67517e-10	0.257604	0.431	0.43	3.16423e-06	3	RNPS1
1.69012e-10	0.26694	0.25	0.215	3.19246e-06	3	IDH3G
1.71314e-10	0.291873	0.282	0.253	3.23595e-06	3	PHB
1.8004e-10	0.267657	0.345	0.316	3.40077e-06	3	TRIM22
2.52626e-10	0.277317	0.317	0.291	4.77185e-06	3	POLR2J
9.69826e-10	0.264776	0.333	0.308	1.8319e-05	3	DGUOK
9.73443e-10	0.260688	0.306	0.278	1.83874e-05	3	MRPL41
1.30273e-09	0.276822	0.284	0.255	2.46074e-05	3	ENY2
1.36898e-09	0.281737	0.316	0.295	2.58586e-05	3	ROMO1
1.42179e-09	0.267815	0.255	0.222	2.68563e-05	3	ATG12
1.83958e-09	0.254249	0.253	0.222	3.47479e-05	3	AP1M1
2.12748e-09	0.25203	0.41	0.399	4.0186e-05	3	TAX1BP1
2.61183e-09	0.257009	0.254	0.222	4.93349e-05	3	RBBP7
3.00228e-09	0.282207	0.257	0.227	5.67101e-05	3	COX17
3.10639e-09	0.261365	0.255	0.224	5.86766e-05	3	ARL5A
3.88691e-09	0.266773	0.307	0.285	7.34198e-05	3	PDAP1
4.31296e-09	0.259437	0.366	0.348	8.14676e-05	3	CCDC85B
5.09088e-09	0.251331	0.279	0.25	9.61616e-05	3	CCNDBP1
1.01389e-08	0.27383	0.292	0.263	0.000191513	3	SLFN5
1.70281e-08	0.271766	0.335	0.319	0.000321643	3	RBM4
1.93419e-08	0.258758	0.363	0.353	0.000365348	3	PSMD7
2.53735e-08	0.272975	0.283	0.259	0.000479281	3	CPNE1
2.76369e-08	0.261141	0.316	0.296	0.000522034	3	RBCK1
3.7571e-08	0.268314	0.276	0.252	0.000709679	3	C19orf66
4.11474e-08	0.302036	0.308	0.285	0.000777233	3	IL27RA
4.68026e-08	0.282925	0.27	0.244	0.000884055	3	NUMA1
7.72825e-08	0.275877	0.271	0.243	0.00145979	3	TIMP1
1.73096e-07	0.276525	0.276	0.252	0.00326962	3	SMG1
3.422e-07	0.272191	0.425	0.439	0.00646382	3	TECR
5.3297e-07	0.259144	0.281	0.261	0.0100673	3	MED15
0	4.76429	0.962	0.104	0	4	HLA-DRA
0	4.46774	1	0.741	0	4	CD74
0	4.2076	0.918	0.014	0	4	CD79A
0	3.69859	0.887	0.008	0	4	MS4A1
0	3.31525	0.964	0.25	0	4	HLA-DRB1
0	3.17393	0.872	0.083	0	4	HLA-DQA1
0	3.10985	0.935	0.334	0	4	HLA-DPA1
0	3.06701	0.84	0.087	0	4	HLA-DQB1
0	2.91972	0.935	0.366	0	4	HLA-DPB1
0	2.67489	0.736	0.002	0	4	BANK1
0	2.51548	0.746	0.061	0	4	CD79B
0	2.44496	0.671	0.002	0	4	LINC00926
0	2.3685	0.756	0.077	0	4	HLA-DMA
0	2.3231	0.285	0.002	0	4	IGJ
0	2.24779	0.626	0.098	0	4	CD83
0	2.2426	0.338	0.001	0	4	TCL1A
0	2.22582	0.757	0.143	0	4	HLA-DRB5
0	2.21357	0.606	0.002	0	4	FAM129C
0	2.17862	0.645	0.028	0	4	RALGPS2
0	2.03356	0.964	0.889	0	4	CD37
0	1.97277	0.55	0.009	0	4	MEF2C
0	1.86678	0.562	0.031	0	4	HVCN1
0	1.84331	0.404	0.001	0	4	FCER2
0	1.81502	0.554	0.023	0	4	HLA-DMB
0	1.76328	0.667	0.137	0	4	NCF1
0	1.7476	0.472	0.001	0	4	FCRLA
0	1.71475	0.515	0.013	0	4	IRF8
0	1.6999	0.518	0.014	0	4	SWAP70
0	1.60274	0.457	0	0	4	CD19
0	1.5651	0.389	0	0	4	VPREB3
0	1.56249	0.46	0.002	0	4	BLK
0	1.55683	0.627	0.169	0	4	SNX2
0	1.53732	0.454	0.006	0	4	2021-03-01
0	1.53468	0.458	0.004	0	4	POU2AF1
0	1.49459	0.438	0.015	0	4	AFF3
0	1.4638	0.376	0.001	0	4	FCRL1
0	1.45114	0.406	0.001	0	4	CD22
0	1.44289	0.538	0.116	0	4	POU2F2
0	1.4383	0.43	0.022	0	4	SYK
0	1.41011	0.416	0.023	0	4	EAF2
0	1.40111	0.39	0.003	0	4	ADAM28
0	1.37703	0.278	0.001	0	4	RP11-731F5.2
0	1.35035	0.46	0.034	0	4	PDLIM1
0	1.34999	0.381	0.004	0	4	TCF4
0	1.31466	0.405	0.012	0	4	GNG7
0	1.31082	0.362	0.001	0	4	SPIB
0	1.27909	0.384	0.001	0	4	BLNK
0	1.27115	0.68	0.322	0	4	SYNGR2
0	1.26857	0.479	0.118	0	4	CYB561A3
0	1.24912	0.303	0.005	0	4	PHACTR1
0	1.23578	0.328	0.056	0	4	PPAPDC1B
0	1.21349	0.53	0.201	0	4	CD82
0	1.21215	0.356	0.011	0	4	CD40
0	1.19724	0.343	0.008	0	4	CIITA
0	1.1948	0.337	0.001	0	4	ARHGAP24
0	1.18627	0.356	0.009	0	4	FCGR2B
0	1.17593	0.347	0.008	0	4	LY86
0	1.17435	0.406	0.055	0	4	TSPAN3
0	1.16011	0.367	0.023	0	4	CXXC5
0	1.13396	0.448	0.12	0	4	MTSS1
0	1.12824	0.312	0	0	4	PAX5
0	1.12555	0.39	0.042	0	4	LAT2
0	1.12302	0.42	0.087	0	4	TPD52
0	1.10198	0.304	0.001	0	4	KIAA0226L
0	1.09414	0.264	0.01	0	4	SNX29P2
0	1.07802	0.326	0.01	0	4	CYBB
0	1.07495	0.267	0.002	0	4	PLD4
0	1.06011	0.308	0.006	0	4	PKIG
0	1.05881	0.302	0.004	0	4	FGD2
0	1.04466	0.308	0.053	0	4	CDKN1A
0	1.03866	0.295	0.001	0	4	HLA-DOB
0	1.03582	0.348	0.06	0	4	STX7
0	1.02677	0.402	0.11	0	4	MAP3K8
0	1.02634	0.307	0.01	0	4	ALOX5
0	0.992021	0.335	0.054	0	4	CTSH
0	0.991487	0.306	0.028	0	4	NFKBID
0	0.988761	0.269	0.001	0	4	TNFRSF13B
0	0.977343	0.307	0.044	0	4	ORAI2
0	0.969973	0.263	0.006	0	4	SCIMP
0	0.968432	0.286	0.005	0	4	BTK
0	0.959785	0.257	0	0	4	COBLL1
0	0.91896	0.253	0.007	0	4	HLA-DOA
0	0.904117	0.318	0.069	0	4	SMIM14
0	0.897856	0.941	0.93	0	4	LAPTM5
0	0.871961	0.253	0.002	0	4	GAPT
0	0.841176	0.25	0.027	0	4	CXCR5
0	0.820548	0.281	0.03	0	4	NCF4
1.5251e-300	0.781292	0.269	0.052	2.88075e-296	4	GUCD1
5.09738e-300	0.778116	0.259	0.049	9.62844e-296	4	FCHSD2
7.18047e-298	1.15811	0.667	0.326	1.35632e-293	4	REL
1.63872e-293	0.803328	0.323	0.077	3.09537e-289	4	TMEM154
2.90006e-290	0.806863	0.321	0.076	5.47793e-286	4	CAPG
9.96738e-271	0.858483	0.323	0.082	1.88274e-266	4	MANBA
2.13051e-264	1.11942	0.761	0.492	4.02432e-260	4	EZR
2.39139e-233	0.97992	0.385	0.131	4.5171e-229	4	ADK
8.57857e-224	0.866143	0.373	0.123	1.62041e-219	4	IFT57
8.6129e-220	0.728163	0.264	0.066	1.62689e-215	4	GGA2
6.0647e-211	0.99201	0.317	0.099	1.14556e-206	4	BACH2
5.69017e-208	0.795925	0.378	0.131	1.07482e-203	4	UVRAG
3.16742e-207	0.973577	0.597	0.318	5.98294e-203	4	PTPN6
2.07059e-206	0.781178	0.319	0.098	3.91113e-202	4	ARHGAP17
2.24193e-199	0.869008	0.473	0.203	4.23478e-195	4	SYPL1
3.02232e-194	0.808716	0.289	0.087	5.70887e-190	4	SNX29
8.11757e-193	0.832159	0.411	0.161	1.53333e-188	4	NCOA3
1.8614e-188	0.567783	0.934	0.93	3.516e-184	4	RPS11
1.42691e-187	0.621435	0.259	0.07	2.69528e-183	4	HSH2D
1.80692e-177	0.805612	0.443	0.191	3.41309e-173	4	SMARCB1
3.78721e-167	0.983801	0.5	0.249	7.15366e-163	4	HERPUD1
6.30522e-166	0.639115	0.28	0.088	1.19099e-161	4	BCAS4
9.90985e-166	0.718108	0.3	0.101	1.87187e-161	4	MEF2A
2.4382e-164	0.528663	0.951	0.913	4.60551e-160	4	CD52
6.7703e-162	0.643189	0.254	0.076	1.27884e-157	4	ACP5
3.67246e-158	0.819077	0.578	0.33	6.93691e-154	4	GRB2
1.0445e-150	0.826075	0.571	0.327	1.97296e-146	4	SP110
3.37066e-148	0.844641	0.715	0.513	6.36685e-144	4	FAIM3
4.20572e-145	0.683488	0.341	0.133	7.94418e-141	4	MIS18BP1
1.19973e-143	0.681756	0.296	0.108	2.26617e-139	4	KIAA1033
8.91872e-141	0.576878	0.86	0.798	1.68466e-136	4	ARPC3
1.04437e-140	0.549894	0.896	0.86	1.97272e-136	4	OAZ1
2.45445e-139	0.696627	0.425	0.2	4.63622e-135	4	FAM96A
1.07086e-138	0.685865	0.336	0.135	2.02275e-134	4	SHMT2
7.20231e-137	0.323734	0.997	0.995	1.36044e-132	4	RPL18A
1.39618e-135	0.866663	0.633	0.425	2.63724e-131	4	RCSD1
4.91171e-134	0.324823	0.993	0.994	9.27772e-130	4	RPL8
2.9259e-133	0.713425	0.42	0.197	5.52673e-129	4	PRKCB
7.52533e-133	0.717007	0.312	0.124	1.42146e-128	4	PDE4B
1.11184e-132	0.612107	0.53	0.295	2.10015e-128	4	CTSS
1.67095e-130	0.740006	0.39	0.179	3.15626e-126	4	UBE2J1
2.39295e-126	0.848763	0.575	0.353	4.52004e-122	4	CD55
6.82174e-125	1.31707	0.318	0.146	1.28856e-120	4	IL4R
2.08211e-123	0.777124	0.594	0.389	3.93289e-119	4	POLD4
1.12164e-121	0.654425	0.339	0.147	2.11866e-117	4	DRAM2
5.01718e-121	0.820262	0.497	0.291	9.47694e-117	4	SNX3
9.09178e-117	0.747658	0.541	0.324	1.71735e-112	4	MTPN
1.19449e-114	0.287136	0.97	0.982	2.25628e-110	4	FTL
3.16313e-114	0.474644	0.873	0.713	5.97484e-110	4	ZFP36
5.42748e-107	0.768191	0.717	0.555	1.0252e-102	4	ZFP36L1
2.57344e-106	0.58975	0.878	0.7	4.86097e-102	4	LTB
1.53631e-103	0.674419	0.38	0.191	2.90193e-99	4	ZCCHC7
1.49602e-96	0.640444	0.388	0.203	2.82583e-92	4	ATP2B1
1.3891e-92	0.671697	0.375	0.195	2.62386e-88	4	BIRC3
2.10382e-92	0.655328	0.409	0.223	3.97391e-88	4	JMJD1C
1.11097e-91	0.691821	0.473	0.29	2.09852e-87	4	ITSN2
1.45935e-91	0.579857	0.276	0.121	2.75657e-87	4	KIAA0040
1.37983e-86	0.554478	0.271	0.12	2.60637e-82	4	PARP15
6.1363e-86	0.592947	0.418	0.235	1.15909e-81	4	PARP1
3.06058e-84	0.488462	0.851	0.792	5.78114e-80	4	LIMD2
3.13531e-82	0.515187	0.269	0.121	5.92229e-78	4	TBC1D22A
5.11486e-80	0.521924	0.864	0.744	9.66145e-76	4	JUN
6.80623e-80	0.495525	0.284	0.13	1.28563e-75	4	PMAIP1
2.5462e-79	0.614175	0.355	0.193	4.80951e-75	4	SP140
2.29605e-78	0.633957	0.572	0.403	4.337e-74	4	SP100
6.20964e-75	0.488329	0.321	0.163	1.17294e-70	4	NT5C
1.29332e-73	0.440446	0.965	0.96	2.44294e-69	4	TSC22D3
6.0208e-73	0.818083	0.324	0.174	1.13727e-68	4	WDR74
1.56608e-72	0.561913	0.325	0.171	2.95817e-68	4	PRDM2
2.03667e-72	0.453771	0.587	0.426	3.84707e-68	4	SAT1
9.96416e-72	0.522281	0.259	0.124	1.88213e-67	4	APPL1
1.1291e-71	0.302175	0.968	0.97	2.13277e-67	4	EEF2
2.31887e-71	0.590919	0.382	0.222	4.38011e-67	4	RP11-220I1.1
1.41765e-70	0.4867	0.263	0.123	2.67779e-66	4	LYST
1.72379e-70	0.540257	0.265	0.129	3.25607e-66	4	RB1
1.15179e-68	0.464868	0.256	0.121	2.17561e-64	4	CLASRP
2.27104e-68	0.546058	0.395	0.236	4.28977e-64	4	LMBRD1
1.00004e-67	0.481755	0.269	0.131	1.88897e-63	4	NGLY1
1.17713e-67	0.484741	0.921	0.875	2.22348e-63	4	KLF6
1.20175e-65	0.598359	0.373	0.219	2.26998e-61	4	PELI1
1.99694e-65	0.533394	0.49	0.33	3.77203e-61	4	CNPY3
1.45529e-64	0.491454	0.782	0.71	2.74889e-60	4	UCP2
2.22164e-63	0.375084	0.864	0.871	4.19646e-59	4	SLC25A6
3.76063e-62	0.601959	0.429	0.273	7.10346e-58	4	ARL4A
2.18996e-61	0.529487	0.5	0.335	4.13661e-57	4	PLAC8
2.62566e-61	0.511007	0.341	0.195	4.95961e-57	4	PPM1K
5.6159e-61	0.491021	0.301	0.163	1.06079e-56	4	SPINT2
5.76761e-60	0.287177	0.965	0.964	1.08944e-55	4	RPL13A
1.69762e-57	0.606218	0.71	0.623	3.20663e-53	4	TAGAP
5.7444e-57	0.486707	0.317	0.178	1.08506e-52	4	LSM10
1.17001e-56	0.535328	0.817	0.771	2.21003e-52	4	CXCR4
3.12024e-56	0.536521	0.62	0.497	5.89382e-52	4	ISG20
2.82415e-55	0.48636	0.329	0.19	5.33454e-51	4	MBD4
3.75629e-54	0.414322	0.845	0.747	7.09525e-50	4	PPP1R15A
1.35037e-52	0.5311	0.299	0.172	2.55072e-48	4	NUPL1
8.91446e-52	0.459865	0.381	0.241	1.68385e-47	4	LAMTOR5
1.23031e-51	0.445765	0.283	0.157	2.32393e-47	4	SHOC2
4.95969e-49	0.368534	0.864	0.827	9.36836e-45	4	TAGLN2
6.90418e-47	0.398907	0.25	0.135	1.30413e-42	4	NFKB2
3.27811e-46	0.461649	0.291	0.169	6.19202e-42	4	BLOC1S2
1.8347e-44	0.502086	0.457	0.323	3.46557e-40	4	EIF1B
2.58797e-44	0.514136	0.488	0.362	4.88842e-40	4	EVI2B
3.59518e-44	0.440256	0.28	0.161	6.79093e-40	4	IKZF3
2.4885e-42	0.450969	0.553	0.436	4.70053e-38	4	TCEA1
4.92441e-42	0.435062	0.615	0.498	9.30172e-38	4	RNASET2
6.66513e-42	0.495634	0.558	0.445	1.25898e-37	4	SEC62
1.24644e-41	0.449789	0.518	0.391	2.3544e-37	4	TMEM243
2.35166e-41	0.439443	0.294	0.177	4.44205e-37	4	SECISBP2L
3.94566e-40	0.496931	0.37	0.248	7.45296e-36	4	COTL1
5.0973e-40	0.384793	0.414	0.28	9.62829e-36	4	CMTM6
5.44088e-40	0.484498	0.404	0.279	1.02773e-35	4	ELOVL5
1.40686e-39	0.49549	0.283	0.172	2.65743e-35	4	FOSB
6.46045e-39	0.386761	0.27	0.16	1.22031e-34	4	TBC1D5
8.3069e-39	0.31807	0.78	0.63	1.56909e-34	4	FOS
1.59075e-38	0.407183	0.328	0.207	3.00477e-34	4	INPP5D
2.85402e-38	0.383092	0.734	0.662	5.39095e-34	4	PNISR
4.56343e-38	0.441649	0.439	0.314	8.61987e-34	4	TRA2A
3.70203e-37	0.443917	0.394	0.276	6.99277e-33	4	PTPN1
1.12234e-36	0.359377	0.277	0.168	2.11998e-32	4	PTK2B
1.53611e-36	0.40661	0.27	0.162	2.90155e-32	4	RELB
3.01052e-36	0.426731	0.359	0.244	5.68658e-32	4	JUND
1.05815e-35	0.41593	0.4	0.28	1.99874e-31	4	MOB1A
1.20105e-35	0.471939	0.449	0.328	2.26866e-31	4	NR4A2
1.52249e-35	0.442624	0.303	0.195	2.87583e-31	4	SMAP2
4.21487e-35	0.436837	0.419	0.302	7.96147e-31	4	DBNL
6.54586e-34	0.366587	0.284	0.177	1.23645e-29	4	ADD1
1.30582e-33	0.371776	0.286	0.178	2.46657e-29	4	CDC40
2.292e-33	0.456969	0.521	0.42	4.32936e-29	4	GDI2
5.31288e-33	0.467773	0.409	0.297	1.00355e-28	4	ARID5B
5.67069e-33	0.428479	0.448	0.335	1.07114e-28	4	SET
2.24277e-32	0.349872	0.295	0.187	4.23636e-28	4	ARHGAP25
6.29553e-32	0.473356	0.272	0.176	1.18916e-27	4	SNHG7
9.27495e-32	0.385072	0.386	0.276	1.75195e-27	4	NPC2
8.45199e-31	0.441011	0.431	0.326	1.5965e-26	4	WSB1
2.77065e-30	0.408901	0.307	0.206	5.23348e-26	4	LTA4H
1.07945e-29	0.316174	0.252	0.157	2.03897e-25	4	KIAA0922
4.44756e-29	0.372457	0.252	0.16	8.401e-25	4	CAT
5.10626e-29	0.381092	0.262	0.168	9.64522e-25	4	IDI1
8.97167e-29	0.327951	0.4	0.291	1.69466e-24	4	RGS19
1.45153e-28	0.346983	0.376	0.268	2.74179e-24	4	ATP6V0B
1.00515e-27	0.378013	0.324	0.223	1.89863e-23	4	HIF1A
1.1917e-27	0.433011	0.463	0.362	2.25099e-23	4	SMCHD1
1.61325e-26	0.393579	0.606	0.526	3.04727e-22	4	FOXP1
1.85868e-26	0.404137	0.48	0.388	3.51085e-22	4	RPL22L1
2.04124e-26	0.321163	0.274	0.179	3.8557e-22	4	OSER1
2.32319e-26	0.399378	0.415	0.315	4.38827e-22	4	CSK
2.41893e-26	0.526006	0.292	0.209	4.56911e-22	4	CHCHD10
2.85827e-26	0.338194	0.282	0.186	5.39898e-22	4	CYB5R3
3.15843e-26	0.383196	0.639	0.572	5.96596e-22	4	FAM65B
6.12869e-25	0.378898	0.473	0.383	1.15765e-20	4	2021-09-15
6.43955e-25	0.366473	0.265	0.176	1.21637e-20	4	FAM46C
8.19625e-25	0.370334	0.309	0.214	1.54819e-20	4	RBM6
8.47596e-25	0.343943	0.579	0.486	1.60102e-20	4	IER2
1.09339e-24	0.446123	0.385	0.294	2.06531e-20	4	ATF7IP
1.41969e-24	0.315013	0.276	0.187	2.68165e-20	4	DCK
2.54337e-24	0.421911	0.397	0.304	4.80417e-20	4	DDX21
3.36421e-24	0.361854	0.294	0.203	6.35465e-20	4	STAT6
3.52914e-24	0.268447	0.276	0.184	6.66619e-20	4	ASAH1
9.29178e-24	0.351947	0.252	0.17	1.75512e-19	4	VOPP1
2.57413e-23	0.364636	0.336	0.245	4.86227e-19	4	AFF4
4.96013e-23	0.326731	0.265	0.178	9.3692e-19	4	CNTRL
1.72973e-22	0.295486	0.303	0.212	3.26729e-18	4	AKIRIN2
1.91424e-22	0.454566	0.687	0.63	3.6158e-18	4	DUSP1
3.25439e-22	0.409891	0.403	0.315	6.14721e-18	4	CTB-133G6.1
3.97243e-22	0.318063	0.286	0.2	7.50352e-18	4	SETX
8.91982e-22	0.329534	0.496	0.403	1.68487e-17	4	BRD2
1.72836e-21	0.304476	0.61	0.542	3.26469e-17	4	CD53
2.27727e-21	0.292525	0.268	0.184	4.30154e-17	4	DNAJC4
3.0524e-21	0.304934	0.253	0.17	5.76569e-17	4	PCF11
5.9651e-21	0.307802	0.291	0.204	1.12675e-16	4	PWP1
9.91124e-21	0.366582	0.379	0.295	1.87213e-16	4	ACAP2
1.31771e-19	0.381842	0.537	0.471	2.48902e-15	4	KLF2
1.44551e-19	0.317557	0.271	0.192	2.73043e-15	4	MDM4
4.77578e-19	0.251122	0.658	0.59	9.02098e-15	4	CYBA
5.14716e-19	0.294474	0.306	0.223	9.72247e-15	4	CNPPD1
8.47198e-19	0.298754	0.428	0.343	1.60027e-14	4	SCAF11
1.432e-18	0.277214	0.696	0.678	2.70491e-14	4	NME1-NME2
1.69475e-18	0.363257	0.542	0.467	3.20122e-14	4	BCLAF1
1.7767e-18	0.319195	0.485	0.401	3.35601e-14	4	TAF7
5.00245e-18	0.264375	0.71	0.672	9.44912e-14	4	RBM39
7.72675e-18	0.320465	0.484	0.412	1.45951e-13	4	UBE2I
1.36836e-17	0.311671	0.667	0.615	2.5847e-13	4	STK17B
1.55549e-17	0.300753	0.304	0.225	2.93817e-13	4	RBM23
3.05371e-17	0.33137	0.444	0.366	5.76815e-13	4	PNN
3.60603e-17	0.314522	0.446	0.364	6.81143e-13	4	PAPOLA
3.90006e-17	0.522986	0.763	0.77	7.36682e-13	4	CD69
6.24672e-17	0.264315	0.257	0.181	1.17994e-12	4	UPF2
9.20495e-17	0.287644	0.311	0.232	1.73872e-12	4	C17orf62
9.7676e-17	0.356091	0.352	0.276	1.845e-12	4	MYCBP2
1.02495e-16	0.292986	0.33	0.253	1.93602e-12	4	BBX
2.39435e-16	0.280395	0.332	0.254	4.52268e-12	4	PRMT1
2.87092e-16	0.268899	0.263	0.192	5.42288e-12	4	BRD4
4.7462e-16	0.297904	0.394	0.316	8.9651e-12	4	PPP3CC
8.25376e-16	0.364146	0.51	0.443	1.55905e-11	4	SLC2A3
1.2706e-15	0.294628	0.457	0.384	2.40003e-11	4	ATP6V1F
1.57192e-15	0.320329	0.476	0.403	2.96919e-11	4	TAF1D
2.38535e-15	0.279477	0.567	0.497	4.50568e-11	4	YPEL5
2.48694e-15	0.282541	0.272	0.201	4.69757e-11	4	RNASEH2B
2.73218e-15	0.29975	0.506	0.429	5.16081e-11	4	LSM7
4.75667e-15	0.330982	0.383	0.312	8.98487e-11	4	GPR183
1.66712e-14	0.301381	0.421	0.348	3.14903e-10	4	ANKRD44
2.28161e-14	0.281333	0.277	0.206	4.30973e-10	4	IFI16
2.6143e-14	0.280813	0.543	0.489	4.93815e-10	4	C11orf31
3.2014e-14	0.331385	0.345	0.279	6.04712e-10	4	VPS13C
4.91442e-14	0.255069	0.649	0.622	9.28284e-10	4	UQCRH
9.16495e-14	0.295643	0.43	0.363	1.73117e-09	4	FNBP4
1.23837e-13	0.288028	0.56	0.503	2.33916e-09	4	EIF5
2.65222e-13	0.309973	0.252	0.188	5.00978e-09	4	SKIL
5.13848e-13	0.321107	0.289	0.226	9.70607e-09	4	SH3BP5
7.02549e-13	0.268617	0.606	0.563	1.32704e-08	4	SLC25A5
1.00917e-12	0.274124	0.304	0.236	1.90623e-08	4	OFD1
1.99216e-12	0.314875	0.477	0.416	3.76298e-08	4	MAPK1IP1L
2.72269e-12	0.251488	0.617	0.58	5.1429e-08	4	ARGLU1
6.44896e-12	0.259118	0.321	0.259	1.21814e-07	4	SSH2
2.60428e-11	0.309475	0.551	0.506	4.91922e-07	4	CCNL1
2.61529e-11	0.254053	0.612	0.57	4.94002e-07	4	EIF4G2
5.23313e-11	0.2695	0.431	0.368	9.88486e-07	4	THRAP3
5.37864e-11	0.285371	0.457	0.398	1.01597e-06	4	SRRM2
7.83756e-11	0.34683	0.288	0.234	1.48044e-06	4	LY9
1.18272e-10	0.314274	0.251	0.196	2.23405e-06	4	MYC
2.50892e-10	0.274974	0.375	0.315	4.7391e-06	4	FLI1
2.82948e-10	0.25964	0.524	0.482	5.34461e-06	4	ISCU
2.84694e-10	0.262076	0.482	0.431	5.37758e-06	4	TRA2B
2.96676e-10	0.305536	0.592	0.566	5.60392e-06	4	YBX1
3.99413e-10	0.266432	0.278	0.218	7.54451e-06	4	MAP4K1
4.14532e-09	0.283279	0.525	0.48	7.8301e-05	4	DDX17
1.07346e-07	0.252444	0.418	0.376	0.00202766	4	RASGRP2
3.50858e-07	0.35233	0.338	0.3	0.00662735	4	STK17A
4.76013e-07	0.251002	0.282	0.237	0.00899141	4	PTP4A1
0	6.35988	0.895	0.004	0	5	S100A9
0	6.22478	0.768	0.001	0	5	S100A8
0	5.46459	0.829	0.002	0	5	LYZ
0	5.11215	0.517	0.001	0	5	G0S2
0	4.6744	0.803	0.023	0	5	CST3
0	4.4955	0.54	0	0	5	IL1B
0	4.26559	0.521	0	0	5	IL8
0	4.04319	0.816	0.042	0	5	LST1
0	4.00913	0.822	0	0	5	SERPINA1
0	3.79782	0.835	0.112	0	5	AIF1
0	3.79653	0.778	0.102	0	5	IFITM3
0	3.66986	0.695	0	0	5	FCN1
0	3.54948	0.835	0.073	0	5	FCER1G
0	3.54804	0.895	0.131	0	5	TYROBP
0	3.18989	0.714	0.01	0	5	CD68
0	3.12084	0.441	0.029	0	5	CCL3
0	3.09474	0.546	0.032	0	5	IER3
0	3.0585	0.479	0	0	5	VCAN
0	2.99062	0.743	0.02	0	5	CFD
0	2.98952	0.448	0	0	5	S100A12
0	2.75073	0.59	0.007	0	5	MS4A7
0	2.66611	0.683	0.02	0	5	SPI1
0	2.64212	0.527	0	0	5	CSF3R
0	2.6084	0.616	0.008	0	5	PLAUR
0	2.55838	0.622	0.007	0	5	MNDA
0	2.51962	0.467	0.001	0	5	CD14
0	2.50148	0.378	0	0	5	FOLR3
0	2.3924	0.635	0.002	0	5	LILRB2
0	2.38035	0.679	0.075	0	5	NAMPT
0	2.31903	0.543	0	0	5	RP11-290F20.3
0	2.29919	0.587	0	0	5	C5AR1
0	2.27727	0.676	0.068	0	5	LGALS3
0	2.26998	0.686	0.001	0	5	PILRA
0	2.17284	0.638	0.011	0	5	HCK
0	2.17134	0.66	0.006	0	5	NCF2
0	2.17105	0.673	0.028	0	5	CYBB
0	2.10739	0.514	0	0	5	FPR1
0	2.09651	0.429	0.031	0	5	TNF
0	2.02261	0.524	0	0	5	CSTA
0	2.01919	0.66	0.04	0	5	CFP
0	1.98892	0.619	0.033	0	5	FGL2
0	1.95649	0.597	0.001	0	5	IGSF6
0	1.93599	0.517	0	0	5	LILRA5
0	1.91156	0.441	0	0	5	MAFB
0	1.88601	0.629	0.063	0	5	RNF130
0	1.87522	0.568	0.011	0	5	SLC11A1
0	1.87408	0.46	0.009	0	5	HMOX1
0	1.8681	0.425	0.006	0	5	MS4A6A
0	1.86707	0.47	0	0	5	CSF1R
0	1.82437	0.486	0.001	0	5	LRRC25
0	1.80161	0.486	0.001	0	5	FCGR2A
0	1.7913	0.549	0	0	5	CLEC7A
0	1.7679	0.543	0.043	0	5	STX11
0	1.74598	0.524	0.02	0	5	TNFSF13B
0	1.72029	0.425	0.001	0	5	RETN
0	1.71707	0.514	0	0	5	CPVL
0	1.71205	0.444	0	0	5	TNFAIP2
0	1.70834	0.365	0	0	5	TREM1
0	1.64437	0.416	0.013	0	5	CEBPD
0	1.62038	0.495	0.041	0	5	TBXAS1
0	1.60737	0.562	0.006	0	5	C19orf38
0	1.60672	0.495	0.015	0	5	DUSP6
0	1.59202	0.33	0	0	5	LGALS2
0	1.58339	0.527	0.024	0	5	CPPED1
0	1.57597	0.511	0.011	0	5	MPEG1
0	1.56871	0.406	0.021	0	5	ICAM1
0	1.56554	0.476	0.001	0	5	CD302
0	1.55643	0.308	0.003	0	5	NLRP3
0	1.55536	0.422	0	0	5	TMEM176B
0	1.55436	0.524	0.004	0	5	SLC7A7
0	1.5385	0.495	0.008	0	5	IFI30
0	1.53526	0.498	0.002	0	5	CLEC12A
0	1.51529	0.46	0.007	0	5	KLF4
0	1.50841	0.492	0.01	0	5	RAB31
0	1.47675	0.448	0.006	0	5	LRP1
0	1.40314	0.463	0.001	0	5	LILRA2
0	1.38995	0.311	0	0	5	APOBEC3A
0	1.36228	0.397	0.013	0	5	MARCKS
0	1.35556	0.359	0.021	0	5	NR4A1
0	1.34822	0.498	0.021	0	5	ODF3B
0	1.34207	0.422	0	0	5	CD300E
0	1.33696	0.378	0	0	5	CDA
0	1.33299	0.39	0.003	0	5	ALDH2
0	1.31982	0.438	0.004	0	5	ZNF385A
0	1.31663	0.438	0.023	0	5	LYN
0	1.26603	0.413	0.002	0	5	PRAM1
0	1.23227	0.283	0	0	5	RP11-1143G9.4
0	1.23073	0.429	0.011	0	5	SLC31A2
0	1.22415	0.403	0.002	0	5	TGFBI
0	1.22126	0.371	0.008	0	5	CXCL16
0	1.17577	0.308	0.012	0	5	TCF7L2
0	1.1725	0.387	0.006	0	5	DMXL2
0	1.15644	0.321	0	0	5	PLBD1
0	1.15313	0.308	0.012	0	5	SIGLEC10
0	1.14836	0.308	0.001	0	5	PTAFR
0	1.14561	0.371	0.001	0	5	PLXDC2
0	1.14041	0.349	0.02	0	5	SLC2A6
0	1.11566	0.359	0	0	5	LILRA1
0	1.07609	0.333	0.01	0	5	SLC43A2
[truncated: 1,193 more rows]
