# Supplementary material for: Expression of Immune Related Genes and Possible Regulatory Mechanisms in Alzheimer’s Disease
Source: Front Immunol. 2021 Nov 5;12:768966. doi: 10.3389/fimmu.2021.768966 (PMC8602845; doi:10.3389/fimmu.2021.768966)
Supplement: Supplementary file 1 [file DataSheet_1.zip › Table S2 IRGs in AD PBMCs.xlsx]

## Sheet: megerged_immune_genes
Symbol	GeneId	Molecular.Function	Biological.Process	Cellular.Component	Category
B2M	567	GO:0005515;protein binding|GO:0042802;identical protein binding|GO:0042803;protein homodimerization activity	GO:0001895;retina homeostasis|GO:0001916;positive regulation of T cell mediated cytotoxicity|GO:0002237;response to molecule of bacterial origin|GO:0002474;antigen processing and presentation of peptide antigen via MHC class I|GO:0002479;antigen processing and presentation of exogenous peptide antigen via MHC class I, TAP-dependent|GO:0002480;antigen processing and presentation of exogenous pepti…	GO:0000139;Golgi membrane|GO:0005576;extracellular region|GO:0005615;extracellular space|GO:0005788;endoplasmic reticulum lumen|GO:0005794;Golgi apparatus|GO:0005829;cytosol|GO:0005886;plasma membrane|GO:0005886;plasma membrane|GO:0005925;focal adhesion|GO:0009897;external side of plasma membrane|GO:0012507;ER to Golgi transport vesicle membrane|GO:0016020;membrane|GO:0030670;phagocytic vesicle m…	Process
CALR	811	GO:0001849;complement component C1q binding|GO:0003677;DNA binding|GO:0003723;RNA binding|GO:0003729;mRNA binding|GO:0005178;integrin binding|GO:0005506;iron ion binding|GO:0005509;calcium ion binding|GO:0005509;calcium ion binding|GO:0005509;calcium ion binding|GO:0005509;calcium ion binding|GO:0005515;protein binding|GO:0008270;zinc ion binding|GO:0030246;carbohydrate binding|GO:0031625;ubiquit…	GO:0000122;negative regulation of transcription by RNA polymerase II|GO:0002474;antigen processing and presentation of peptide antigen via MHC class I|GO:0002479;antigen processing and presentation of exogenous peptide antigen via MHC class I, TAP-dependent|GO:0002502;peptide antigen assembly with MHC class I protein complex|GO:0006355;regulation of transcription, DNA-templated|GO:0006457;protein…	GO:0001669;acrosomal vesicle|GO:0005576;extracellular region|GO:0005615;extracellular space|GO:0005615;extracellular space|GO:0005634;nucleus|GO:0005634;nucleus|GO:0005635;nuclear envelope|GO:0005737;cytoplasm|GO:0005783;endoplasmic reticulum|GO:0005783;endoplasmic reticulum|GO:0005788;endoplasmic reticulum lumen|GO:0005788;endoplasmic reticulum lumen|GO:0005789;endoplasmic reticulum membrane|GO:…	Process
CANX	821	GO:0003723;RNA binding|GO:0005509;calcium ion binding|GO:0005515;protein binding|GO:0030246;carbohydrate binding|GO:0034185;apolipoprotein binding|GO:0035255;ionotropic glutamate receptor binding|GO:0051082;unfolded protein binding	GO:0002474;antigen processing and presentation of peptide antigen via MHC class I|GO:0006457;protein folding|GO:0006457;protein folding|GO:0007568;aging|GO:0009306;protein secretion|GO:0016032;viral process|GO:0019886;antigen processing and presentation of exogenous peptide antigen via MHC class II|GO:0030968;endoplasmic reticulum unfolded protein response|GO:0034975;protein folding in endoplasmi…	GO:0005783;endoplasmic reticulum|GO:0005788;endoplasmic reticulum lumen|GO:0005789;endoplasmic reticulum membrane|GO:0005789;endoplasmic reticulum membrane|GO:0005790;smooth endoplasmic reticulum|GO:0005791;rough endoplasmic reticulum|GO:0005840;ribosome|GO:0016020;membrane|GO:0030424;axon|GO:0032839;dendrite cytoplasm|GO:0032991;protein-containing complex|GO:0042470;melanosome|GO:0043025;neurona…	Component
CD4	920	GO:0001618;virus receptor activity|GO:0004888;transmembrane signaling receptor activity|GO:0005201;extracellular matrix structural constituent|GO:0005515;protein binding|GO:0008270;zinc ion binding|GO:0015026;coreceptor activity|GO:0019865;immunoglobulin binding|GO:0019899;enzyme binding|GO:0019901;protein kinase binding|GO:0038023;signaling receptor activity|GO:0042011;interleukin-16 binding|GO:…	GO:0001816;cytokine production|GO:0001934;positive regulation of protein phosphorylation|GO:0002250;adaptive immune response|GO:0006948;induction by virus of host cell-cell fusion|GO:0006955;immune response|GO:0007155;cell adhesion|GO:0007165;signal transduction|GO:0007166;cell surface receptor signaling pathway|GO:0007167;enzyme linked receptor protein signaling pathway|GO:0007169;transmembrane …	GO:0005769;early endosome|GO:0005788;endoplasmic reticulum lumen|GO:0005789;endoplasmic reticulum membrane|GO:0005886;plasma membrane|GO:0005886;plasma membrane|GO:0005887;integral component of plasma membrane|GO:0009897;external side of plasma membrane|GO:0009897;external side of plasma membrane|GO:0030665;clathrin-coated vesicle membrane|GO:0042101;T cell receptor complex|GO:0045121;membrane ra…	Function
CD8A	925	GO:0005515;protein binding|GO:0015026;coreceptor activity|GO:0023024;MHC class I protein complex binding|GO:0042288;MHC class I protein binding	GO:0002456;T cell mediated immunity|GO:0006955;immune response|GO:0007166;cell surface receptor signaling pathway|GO:0007169;transmembrane receptor protein tyrosine kinase signaling pathway|GO:0019882;antigen processing and presentation|GO:0042110;T cell activation|GO:0045065;cytotoxic T cell differentiation|GO:0050776;regulation of immune response	GO:0005576;extracellular region|GO:0005886;plasma membrane|GO:0005886;plasma membrane|GO:0005887;integral component of plasma membrane|GO:0009897;external side of plasma membrane|GO:0009897;external side of plasma membrane|GO:0042101;T cell receptor complex|GO:0044853;plasma membrane raft	Process
CD8B	926	GO:0005515;protein binding|GO:0015026;coreceptor activity|GO:0042288;MHC class I protein binding	GO:0002250;adaptive immune response|GO:0006955;immune response|GO:0007169;transmembrane receptor protein tyrosine kinase signaling pathway|GO:0042110;T cell activation|GO:0050690;regulation of defense response to virus by virus|GO:0050776;regulation of immune response	GO:0005576;extracellular region|GO:0005886;plasma membrane|GO:0005886;plasma membrane|GO:0005887;integral component of plasma membrane|GO:0009986;cell surface|GO:0031901;early endosome membrane|GO:0042101;T cell receptor complex	Process
CD74	972	GO:0001540;amyloid-beta binding|GO:0004896;cytokine receptor activity|GO:0004896;cytokine receptor activity|GO:0005515;protein binding|GO:0019955;cytokine binding|GO:0023026;MHC class II protein complex binding|GO:0035718;macrophage migration inhibitory factor binding|GO:0035718;macrophage migration inhibitory factor binding|GO:0042289;MHC class II protein binding|GO:0042289;MHC class II protein …	GO:0000187;activation of MAPK activity|GO:0001516;prostaglandin biosynthetic process|GO:0001934;positive regulation of protein phosphorylation|GO:0001961;positive regulation of cytokine-mediated signaling pathway|GO:0001961;positive regulation of cytokine-mediated signaling pathway|GO:0002286;T cell activation involved in immune response|GO:0002606;positive regulation of dendritic cell antigen pr…	GO:0000139;Golgi membrane|GO:0005634;nucleus|GO:0005737;cytoplasm|GO:0005737;cytoplasm|GO:0005765;lysosomal membrane|GO:0005771;multivesicular body|GO:0005773;vacuole|GO:0005886;plasma membrane|GO:0005886;plasma membrane|GO:0009897;external side of plasma membrane|GO:0009986;cell surface|GO:0009986;cell surface|GO:0012507;ER to Golgi transport vesicle membrane|GO:0016020;membrane|GO:0016021;integ…	Process
CTSB	1508	GO:0004197;cysteine-type endopeptidase activity|GO:0004197;cysteine-type endopeptidase activity|GO:0005515;protein binding|GO:0005518;collagen binding|GO:0008233;peptidase activity|GO:0008234;cysteine-type peptidase activity|GO:0043394;proteoglycan binding	GO:0002224;toll-like receptor signaling pathway|GO:0006508;proteolysis|GO:0006590;thyroid hormone generation|GO:0030574;collagen catabolic process|GO:0030574;collagen catabolic process|GO:0030855;epithelial cell differentiation|GO:0042981;regulation of apoptotic process|GO:0043312;neutrophil degranulation|GO:0046697;decidualization|GO:0046718;viral entry into host cell|GO:0050790;regulation of ca…	GO:0005576;extracellular region|GO:0005615;extracellular space|GO:0005615;extracellular space|GO:0005615;extracellular space|GO:0005622;intracellular|GO:0005730;nucleolus|GO:0005764;lysosome|GO:0005764;lysosome|GO:0009897;external side of plasma membrane|GO:0016324;apical plasma membrane|GO:0036021;endolysosome lumen|GO:0042470;melanosome|GO:0043231;intracellular membrane-bounded organelle|GO:004…	Component
CTSS	1520	GO:0001968;fibronectin binding|GO:0004197;cysteine-type endopeptidase activity|GO:0004197;cysteine-type endopeptidase activity|GO:0004197;cysteine-type endopeptidase activity|GO:0005518;collagen binding|GO:0043236;laminin binding|GO:0043394;proteoglycan binding	GO:0002224;toll-like receptor signaling pathway|GO:0002250;adaptive immune response|GO:0006508;proteolysis|GO:0006955;immune response|GO:0010447;response to acidic pH|GO:0016485;protein processing|GO:0019882;antigen processing and presentation|GO:0019886;antigen processing and presentation of exogenous peptide antigen via MHC class II|GO:0022617;extracellular matrix disassembly|GO:0030574;collage…	GO:0005576;extracellular region|GO:0005576;extracellular region|GO:0005615;extracellular space|GO:0005615;extracellular space|GO:0005615;extracellular space|GO:0005764;lysosome|GO:0005764;lysosome|GO:0005770;late endosome|GO:0036021;endolysosome lumen|GO:0043202;lysosomal lumen|GO:0043231;intracellular membrane-bounded organelle|GO:0062023;collagen-containing extracellular matrix|GO:1904724;terti…	Process
FCER1G	2207	GO:0005515;protein binding|GO:0019767;IgE receptor activity|GO:0019863;IgE binding|GO:0019864;IgG binding|GO:0042802;identical protein binding	GO:0001798;positive regulation of type IIa hypersensitivity|GO:0001805;positive regulation of type III hypersensitivity|GO:0001812;positive regulation of type I hypersensitivity|GO:0002223;stimulatory C-type lectin receptor signaling pathway|GO:0002283;neutrophil activation involved in immune response|GO:0002292;T cell differentiation involved in immune response|GO:0002431;Fc receptor mediated st…	GO:0005886;plasma membrane|GO:0005887;integral component of plasma membrane|GO:0009897;external side of plasma membrane|GO:0009986;cell surface|GO:0032998;Fc-epsilon receptor I complex|GO:0070821;tertiary granule membrane|GO:0101003;ficolin-1-rich granule membrane	Process
FCGRT	2217	GO:0019864;IgG binding|GO:0030881;beta-2-microglobulin binding|GO:0042605;peptide antigen binding	GO:0002416;IgG immunoglobulin transcytosis in epithelial cells mediated by FcRn immunoglobulin receptor|GO:0006955;immune response	GO:0005615;extracellular space|GO:0005886;plasma membrane|GO:0009897;external side of plasma membrane|GO:0010008;endosome membrane|GO:0016021;integral component of membrane	Function
PDIA3	2923	GO:0003723;RNA binding|GO:0003756;protein disulfide isomerase activity|GO:0004197;cysteine-type endopeptidase activity|GO:0004629;phospholipase C activity|GO:0005515;protein binding|GO:0015036;disulfide oxidoreductase activity|GO:0015037;peptide disulfide oxidoreductase activity|GO:0042802;identical protein binding	GO:0002474;antigen processing and presentation of peptide antigen via MHC class I|GO:0002479;antigen processing and presentation of exogenous peptide antigen via MHC class I, TAP-dependent|GO:0006457;protein folding|GO:0006457;protein folding|GO:0006508;proteolysis|GO:0034975;protein folding in endoplasmic reticulum|GO:0034976;response to endoplasmic reticulum stress|GO:0045454;cell redox homeost…	GO:0005615;extracellular space|GO:0005634;nucleus|GO:0005783;endoplasmic reticulum|GO:0005783;endoplasmic reticulum|GO:0005783;endoplasmic reticulum|GO:0005788;endoplasmic reticulum lumen|GO:0005925;focal adhesion|GO:0009986;cell surface|GO:0009986;cell surface|GO:0042470;melanosome|GO:0042824;MHC class I peptide loading complex|GO:0045335;phagocytic vesicle|GO:0055038;recycling endosome membrane…	Process
HLA-A	3105	GO:0003723;RNA binding|GO:0005102;signaling receptor binding|GO:0005515;protein binding|GO:0030881;beta-2-microglobulin binding|GO:0030881;beta-2-microglobulin binding|GO:0030881;beta-2-microglobulin binding|GO:0042605;peptide antigen binding|GO:0042605;peptide antigen binding|GO:0042608;T cell receptor binding|GO:0042610;CD8 receptor binding|GO:0046977;TAP binding|GO:0062061;TAP complex binding	GO:0001913;T cell mediated cytotoxicity|GO:0001916;positive regulation of T cell mediated cytotoxicity|GO:0002419;T cell mediated cytotoxicity directed against tumor cell target|GO:0002474;antigen processing and presentation of peptide antigen via MHC class I|GO:0002479;antigen processing and presentation of exogenous peptide antigen via MHC class I, TAP-dependent|GO:0002480;antigen processing an…	GO:0000139;Golgi membrane|GO:0005783;endoplasmic reticulum|GO:0005789;endoplasmic reticulum membrane|GO:0005794;Golgi apparatus|GO:0005797;Golgi medial cisterna|GO:0005886;plasma membrane|GO:0005886;plasma membrane|GO:0005887;integral component of plasma membrane|GO:0009986;cell surface|GO:0012507;ER to Golgi transport vesicle membrane|GO:0016020;membrane|GO:0030670;phagocytic vesicle membrane|GO…	Process
HLA-B	3106	GO:0005102;signaling receptor binding|GO:0005515;protein binding|GO:0042605;peptide antigen binding|GO:0046977;TAP binding|GO:0046977;TAP binding|GO:0051087;chaperone binding	GO:0001916;positive regulation of T cell mediated cytotoxicity|GO:0002250;adaptive immune response|GO:0002474;antigen processing and presentation of peptide antigen via MHC class I|GO:0002479;antigen processing and presentation of exogenous peptide antigen via MHC class I, TAP-dependent|GO:0002480;antigen processing and presentation of exogenous peptide antigen via MHC class I, TAP-independent|GO…	GO:0000139;Golgi membrane|GO:0005783;endoplasmic reticulum|GO:0005794;Golgi apparatus|GO:0005886;plasma membrane|GO:0005887;integral component of plasma membrane|GO:0009986;cell surface|GO:0009986;cell surface|GO:0012507;ER to Golgi transport vesicle membrane|GO:0016020;membrane|GO:0016020;membrane|GO:0030667;secretory granule membrane|GO:0030670;phagocytic vesicle membrane|GO:0031901;early endos…	Process
HLA-C	3107	GO:0005515;protein binding|GO:0042605;peptide antigen binding|GO:0046977;TAP binding	GO:0002250;adaptive immune response|GO:0002474;antigen processing and presentation of peptide antigen via MHC class I|GO:0002479;antigen processing and presentation of exogenous peptide antigen via MHC class I, TAP-dependent|GO:0002480;antigen processing and presentation of exogenous peptide antigen via MHC class I, TAP-independent|GO:0002486;antigen processing and presentation of endogenous pept…	GO:0000139;Golgi membrane|GO:0005783;endoplasmic reticulum|GO:0005794;Golgi apparatus|GO:0005886;plasma membrane|GO:0005887;integral component of plasma membrane|GO:0009986;cell surface|GO:0012507;ER to Golgi transport vesicle membrane|GO:0016020;membrane|GO:0030667;secretory granule membrane|GO:0030670;phagocytic vesicle membrane|GO:0031901;early endosome membrane|GO:0042612;MHC class I protein …	Component
HLA-DMA	3108	GO:0005515;protein binding|GO:0023026;MHC class II protein complex binding	GO:0002250;adaptive immune response|GO:0002503;peptide antigen assembly with MHC class II protein complex|GO:0019886;antigen processing and presentation of exogenous peptide antigen via MHC class II	GO:0005765;lysosomal membrane|GO:0009986;cell surface|GO:0016020;membrane|GO:0016021;integral component of membrane|GO:0031902;late endosome membrane|GO:0042613;MHC class II protein complex|GO:0043231;intracellular membrane-bounded organelle	Component
HLA-DMB	3109	GO:0005515;protein binding|GO:0023026;MHC class II protein complex binding	GO:0002250;adaptive immune response|GO:0002399;MHC class II protein complex assembly|GO:0002503;peptide antigen assembly with MHC class II protein complex|GO:0019886;antigen processing and presentation of exogenous peptide antigen via MHC class II|GO:0019886;antigen processing and presentation of exogenous peptide antigen via MHC class II|GO:0042102;positive regulation of T cell proliferation|GO:…	GO:0005765;lysosomal membrane|GO:0016021;integral component of membrane|GO:0031902;late endosome membrane|GO:0042613;MHC class II protein complex|GO:0043231;intracellular membrane-bounded organelle	Process
HLA-DOA	3111	GO:0005515;protein binding|GO:0023026;MHC class II protein complex binding|GO:0032395;MHC class II receptor activity	GO:0002250;adaptive immune response|GO:0002587;negative regulation of antigen processing and presentation of peptide antigen via MHC class II|GO:0019886;antigen processing and presentation of exogenous peptide antigen via MHC class II|GO:0045580;regulation of T cell differentiation	GO:0005765;lysosomal membrane|GO:0005886;plasma membrane|GO:0010008;endosome membrane|GO:0016021;integral component of membrane|GO:0042613;MHC class II protein complex	Process
HLA-DOB	3112	GO:0023026;MHC class II protein complex binding|GO:0032395;MHC class II receptor activity	GO:0002250;adaptive immune response|GO:0002587;negative regulation of antigen processing and presentation of peptide antigen via MHC class II|GO:0019886;antigen processing and presentation of exogenous peptide antigen via MHC class II	GO:0005764;lysosome|GO:0005765;lysosomal membrane|GO:0010008;endosome membrane|GO:0016021;integral component of membrane|GO:0042613;MHC class II protein complex	Component
HLA-DPA1	3113	GO:0032395;MHC class II receptor activity|GO:0042605;peptide antigen binding	GO:0002250;adaptive immune response|GO:0006955;immune response|GO:0019886;antigen processing and presentation of exogenous peptide antigen via MHC class II|GO:0019886;antigen processing and presentation of exogenous peptide antigen via MHC class II|GO:0032729;positive regulation of interferon-gamma production|GO:0042102;positive regulation of T cell proliferation|GO:0050852;T cell receptor signal…	GO:0000139;Golgi membrane|GO:0005765;lysosomal membrane|GO:0005886;plasma membrane|GO:0005887;integral component of plasma membrane|GO:0009986;cell surface|GO:0010008;endosome membrane|GO:0012507;ER to Golgi transport vesicle membrane|GO:0030658;transport vesicle membrane|GO:0030666;endocytic vesicle membrane|GO:0030669;clathrin-coated endocytic vesicle membrane|GO:0032588;trans-Golgi network mem…	Component
HLA-DPB1	3115	GO:0042605;peptide antigen binding	GO:0002250;adaptive immune response|GO:0019886;antigen processing and presentation of exogenous peptide antigen via MHC class II|GO:0019886;antigen processing and presentation of exogenous peptide antigen via MHC class II|GO:0032729;positive regulation of interferon-gamma production|GO:0042102;positive regulation of T cell proliferation|GO:0050852;T cell receptor signaling pathway|GO:0050870;posi…	GO:0000139;Golgi membrane|GO:0005765;lysosomal membrane|GO:0005886;plasma membrane|GO:0009986;cell surface|GO:0010008;endosome membrane|GO:0012507;ER to Golgi transport vesicle membrane|GO:0016020;membrane|GO:0030658;transport vesicle membrane|GO:0030666;endocytic vesicle membrane|GO:0030669;clathrin-coated endocytic vesicle membrane|GO:0032588;trans-Golgi network membrane|GO:0042613;MHC class II…	Component
HLA-DQA1	3117	GO:0005515;protein binding|GO:0032395;MHC class II receptor activity|GO:0032395;MHC class II receptor activity|GO:0042605;peptide antigen binding	GO:0002250;adaptive immune response|GO:0006955;immune response|GO:0019886;antigen processing and presentation of exogenous peptide antigen via MHC class II|GO:0050852;T cell receptor signaling pathway|GO:0060333;interferon-gamma-mediated signaling pathway	GO:0000139;Golgi membrane|GO:0005765;lysosomal membrane|GO:0005886;plasma membrane|GO:0005887;integral component of plasma membrane|GO:0010008;endosome membrane|GO:0012507;ER to Golgi transport vesicle membrane|GO:0016020;membrane|GO:0030658;transport vesicle membrane|GO:0030666;endocytic vesicle membrane|GO:0030669;clathrin-coated endocytic vesicle membrane|GO:0032588;trans-Golgi network membran…	Component
HLA-DQB1	3119	GO:0005515;protein binding|GO:0032395;MHC class II receptor activity|GO:0042605;peptide antigen binding	GO:0002381;immunoglobulin production involved in immunoglobulin mediated immune response|GO:0002455;humoral immune response mediated by circulating immunoglobulin|GO:0006955;immune response|GO:0019886;antigen processing and presentation of exogenous peptide antigen via MHC class II|GO:0050852;T cell receptor signaling pathway|GO:0060333;interferon-gamma-mediated signaling pathway	GO:0000139;Golgi membrane|GO:0005765;lysosomal membrane|GO:0005886;plasma membrane|GO:0010008;endosome membrane|GO:0012507;ER to Golgi transport vesicle membrane|GO:0016020;membrane|GO:0016020;membrane|GO:0030658;transport vesicle membrane|GO:0030666;endocytic vesicle membrane|GO:0030669;clathrin-coated endocytic vesicle membrane|GO:0032588;trans-Golgi network membrane|GO:0042613;MHC class II pro…	Component
HLA-DRA	3122	GO:0005515;protein binding|GO:0023026;MHC class II protein complex binding|GO:0030247;polysaccharide binding|GO:0032395;MHC class II receptor activity|GO:0042605;peptide antigen binding	GO:0002250;adaptive immune response|GO:0002503;peptide antigen assembly with MHC class II protein complex|GO:0002504;antigen processing and presentation of peptide or polysaccharide antigen via MHC class II|GO:0006955;immune response|GO:0016032;viral process|GO:0019886;antigen processing and presentation of exogenous peptide antigen via MHC class II|GO:0050852;T cell receptor signaling pathway|GO…	GO:0000139;Golgi membrane|GO:0005764;lysosome|GO:0005765;lysosomal membrane|GO:0005765;lysosomal membrane|GO:0005886;plasma membrane|GO:0005886;plasma membrane|GO:0005887;integral component of plasma membrane|GO:0009986;cell surface|GO:0012507;ER to Golgi transport vesicle membrane|GO:0030658;transport vesicle membrane|GO:0030666;endocytic vesicle membrane|GO:0030669;clathrin-coated endocytic ves…	Component
HLA-DRB1	3123	GO:0005200;structural constituent of cytoskeleton|GO:0005515;protein binding|GO:0023026;MHC class II protein complex binding|GO:0030247;polysaccharide binding|GO:0032395;MHC class II receptor activity|GO:0032395;MHC class II receptor activity|GO:0032395;MHC class II receptor activity|GO:0042605;peptide antigen binding|GO:0042609;CD4 receptor binding	GO:0001934;positive regulation of protein phosphorylation|GO:0002381;immunoglobulin production involved in immunoglobulin mediated immune response|GO:0002437;inflammatory response to antigenic stimulus|GO:0002455;humoral immune response mediated by circulating immunoglobulin|GO:0002503;peptide antigen assembly with MHC class II protein complex|GO:0002862;negative regulation of inflammatory respon…	GO:0000139;Golgi membrane|GO:0005615;extracellular space|GO:0005765;lysosomal membrane|GO:0005765;lysosomal membrane|GO:0005882;intermediate filament|GO:0005886;plasma membrane|GO:0005887;integral component of plasma membrane|GO:0009897;external side of plasma membrane|GO:0009986;cell surface|GO:0012507;ER to Golgi transport vesicle membrane|GO:0016020;membrane|GO:0016020;membrane|GO:0016020;memb…	Process
HLA-DRB5	3127	GO:0042605;peptide antigen binding	GO:0002250;adaptive immune response|GO:0019886;antigen processing and presentation of exogenous peptide antigen via MHC class II|GO:0050852;T cell receptor signaling pathway|GO:0060333;interferon-gamma-mediated signaling pathway	GO:0000139;Golgi membrane|GO:0005765;lysosomal membrane|GO:0005765;lysosomal membrane|GO:0005886;plasma membrane|GO:0012507;ER to Golgi transport vesicle membrane|GO:0030658;transport vesicle membrane|GO:0030666;endocytic vesicle membrane|GO:0030669;clathrin-coated endocytic vesicle membrane|GO:0031902;late endosome membrane|GO:0032588;trans-Golgi network membrane|GO:0042613;MHC class II protein …	Component
HLA-E	3133	GO:0005102;signaling receptor binding|GO:0005102;signaling receptor binding|GO:0005515;protein binding|GO:0030881;beta-2-microglobulin binding|GO:0030881;beta-2-microglobulin binding|GO:0042288;MHC class I protein binding|GO:0042605;peptide antigen binding|GO:0042605;peptide antigen binding|GO:0042605;peptide antigen binding|GO:0042608;T cell receptor binding|GO:0046703;natural killer cell lectin…	GO:0001815;positive regulation of antibody-dependent cellular cytotoxicity|GO:0001916;positive regulation of T cell mediated cytotoxicity|GO:0001916;positive regulation of T cell mediated cytotoxicity|GO:0002250;adaptive immune response|GO:0002474;antigen processing and presentation of peptide antigen via MHC class I|GO:0002474;antigen processing and presentation of peptide antigen via MHC class …	GO:0000139;Golgi membrane|GO:0005615;extracellular space|GO:0005886;plasma membrane|GO:0005886;plasma membrane|GO:0005886;plasma membrane|GO:0009897;external side of plasma membrane|GO:0009986;cell surface|GO:0012507;ER to Golgi transport vesicle membrane|GO:0030670;phagocytic vesicle membrane|GO:0031901;early endosome membrane|GO:0032398;MHC class Ib protein complex|GO:0042612;MHC class I protei…	Process
HLA-F	3134	GO:0005102;signaling receptor binding|GO:0005515;protein binding|GO:0030881;beta-2-microglobulin binding|GO:0042605;peptide antigen binding|GO:0042605;peptide antigen binding|GO:0046978;TAP1 binding|GO:0046979;TAP2 binding|GO:0071889;14-3-3 protein binding	GO:0001916;positive regulation of T cell mediated cytotoxicity|GO:0001916;positive regulation of T cell mediated cytotoxicity|GO:0002474;antigen processing and presentation of peptide antigen via MHC class I|GO:0002474;antigen processing and presentation of peptide antigen via MHC class I|GO:0002476;antigen processing and presentation of endogenous peptide antigen via MHC class Ib|GO:0002476;anti…	GO:0000139;Golgi membrane|GO:0000139;Golgi membrane|GO:0005615;extracellular space|GO:0005765;lysosomal membrane|GO:0005783;endoplasmic reticulum|GO:0005886;plasma membrane|GO:0005886;plasma membrane|GO:0005886;plasma membrane|GO:0009897;external side of plasma membrane|GO:0009986;cell surface|GO:0012507;ER to Golgi transport vesicle membrane|GO:0016020;membrane|GO:0030670;phagocytic vesicle memb…	Process
HSPA5	3309	GO:0005509;calcium ion binding|GO:0005515;protein binding|GO:0005524;ATP binding|GO:0005524;ATP binding|GO:0016887;ATPase activity|GO:0016887;ATPase activity|GO:0016887;ATPase activity|GO:0019899;enzyme binding|GO:0019904;protein domain specific binding|GO:0031072;heat shock protein binding|GO:0031625;ubiquitin protein ligase binding|GO:0043022;ribosome binding|GO:0044183;protein binding involved…	GO:0001554;luteolysis|GO:0006983;ER overload response|GO:0006986;response to unfolded protein|GO:0010976;positive regulation of neuron projection development|GO:0021589;cerebellum structural organization|GO:0021680;cerebellar Purkinje cell layer development|GO:0021762;substantia nigra development|GO:0030182;neuron differentiation|GO:0030335;positive regulation of cell migration|GO:0030433;ubiquit…	GO:0005634;nucleus|GO:0005634;nucleus|GO:0005634;nucleus|GO:0005737;cytoplasm|GO:0005737;cytoplasm|GO:0005739;mitochondrion|GO:0005783;endoplasmic reticulum|GO:0005783;endoplasmic reticulum|GO:0005783;endoplasmic reticulum|GO:0005788;endoplasmic reticulum lumen|GO:0005788;endoplasmic reticulum lumen|GO:0005788;endoplasmic reticulum lumen|GO:0005789;endoplasmic reticulum membrane|GO:0005790;smooth…	Process
HSP90AA1	3320	GO:0003723;RNA binding|GO:0005515;protein binding|GO:0005524;ATP binding|GO:0005524;ATP binding|GO:0016887;ATPase activity|GO:0023026;MHC class II protein complex binding|GO:0030235;nitric-oxide synthase regulator activity|GO:0030911;TPR domain binding|GO:0030911;TPR domain binding|GO:0031625;ubiquitin protein ligase binding|GO:0042802;identical protein binding|GO:0042802;identical protein bindin…	GO:0000086;G2/M transition of mitotic cell cycle|GO:0001934;positive regulation of protein phosphorylation|GO:0006457;protein folding|GO:0006839;mitochondrial transport|GO:0006898;receptor-mediated endocytosis|GO:0006986;response to unfolded protein|GO:0007004;telomere maintenance via telomerase|GO:0009408;response to heat|GO:0009409;response to cold|GO:0010389;regulation of G2/M transition of mi…	GO:0005576;extracellular region|GO:0005634;nucleus|GO:0005634;nucleus|GO:0005634;nucleus|GO:0005654;nucleoplasm|GO:0005737;cytoplasm|GO:0005737;cytoplasm|GO:0005737;cytoplasm|GO:0005739;mitochondrion|GO:0005829;cytosol|GO:0005829;cytosol|GO:0005829;cytosol|GO:0005886;plasma membrane|GO:0005886;plasma membrane|GO:0009986;cell surface|GO:0016020;membrane|GO:0032991;protein-containing complex|GO:003…	Function
ICAM1	3383	GO:0001618;virus receptor activity|GO:0004888;transmembrane signaling receptor activity|GO:0005178;integrin binding|GO:0005178;integrin binding|GO:0005178;integrin binding|GO:0005515;protein binding|GO:0038023;signaling receptor activity	GO:0001541;ovarian follicle development|GO:0001910;regulation of leukocyte mediated cytotoxicity|GO:0001975;response to amphetamine|GO:0002291;T cell activation via T cell receptor contact with antigen bound to MHC molecule on antigen presenting cell|GO:0002438;acute inflammatory response to antigenic stimulus|GO:0002457;T cell antigen processing and presentation|GO:0002693;positive regulation of…	GO:0001772;immunological synapse|GO:0005615;extracellular space|GO:0005886;plasma membrane|GO:0005887;integral component of plasma membrane|GO:0005925;focal adhesion|GO:0009897;external side of plasma membrane|GO:0009986;cell surface|GO:0016020;membrane|GO:0045121;membrane raft|GO:0062023;collagen-containing extracellular matrix|GO:0070062;extracellular exosome|GO:0070062;extracellular exosome	Process
IFNG	3458	GO:0005125;cytokine activity|GO:0005133;interferon-gamma receptor binding|GO:0005515;protein binding	GO:0000122;negative regulation of transcription by RNA polymerase II|GO:0001774;microglial cell activation|GO:0001774;microglial cell activation|GO:0001934;positive regulation of protein phosphorylation|GO:0002250;adaptive immune response|GO:0002281;macrophage activation involved in immune response|GO:0006915;apoptotic process|GO:0006959;humoral immune response|GO:0007050;cell cycle arrest|GO:000…	GO:0005576;extracellular region|GO:0005576;extracellular region|GO:0005615;extracellular space	Process
KLRC1	3821	GO:0004888;transmembrane signaling receptor activity|GO:0005515;protein binding|GO:0023024;MHC class I protein complex binding|GO:0030246;carbohydrate binding|GO:1990405;protein antigen binding	GO:0007166;cell surface receptor signaling pathway|GO:0050776;regulation of immune response	GO:0005886;plasma membrane|GO:0005887;integral component of plasma membrane|GO:0043235;receptor complex	Function
KLRC3	3823	GO:0004888;transmembrane signaling receptor activity|GO:0030246;carbohydrate binding	GO:0006968;cellular defense response	GO:0016021;integral component of membrane	Function
KLRD1	3824	GO:0004888;transmembrane signaling receptor activity|GO:0005515;protein binding|GO:0023024;MHC class I protein complex binding|GO:0023030;MHC class Ib protein binding, via antigen binding groove|GO:0030246;carbohydrate binding|GO:1990405;protein antigen binding	GO:0002228;natural killer cell mediated immunity|GO:0007166;cell surface receptor signaling pathway|GO:0045087;innate immune response|GO:0050776;regulation of immune response	GO:0005886;plasma membrane|GO:0009897;external side of plasma membrane|GO:0016021;integral component of membrane|GO:0043235;receptor complex	Function
CIITA	4261	GO:0000976;transcription regulatory region sequence-specific DNA binding|GO:0003677;DNA binding|GO:0003713;transcription coactivator activity|GO:0005515;protein binding|GO:0005524;ATP binding|GO:0005525;GTP binding|GO:0008022;protein C-terminus binding|GO:0016301;kinase activity|GO:0016746;transferase activity, transferring acyl groups|GO:0033613;activating transcription factor binding|GO:0033613…	GO:0000122;negative regulation of transcription by RNA polymerase II|GO:0006954;inflammatory response|GO:0006955;immune response|GO:0016310;phosphorylation|GO:0032966;negative regulation of collagen biosynthetic process|GO:0034341;response to interferon-gamma|GO:0045345;positive regulation of MHC class I biosynthetic process|GO:0045345;positive regulation of MHC class I biosynthetic process|GO:00…	GO:0005654;nucleoplasm|GO:0005654;nucleoplasm|GO:0005829;cytosol|GO:0016605;PML body	Process
PSMB8	5696	GO:0004175;endopeptidase activity|GO:0004298;threonine-type endopeptidase activity|GO:0005515;protein binding	GO:0000165;MAPK cascade|GO:0000209;protein polyubiquitination|GO:0002223;stimulatory C-type lectin receptor signaling pathway|GO:0002479;antigen processing and presentation of exogenous peptide antigen via MHC class I, TAP-dependent|GO:0006521;regulation of cellular amino acid metabolic process|GO:0010498;proteasomal protein catabolic process|GO:0010499;proteasomal ubiquitin-independent protein c…	GO:0000502;proteasome complex|GO:0005634;nucleus|GO:0005654;nucleoplasm|GO:0005737;cytoplasm|GO:0005829;cytosol|GO:0005839;proteasome core complex|GO:0005839;proteasome core complex|GO:0019774;proteasome core complex, beta-subunit complex|GO:0070062;extracellular exosome|GO:1990111;spermatoproteasome complex	Component
PSMC3	5702	GO:0005515;protein binding|GO:0005524;ATP binding|GO:0016887;ATPase activity|GO:0042802;identical protein binding	GO:0000165;MAPK cascade|GO:0000209;protein polyubiquitination|GO:0001824;blastocyst development|GO:0002223;stimulatory C-type lectin receptor signaling pathway|GO:0002479;antigen processing and presentation of exogenous peptide antigen via MHC class I, TAP-dependent|GO:0006521;regulation of cellular amino acid metabolic process|GO:0010972;negative regulation of G2/M transition of mitotic cell cyc…	GO:0000502;proteasome complex|GO:0000932;P-body|GO:0005576;extracellular region|GO:0005634;nucleus|GO:0005634;nucleus|GO:0005654;nucleoplasm|GO:0005829;cytosol|GO:0008540;proteasome regulatory particle, base subcomplex|GO:0016020;membrane|GO:0022624;proteasome accessory complex|GO:0034774;secretory granule lumen|GO:1904813;ficolin-1-rich granule lumen	Component
PSMC5	5705	GO:0005515;protein binding|GO:0005524;ATP binding|GO:0008134;transcription factor binding|GO:0008134;transcription factor binding|GO:0016887;ATPase activity|GO:0016887;ATPase activity|GO:0017025;TBP-class protein binding|GO:0031531;thyrotropin-releasing hormone receptor binding	GO:0000165;MAPK cascade|GO:0000209;protein polyubiquitination|GO:0002223;stimulatory C-type lectin receptor signaling pathway|GO:0002479;antigen processing and presentation of exogenous peptide antigen via MHC class I, TAP-dependent|GO:0006357;regulation of transcription by RNA polymerase II|GO:0006521;regulation of cellular amino acid metabolic process|GO:0010972;negative regulation of G2/M tran…	GO:0000502;proteasome complex|GO:0005634;nucleus|GO:0005634;nucleus|GO:0005654;nucleoplasm|GO:0005737;cytoplasm|GO:0005829;cytosol|GO:0008540;proteasome regulatory particle, base subcomplex|GO:0016020;membrane|GO:0016234;inclusion body|GO:0022624;proteasome accessory complex|GO:0031410;cytoplasmic vesicle|GO:0031595;nuclear proteasome complex|GO:0031597;cytosolic proteasome complex|GO:0070062;ext…	Process
PSMD2	5708	GO:0005515;protein binding|GO:0030234;enzyme regulator activity	GO:0000165;MAPK cascade|GO:0000209;protein polyubiquitination|GO:0002223;stimulatory C-type lectin receptor signaling pathway|GO:0002479;antigen processing and presentation of exogenous peptide antigen via MHC class I, TAP-dependent|GO:0006521;regulation of cellular amino acid metabolic process|GO:0010972;negative regulation of G2/M transition of mitotic cell cycle|GO:0016579;protein deubiquitina…	GO:0000502;proteasome complex|GO:0005576;extracellular region|GO:0005634;nucleus|GO:0005654;nucleoplasm|GO:0005829;cytosol|GO:0005838;proteasome regulatory particle|GO:0008540;proteasome regulatory particle, base subcomplex|GO:0016020;membrane|GO:0022624;proteasome accessory complex|GO:0034515;proteasome storage granule|GO:0034774;secretory granule lumen|GO:0070062;extracellular exosome|GO:190481…	Component
PSMD4	5710	GO:0003723;RNA binding|GO:0005515;protein binding|GO:0031593;polyubiquitin modification-dependent protein binding|GO:0042802;identical protein binding	GO:0000165;MAPK cascade|GO:0000209;protein polyubiquitination|GO:0002223;stimulatory C-type lectin receptor signaling pathway|GO:0002479;antigen processing and presentation of exogenous peptide antigen via MHC class I, TAP-dependent|GO:0006521;regulation of cellular amino acid metabolic process|GO:0010972;negative regulation of G2/M transition of mitotic cell cycle|GO:0016579;protein deubiquitina…	GO:0000502;proteasome complex|GO:0005634;nucleus|GO:0005654;nucleoplasm|GO:0005654;nucleoplasm|GO:0005829;cytosol|GO:0005829;cytosol|GO:0005829;cytosol|GO:0008540;proteasome regulatory particle, base subcomplex|GO:0022624;proteasome accessory complex	Process
PSMD7	5713	GO:0005515;protein binding|GO:0042803;protein homodimerization activity	GO:0000165;MAPK cascade|GO:0000209;protein polyubiquitination|GO:0002223;stimulatory C-type lectin receptor signaling pathway|GO:0002479;antigen processing and presentation of exogenous peptide antigen via MHC class I, TAP-dependent|GO:0006521;regulation of cellular amino acid metabolic process|GO:0010972;negative regulation of G2/M transition of mitotic cell cycle|GO:0016579;protein deubiquitina…	GO:0000502;proteasome complex|GO:0000502;proteasome complex|GO:0005576;extracellular region|GO:0005634;nucleus|GO:0005654;nucleoplasm|GO:0005654;nucleoplasm|GO:0005829;cytosol|GO:0005838;proteasome regulatory particle|GO:0016020;membrane|GO:0034774;secretory granule lumen|GO:0070062;extracellular exosome|GO:1904813;ficolin-1-rich granule lumen	Component
PSMD8	5714	GO:0005515;protein binding	GO:0000165;MAPK cascade|GO:0000209;protein polyubiquitination|GO:0002223;stimulatory C-type lectin receptor signaling pathway|GO:0002479;antigen processing and presentation of exogenous peptide antigen via MHC class I, TAP-dependent|GO:0006521;regulation of cellular amino acid metabolic process|GO:0010972;negative regulation of G2/M transition of mitotic cell cycle|GO:0016579;protein deubiquitina…	GO:0000502;proteasome complex|GO:0005634;nucleus|GO:0005654;nucleoplasm|GO:0005829;cytosol|GO:0005829;cytosol|GO:0005838;proteasome regulatory particle|GO:0008541;proteasome regulatory particle, lid subcomplex|GO:0022624;proteasome accessory complex	Process
PSME1	5720	GO:0005515;protein binding|GO:0061133;endopeptidase activator activity	GO:0000165;MAPK cascade|GO:0000209;protein polyubiquitination|GO:0002223;stimulatory C-type lectin receptor signaling pathway|GO:0002479;antigen processing and presentation of exogenous peptide antigen via MHC class I, TAP-dependent|GO:0006521;regulation of cellular amino acid metabolic process|GO:0010950;positive regulation of endopeptidase activity|GO:0010972;negative regulation of G2/M transit…	GO:0000502;proteasome complex|GO:0005654;nucleoplasm|GO:0005654;nucleoplasm|GO:0005737;cytoplasm|GO:0005737;cytoplasm|GO:0005829;cytosol|GO:0008537;proteasome activator complex|GO:0070062;extracellular exosome	Process
PSME2	5721	GO:0005515;protein binding|GO:0042802;identical protein binding|GO:0061133;endopeptidase activator activity	GO:0000165;MAPK cascade|GO:0000209;protein polyubiquitination|GO:0002223;stimulatory C-type lectin receptor signaling pathway|GO:0002479;antigen processing and presentation of exogenous peptide antigen via MHC class I, TAP-dependent|GO:0006521;regulation of cellular amino acid metabolic process|GO:0010950;positive regulation of endopeptidase activity|GO:0010972;negative regulation of G2/M transit…	GO:0000502;proteasome complex|GO:0005654;nucleoplasm|GO:0005654;nucleoplasm|GO:0005737;cytoplasm|GO:0005829;cytosol|GO:0008537;proteasome activator complex|GO:0016020;membrane|GO:0070062;extracellular exosome	Process
RELB	5971	GO:0000977;RNA polymerase II regulatory region sequence-specific DNA binding|GO:0000978;RNA polymerase II proximal promoter sequence-specific DNA binding|GO:0000978;RNA polymerase II proximal promoter sequence-specific DNA binding|GO:0000981;DNA-binding transcription factor activity, RNA polymerase II-specific|GO:0000981;DNA-binding transcription factor activity, RNA polymerase II-specific|GO:000…	GO:0000122;negative regulation of transcription by RNA polymerase II|GO:0002223;stimulatory C-type lectin receptor signaling pathway|GO:0006954;inflammatory response|GO:0007249;I-kappaB kinase/NF-kappaB signaling|GO:0019882;antigen processing and presentation|GO:0030098;lymphocyte differentiation|GO:0032688;negative regulation of interferon-beta production|GO:0032922;circadian regulation of gene …	GO:0000790;nuclear chromatin|GO:0000790;nuclear chromatin|GO:0005634;nucleus|GO:0005654;nucleoplasm|GO:0005654;nucleoplasm|GO:0005654;nucleoplasm|GO:0005813;centrosome|GO:0005829;cytosol|GO:0005829;cytosol|GO:0005829;cytosol|GO:0017053;transcriptional repressor complex|GO:0032991;protein-containing complex|GO:0042025;host cell nucleus	Process
TAP1	6890	GO:0005515;protein binding|GO:0005524;ATP binding|GO:0005524;ATP binding|GO:0015433;peptide antigen-transporting ATPase activity|GO:0015440;peptide-transporting ATPase activity|GO:0016887;ATPase activity|GO:0023029;MHC class Ib protein binding|GO:0042288;MHC class I protein binding|GO:0042605;peptide antigen binding|GO:0042626;ATPase activity, coupled to transmembrane movement of substances|GO:00…	GO:0002250;adaptive immune response|GO:0002474;antigen processing and presentation of peptide antigen via MHC class I|GO:0002479;antigen processing and presentation of exogenous peptide antigen via MHC class I, TAP-dependent|GO:0006952;defense response|GO:0015031;protein transport|GO:0015833;peptide transport|GO:0015833;peptide transport|GO:0016032;viral process|GO:0019885;antigen processing and …	GO:0005783;endoplasmic reticulum|GO:0005789;endoplasmic reticulum membrane|GO:0016020;membrane|GO:0016021;integral component of membrane|GO:0016021;integral component of membrane|GO:0030176;integral component of endoplasmic reticulum membrane|GO:0030670;phagocytic vesicle membrane|GO:0033116;endoplasmic reticulum-Golgi intermediate compartment membrane|GO:0034451;centriolar satellite|GO:0042824;M…	Process
TAPBP	6892	GO:0005515;protein binding|GO:0015433;peptide antigen-transporting ATPase activity|GO:0042288;MHC class I protein binding|GO:0042605;peptide antigen binding|GO:0046978;TAP1 binding|GO:0046978;TAP1 binding|GO:0046979;TAP2 binding|GO:0046979;TAP2 binding|GO:0051082;unfolded protein binding|GO:0062061;TAP complex binding	GO:0002398;MHC class Ib protein complex assembly|GO:0002474;antigen processing and presentation of peptide antigen via MHC class I|GO:0002479;antigen processing and presentation of exogenous peptide antigen via MHC class I, TAP-dependent|GO:0006890;retrograde vesicle-mediated transport, Golgi to ER|GO:0006955;immune response|GO:0010468;regulation of gene expression|GO:0015833;peptide transport|GO…	GO:0000139;Golgi membrane|GO:0005783;endoplasmic reticulum|GO:0005789;endoplasmic reticulum membrane|GO:0016021;integral component of membrane|GO:0030670;phagocytic vesicle membrane|GO:0033116;endoplasmic reticulum-Golgi intermediate compartment membrane|GO:0042824;MHC class I peptide loading complex|GO:0042824;MHC class I peptide loading complex|GO:0071556;integral component of lumenal side of e…	Process
IFI30	10437	GO:0005515;protein binding|GO:0016491;oxidoreductase activity|GO:0016667;oxidoreductase activity, acting on a sulfur group of donors|GO:0016667;oxidoreductase activity, acting on a sulfur group of donors|GO:0016667;oxidoreductase activity, acting on a sulfur group of donors	GO:0019886;antigen processing and presentation of exogenous peptide antigen via MHC class II|GO:0042590;antigen processing and presentation of exogenous peptide antigen via MHC class I|GO:0055114;oxidation-reduction process|GO:0060333;interferon-gamma-mediated signaling pathway	GO:0005576;extracellular region|GO:0005764;lysosome|GO:0005764;lysosome|GO:0005829;cytosol|GO:0030054;cell junction|GO:0043202;lysosomal lumen|GO:0043231;intracellular membrane-bounded organelle	Process
PPBP	5473	GO:0005355;glucose transmembrane transporter activity|GO:0005515;protein binding|GO:0008009;chemokine activity|GO:0008083;growth factor activity|GO:0045236;CXCR chemokine receptor binding	GO:0002576;platelet degranulation|GO:0006954;inflammatory response|GO:0006955;immune response|GO:0007186;G protein-coupled receptor signaling pathway|GO:0030593;neutrophil chemotaxis|GO:0030595;leukocyte chemotaxis|GO:0042742;defense response to bacterium|GO:0043312;neutrophil degranulation|GO:0051781;positive regulation of cell division|GO:0061844;antimicrobial humoral immune response mediated b…	GO:0005576;extracellular region|GO:0005615;extracellular space|GO:0031093;platelet alpha granule lumen|GO:1904724;tertiary granule lumen	Component
CXCL16	58191	GO:0005041;low-density lipoprotein particle receptor activity|GO:0005041;low-density lipoprotein particle receptor activity|GO:0005044;scavenger receptor activity|GO:0005044;scavenger receptor activity|GO:0008009;chemokine activity|GO:0008009;chemokine activity|GO:0008009;chemokine activity	GO:0006898;receptor-mediated endocytosis|GO:0006935;chemotaxis|GO:0007186;G protein-coupled receptor signaling pathway|GO:0010818;T cell chemotaxis|GO:0030307;positive regulation of cell growth|GO:0030335;positive regulation of cell migration|GO:0030335;positive regulation of cell migration|GO:0034097;response to cytokine|GO:0034341;response to interferon-gamma|GO:0034612;response to tumor necros…	GO:0005576;extracellular region|GO:0005615;extracellular space|GO:0005615;extracellular space|GO:0005886;plasma membrane|GO:0016020;membrane|GO:0016021;integral component of membrane	Process
PF4	5196	GO:0005515;protein binding|GO:0008009;chemokine activity|GO:0008009;chemokine activity|GO:0008201;heparin binding|GO:0045236;CXCR chemokine receptor binding|GO:0048248;CXCR3 chemokine receptor binding	GO:0002576;platelet degranulation|GO:0006954;inflammatory response|GO:0006955;immune response|GO:0007186;G protein-coupled receptor signaling pathway|GO:0007189;adenylate cyclase-activating G protein-coupled receptor signaling pathway|GO:0010628;positive regulation of gene expression|GO:0010744;positive regulation of macrophage derived foam cell differentiation|GO:0016525;negative regulation of a…	GO:0005576;extracellular region|GO:0005576;extracellular region|GO:0005615;extracellular space|GO:0005737;cytoplasm|GO:0020005;symbiont-containing vacuole membrane|GO:0030430;host cell cytoplasm|GO:0031093;platelet alpha granule lumen|GO:0062023;collagen-containing extracellular matrix	Process
XCL1	6375	GO:0005515;protein binding|GO:0008009;chemokine activity|GO:0008009;chemokine activity|GO:0042379;chemokine receptor binding|GO:0042379;chemokine receptor binding|GO:0042803;protein homodimerization activity|GO:0048020;CCR chemokine receptor binding	GO:0001916;positive regulation of T cell mediated cytotoxicity|GO:0002548;monocyte chemotaxis|GO:0002690;positive regulation of leukocyte chemotaxis|GO:0002725;negative regulation of T cell cytokine production|GO:0002726;positive regulation of T cell cytokine production|GO:0002826;negative regulation of T-helper 1 type immune response|GO:0006954;inflammatory response|GO:0007165;signal transductio…	GO:0005576;extracellular region|GO:0005615;extracellular space|GO:0005615;extracellular space	Process
S100A9	6280	GO:0005509;calcium ion binding|GO:0005515;protein binding|GO:0008017;microtubule binding|GO:0008270;zinc ion binding|GO:0016209;antioxidant activity|GO:0035662;Toll-like receptor 4 binding|GO:0050544;arachidonic acid binding|GO:0050786;RAGE receptor binding	GO:0001816;cytokine production|GO:0002224;toll-like receptor signaling pathway|GO:0002523;leukocyte migration involved in inflammatory response|GO:0006914;autophagy|GO:0006915;apoptotic process|GO:0006919;activation of cysteine-type endopeptidase activity involved in apoptotic process|GO:0006954;inflammatory response|GO:0007267;cell-cell signaling|GO:0010976;positive regulation of neuron projecti…	GO:0005576;extracellular region|GO:0005576;extracellular region|GO:0005615;extracellular space|GO:0005615;extracellular space|GO:0005634;nucleus|GO:0005654;nucleoplasm|GO:0005737;cytoplasm|GO:0005829;cytosol|GO:0005829;cytosol|GO:0005856;cytoskeleton|GO:0005886;plasma membrane|GO:0030054;cell junction|GO:0034774;secretory granule lumen|GO:0062023;collagen-containing extracellular matrix|GO:007006…	Process
S100A8	6279	GO:0005509;calcium ion binding|GO:0005515;protein binding|GO:0008017;microtubule binding|GO:0008270;zinc ion binding|GO:0035662;Toll-like receptor 4 binding|GO:0050544;arachidonic acid binding|GO:0050786;RAGE receptor binding	GO:0001816;cytokine production|GO:0002224;toll-like receptor signaling pathway|GO:0002523;leukocyte migration involved in inflammatory response|GO:0002526;acute inflammatory response|GO:0002544;chronic inflammatory response|GO:0002793;positive regulation of peptide secretion|GO:0006914;autophagy|GO:0006915;apoptotic process|GO:0006919;activation of cysteine-type endopeptidase activity involved in…	GO:0005576;extracellular region|GO:0005576;extracellular region|GO:0005615;extracellular space|GO:0005615;extracellular space|GO:0005634;nucleus|GO:0005829;cytosol|GO:0005829;cytosol|GO:0005856;cytoskeleton|GO:0005886;plasma membrane|GO:0034774;secretory granule lumen|GO:0045111;intermediate filament cytoskeleton|GO:0062023;collagen-containing extracellular matrix|GO:0070062;extracellular exosome	Process
S100A12	6283	GO:0005507;copper ion binding|GO:0005509;calcium ion binding|GO:0005515;protein binding|GO:0008270;zinc ion binding|GO:0050786;RAGE receptor binding|GO:0050786;RAGE receptor binding|GO:0050786;RAGE receptor binding	GO:0002548;monocyte chemotaxis|GO:0006805;xenobiotic metabolic process|GO:0006954;inflammatory response|GO:0030593;neutrophil chemotaxis|GO:0031640;killing of cells of other organism|GO:0042742;defense response to bacterium|GO:0043123;positive regulation of I-kappaB kinase/NF-kappaB signaling|GO:0043312;neutrophil degranulation|GO:0043406;positive regulation of MAP kinase activity|GO:0045087;inna…	GO:0005576;extracellular region|GO:0005634;nucleus|GO:0005737;cytoplasm|GO:0005829;cytosol|GO:0005856;cytoskeleton|GO:0005886;plasma membrane|GO:0034774;secretory granule lumen	Process
PTGDS	5730	GO:0004667;prostaglandin-D synthase activity|GO:0004667;prostaglandin-D synthase activity|GO:0004667;prostaglandin-D synthase activity|GO:0005501;retinoid binding|GO:0005504;fatty acid binding|GO:0005515;protein binding	GO:0001516;prostaglandin biosynthetic process|GO:0001516;prostaglandin biosynthetic process|GO:0019371;cyclooxygenase pathway|GO:0045187;regulation of circadian sleep/wake cycle, sleep	GO:0005576;extracellular region|GO:0005615;extracellular space|GO:0005789;endoplasmic reticulum membrane|GO:0005791;rough endoplasmic reticulum|GO:0005794;Golgi apparatus|GO:0031965;nuclear membrane|GO:0048471;perinuclear region of cytoplasm|GO:0070062;extracellular exosome	Component
TMSB4X	7114	GO:0003723;RNA binding|GO:0003785;actin monomer binding|GO:0003785;actin monomer binding|GO:0005515;protein binding|GO:0019899;enzyme binding	GO:0002576;platelet degranulation|GO:0007015;actin filament organization|GO:0007253;cytoplasmic sequestering of NF-kappaB|GO:0030334;regulation of cell migration|GO:0032088;negative regulation of NF-kappaB transcription factor activity|GO:0033209;tumor necrosis factor-mediated signaling pathway|GO:0042989;sequestering of actin monomers|GO:0042989;sequestering of actin monomers|GO:0043536;positive…	GO:0005576;extracellular region|GO:0005576;extracellular region|GO:0005634;nucleus|GO:0005737;cytoplasm|GO:0005737;cytoplasm|GO:0005829;cytosol|GO:0005856;cytoskeleton|GO:0031093;platelet alpha granule lumen	Process
S100A6	6277	GO:0005509;calcium ion binding|GO:0005509;calcium ion binding|GO:0005515;protein binding|GO:0005523;tropomyosin binding|GO:0008270;zinc ion binding|GO:0015075;ion transmembrane transporter activity|GO:0042803;protein homodimerization activity|GO:0042803;protein homodimerization activity|GO:0044548;S100 protein binding|GO:0048306;calcium-dependent protein binding	GO:0007165;signal transduction|GO:0007409;axonogenesis|GO:0034220;ion transmembrane transport|GO:0048146;positive regulation of fibroblast proliferation	GO:0001726;ruffle|GO:0005576;extracellular region|GO:0005634;nucleus|GO:0005635;nuclear envelope|GO:0005635;nuclear envelope|GO:0005737;cytoplasm|GO:0005737;cytoplasm|GO:0005829;cytosol|GO:0005886;plasma membrane|GO:0031234;extrinsic component of cytoplasmic side of plasma membrane|GO:0048471;perinuclear region of cytoplasm|GO:0062023;collagen-containing extracellular matrix|GO:0070062;extracellu…	Component
S100A10	6281	GO:0005509;calcium ion binding|GO:0005515;protein binding|GO:0008289;lipid binding|GO:0042803;protein homodimerization activity|GO:0044325;ion channel binding	GO:0001765;membrane raft assembly|GO:0006900;vesicle budding from membrane|GO:0042493;response to drug|GO:0043547;positive regulation of GTPase activity|GO:0051099;positive regulation of binding|GO:0051496;positive regulation of stress fiber assembly|GO:0051894;positive regulation of focal adhesion assembly|GO:0072659;protein localization to plasma membrane|GO:1900026;positive regulation of subst…	GO:0005576;extracellular region|GO:0005783;endoplasmic reticulum|GO:0019897;extrinsic component of plasma membrane|GO:0045121;membrane raft|GO:0062023;collagen-containing extracellular matrix|GO:0070062;extracellular exosome|GO:1990665;AnxA2-p11 complex	Component
S100A11	6282	GO:0005509;calcium ion binding|GO:0005515;protein binding|GO:0042803;protein homodimerization activity|GO:0044548;S100 protein binding|GO:0048306;calcium-dependent protein binding|GO:0098641;cadherin binding involved in cell-cell adhesion	GO:0007165;signal transduction|GO:0008156;negative regulation of DNA replication|GO:0008285;negative regulation of cell proliferation|GO:0014911;positive regulation of smooth muscle cell migration|GO:0043312;neutrophil degranulation|GO:0098609;cell-cell adhesion	GO:0001726;ruffle|GO:0005576;extracellular region|GO:0005576;extracellular region|GO:0005615;extracellular space|GO:0005634;nucleus|GO:0005737;cytoplasm|GO:0005737;cytoplasm|GO:0005912;adherens junction|GO:0034774;secretory granule lumen|GO:0070062;extracellular exosome	Function
IFNGR1	3459	GO:0004896;cytokine receptor activity|GO:0004906;interferon-gamma receptor activity|GO:0005515;protein binding|GO:0019955;cytokine binding	GO:0001774;microglial cell activation|GO:0007165;signal transduction|GO:0009615;response to virus|GO:0010628;positive regulation of gene expression|GO:0019221;cytokine-mediated signaling pathway|GO:0048143;astrocyte activation|GO:0060333;interferon-gamma-mediated signaling pathway|GO:0060334;regulation of interferon-gamma-mediated signaling pathway|GO:1900222;negative regulation of amyloid-beta c…	GO:0005886;plasma membrane|GO:0005886;plasma membrane|GO:0005886;plasma membrane|GO:0005887;integral component of plasma membrane|GO:0016021;integral component of membrane	Process
TGFB1	7040	GO:0003823;antigen binding|GO:0005114;type II transforming growth factor beta receptor binding|GO:0005114;type II transforming growth factor beta receptor binding|GO:0005114;type II transforming growth factor beta receptor binding|GO:0005114;type II transforming growth factor beta receptor binding|GO:0005125;cytokine activity|GO:0005125;cytokine activity|GO:0005515;protein binding|GO:0008083;grow…	GO:0000165;MAPK cascade|GO:0001570;vasculogenesis|GO:0001837;epithelial to mesenchymal transition|GO:0001843;neural tube closure|GO:0001933;negative regulation of protein phosphorylation|GO:0001934;positive regulation of protein phosphorylation|GO:0002062;chondrocyte differentiation|GO:0002244;hematopoietic progenitor cell differentiation|GO:0002248;connective tissue replacement involved in infla…	GO:0005576;extracellular region|GO:0005615;extracellular space|GO:0005615;extracellular space|GO:0005634;nucleus|GO:0005737;cytoplasm|GO:0005796;Golgi lumen|GO:0005886;plasma membrane|GO:0005902;microvillus|GO:0009986;cell surface|GO:0031012;extracellular matrix|GO:0031093;platelet alpha granule lumen|GO:0062023;collagen-containing extracellular matrix|GO:0072562;blood microparticle	Process
APOBEC3G	60489	GO:0003723;RNA binding|GO:0003723;RNA binding|GO:0004126;cytidine deaminase activity|GO:0004126;cytidine deaminase activity|GO:0005515;protein binding|GO:0008270;zinc ion binding|GO:0042802;identical protein binding|GO:0047844;deoxycytidine deaminase activity|GO:0047844;deoxycytidine deaminase activity	GO:0002230;positive regulation of defense response to virus by host|GO:0009972;cytidine deamination|GO:0010529;negative regulation of transposition|GO:0010529;negative regulation of transposition|GO:0016032;viral process|GO:0016553;base conversion or substitution editing|GO:0016554;cytidine to uridine editing|GO:0045071;negative regulation of viral genome replication|GO:0045087;innate immune resp…	GO:0000932;P-body|GO:0000932;P-body|GO:0005634;nucleus|GO:0005737;cytoplasm|GO:0005737;cytoplasm|GO:0005829;cytosol|GO:0030895;apolipoprotein B mRNA editing enzyme complex|GO:1990904;ribonucleoprotein complex	Component
SLC40A1	30061	GO:0005381;iron ion transmembrane transporter activity|GO:0005381;iron ion transmembrane transporter activity|GO:0005381;iron ion transmembrane transporter activity|GO:0005515;protein binding|GO:0015093;ferrous iron transmembrane transporter activity|GO:0017046;peptide hormone binding|GO:0017046;peptide hormone binding|GO:0042802;identical protein binding	GO:0002260;lymphocyte homeostasis|GO:0003158;endothelium development|GO:0006879;cellular iron ion homeostasis|GO:0006879;cellular iron ion homeostasis|GO:0034395;regulation of transcription from RNA polymerase II promoter in response to iron|GO:0034755;iron ion transmembrane transport|GO:0034755;iron ion transmembrane transport|GO:0043066;negative regulation of apoptotic process|GO:0045944;positi…	GO:0005654;nucleoplasm|GO:0005737;cytoplasm|GO:0005829;cytosol|GO:0005886;plasma membrane|GO:0005886;plasma membrane|GO:0005887;integral component of plasma membrane|GO:0008021;synaptic vesicle|GO:0016021;integral component of membrane|GO:0016323;basolateral plasma membrane|GO:0016323;basolateral plasma membrane|GO:0016323;basolateral plasma membrane	Process
IL1B	3553	GO:0005125;cytokine activity|GO:0005125;cytokine activity|GO:0005149;interleukin-1 receptor binding|GO:0005178;integrin binding|GO:0005515;protein binding|GO:0019904;protein domain specific binding	GO:0000165;MAPK cascade|GO:0000187;activation of MAPK activity|GO:0001660;fever generation|GO:0001934;positive regulation of protein phosphorylation|GO:0001934;positive regulation of protein phosphorylation|GO:0002711;positive regulation of T cell mediated immunity|GO:0006915;apoptotic process|GO:0006954;inflammatory response|GO:0006954;inflammatory response|GO:0006954;inflammatory response|GO:00…	GO:0005576;extracellular region|GO:0005576;extracellular region|GO:0005576;extracellular region|GO:0005615;extracellular space|GO:0005615;extracellular space|GO:0005615;extracellular space|GO:0005764;lysosome|GO:0005829;cytosol|GO:0030141;secretory granule	Process
RBP7	116362	GO:0005515;protein binding|GO:0016918;retinal binding|GO:0019841;retinol binding		GO:0005737;cytoplasm	Function
TNF	7124	GO:0000976;transcription regulatory region sequence-specific DNA binding|GO:0002020;protease binding|GO:0005125;cytokine activity|GO:0005125;cytokine activity|GO:0005164;tumor necrosis factor receptor binding|GO:0005164;tumor necrosis factor receptor binding|GO:0005164;tumor necrosis factor receptor binding|GO:0005515;protein binding|GO:0042802;identical protein binding|GO:0042802;identical prote…	GO:0000122;negative regulation of transcription by RNA polymerase II|GO:0000165;MAPK cascade|GO:0000185;activation of MAPKKK activity|GO:0000187;activation of MAPK activity|GO:0001774;microglial cell activation|GO:0001774;microglial cell activation|GO:0001819;positive regulation of cytokine production|GO:0001934;positive regulation of protein phosphorylation|GO:0001937;negative regulation of endo…	GO:0001891;phagocytic cup|GO:0005576;extracellular region|GO:0005615;extracellular space|GO:0005615;extracellular space|GO:0005886;plasma membrane|GO:0005887;integral component of plasma membrane|GO:0009897;external side of plasma membrane|GO:0009986;cell surface|GO:0009986;cell surface|GO:0045121;membrane raft|GO:0055037;recycling endosome	Process
CYBB	1536	GO:0005244;voltage-gated ion channel activity|GO:0005515;protein binding|GO:0009055;electron transfer activity|GO:0016175;superoxide-generating NADPH oxidase activity|GO:0016175;superoxide-generating NADPH oxidase activity|GO:0020037;heme binding|GO:0046872;metal ion binding|GO:0046982;protein heterodimerization activity|GO:0050660;flavin adenine dinucleotide binding	GO:0002479;antigen processing and presentation of exogenous peptide antigen via MHC class I, TAP-dependent|GO:0006801;superoxide metabolic process|GO:0006801;superoxide metabolic process|GO:0006952;defense response|GO:0006954;inflammatory response|GO:0022900;electron transport chain|GO:0034220;ion transmembrane transport|GO:0034599;cellular response to oxidative stress|GO:0034765;regulation of io…	GO:0005635;nuclear envelope|GO:0005789;endoplasmic reticulum membrane|GO:0005791;rough endoplasmic reticulum|GO:0005794;Golgi apparatus|GO:0005886;plasma membrane|GO:0005886;plasma membrane|GO:0005887;integral component of plasma membrane|GO:0030425;dendrite|GO:0030670;phagocytic vesicle membrane|GO:0035579;specific granule membrane|GO:0043020;NADPH oxidase complex|GO:0043020;NADPH oxidase comple…	Process
ISG20	3669	GO:0000175;3-5-exoribonuclease activity|GO:0004527;exonuclease activity|GO:0004527;exonuclease activity|GO:0008310;single-stranded DNA 3-5 exodeoxyribonuclease activity|GO:0008859;exoribonuclease II activity|GO:0030619;U1 snRNA binding|GO:0030620;U2 snRNA binding|GO:0034511;U3 snoRNA binding|GO:0046872;metal ion binding	GO:0000738;DNA catabolic process, exonucleolytic|GO:0000738;DNA catabolic process, exonucleolytic|GO:0006364;rRNA processing|GO:0006401;RNA catabolic process|GO:0006401;RNA catabolic process|GO:0009615;response to virus|GO:0045071;negative regulation of viral genome replication|GO:0045071;negative regulation of viral genome replication|GO:0051607;defense response to virus|GO:0051607;defense respo…	GO:0005634;nucleus|GO:0005634;nucleus|GO:0005654;nucleoplasm|GO:0005730;nucleolus|GO:0005737;cytoplasm|GO:0015030;Cajal body|GO:0016605;PML body	Process
LRP1	4035	GO:0001540;amyloid-beta binding|GO:0002020;protease binding|GO:0003723;RNA binding|GO:0005041;low-density lipoprotein particle receptor activity|GO:0005044;scavenger receptor activity|GO:0005509;calcium ion binding|GO:0005515;protein binding|GO:0015026;coreceptor activity|GO:0016964;alpha-2 macroglobulin receptor activity|GO:0016964;alpha-2 macroglobulin receptor activity|GO:0030226;apolipoprotei…	GO:0001523;retinoid metabolic process|GO:0002265;astrocyte activation involved in immune response|GO:0006629;lipid metabolic process|GO:0006898;receptor-mediated endocytosis|GO:0006898;receptor-mediated endocytosis|GO:0006898;receptor-mediated endocytosis|GO:0006909;phagocytosis|GO:0006909;phagocytosis|GO:0007041;lysosomal transport|GO:0007204;positive regulation of cytosolic calcium ion concentr…	GO:0005634;nucleus|GO:0005765;lysosomal membrane|GO:0005769;early endosome|GO:0005856;cytoskeleton|GO:0005886;plasma membrane|GO:0005887;integral component of plasma membrane|GO:0005905;clathrin-coated pit|GO:0005925;focal adhesion|GO:0016020;membrane|GO:0016323;basolateral plasma membrane|GO:0030136;clathrin-coated vesicle|GO:0030425;dendrite|GO:0030666;endocytic vesicle membrane|GO:0032593;insu…	Process
STAT3	6774	GO:0000976;transcription regulatory region sequence-specific DNA binding|GO:0000978;RNA polymerase II proximal promoter sequence-specific DNA binding|GO:0000978;RNA polymerase II proximal promoter sequence-specific DNA binding|GO:0000981;DNA-binding transcription factor activity, RNA polymerase II-specific|GO:0000981;DNA-binding transcription factor activity, RNA polymerase II-specific|GO:0001103…	GO:0000122;negative regulation of transcription by RNA polymerase II|GO:0001659;temperature homeostasis|GO:0001754;eye photoreceptor cell differentiation|GO:0006355;regulation of transcription, DNA-templated|GO:0006357;regulation of transcription by RNA polymerase II|GO:0006606;protein import into nucleus|GO:0006952;defense response|GO:0006953;acute-phase response|GO:0006954;inflammatory response…	GO:0000790;nuclear chromatin|GO:0000790;nuclear chromatin|GO:0005634;nucleus|GO:0005634;nucleus|GO:0005634;nucleus|GO:0005654;nucleoplasm|GO:0005654;nucleoplasm|GO:0005667;transcription factor complex|GO:0005737;cytoplasm|GO:0005737;cytoplasm|GO:0005743;mitochondrial inner membrane|GO:0005829;cytosol|GO:0005829;cytosol|GO:0005829;cytosol|GO:0005886;plasma membrane|GO:0014069;postsynaptic density|…	Process
STAT1	6772	GO:0000978;RNA polymerase II proximal promoter sequence-specific DNA binding|GO:0000978;RNA polymerase II proximal promoter sequence-specific DNA binding|GO:0000979;RNA polymerase II core promoter sequence-specific DNA binding|GO:0000981;DNA-binding transcription factor activity, RNA polymerase II-specific|GO:0000981;DNA-binding transcription factor activity, RNA polymerase II-specific|GO:0000981…	GO:0000122;negative regulation of transcription by RNA polymerase II|GO:0001937;negative regulation of endothelial cell proliferation|GO:0002053;positive regulation of mesenchymal cell proliferation|GO:0002230;positive regulation of defense response to virus by host|GO:0002230;positive regulation of defense response to virus by host|GO:0003340;negative regulation of mesenchymal to epithelial tran…	GO:0000790;nuclear chromatin|GO:0000790;nuclear chromatin|GO:0005634;nucleus|GO:0005634;nucleus|GO:0005654;nucleoplasm|GO:0005654;nucleoplasm|GO:0005730;nucleolus|GO:0005737;cytoplasm|GO:0005829;cytosol|GO:0005829;cytosol|GO:0005829;cytosol|GO:0030424;axon|GO:0030425;dendrite|GO:0032991;protein-containing complex|GO:0048471;perinuclear region of cytoplasm	Function
TNFSF10	8743	GO:0005102;signaling receptor binding|GO:0005125;cytokine activity|GO:0005164;tumor necrosis factor receptor binding|GO:0005515;protein binding|GO:0008270;zinc ion binding|GO:0042802;identical protein binding|GO:0045569;TRAIL binding	GO:0006915;apoptotic process|GO:0006919;activation of cysteine-type endopeptidase activity involved in apoptotic process|GO:0006955;immune response|GO:0007165;signal transduction|GO:0007166;cell surface receptor signaling pathway|GO:0007267;cell-cell signaling|GO:0008584;male gonad development|GO:0032868;response to insulin|GO:0043065;positive regulation of apoptotic process|GO:0043123;positive r…	GO:0005576;extracellular region|GO:0005887;integral component of plasma membrane|GO:0070062;extracellular exosome	Process
IRF1	3659	GO:0000978;RNA polymerase II proximal promoter sequence-specific DNA binding|GO:0000978;RNA polymerase II proximal promoter sequence-specific DNA binding|GO:0000981;DNA-binding transcription factor activity, RNA polymerase II-specific|GO:0000981;DNA-binding transcription factor activity, RNA polymerase II-specific|GO:0000981;DNA-binding transcription factor activity, RNA polymerase II-specific|GO…	GO:0002376;immune system process|GO:0002819;regulation of adaptive immune response|GO:0006366;transcription by RNA polymerase II|GO:0006915;apoptotic process|GO:0007050;cell cycle arrest|GO:0007596;blood coagulation|GO:0008285;negative regulation of cell proliferation|GO:0032481;positive regulation of type I interferon production|GO:0032728;positive regulation of interferon-beta production|GO:003…	GO:0000790;nuclear chromatin|GO:0000790;nuclear chromatin|GO:0005634;nucleus|GO:0005634;nucleus|GO:0005654;nucleoplasm|GO:0005737;cytoplasm|GO:0005829;cytosol	Process
CD40	958	GO:0003823;antigen binding|GO:0005515;protein binding|GO:0019899;enzyme binding|GO:0019904;protein domain specific binding|GO:0031625;ubiquitin protein ligase binding|GO:0038023;signaling receptor activity	GO:0001934;positive regulation of protein phosphorylation|GO:0002768;immune response-regulating cell surface receptor signaling pathway|GO:0006874;cellular calcium ion homeostasis|GO:0006954;inflammatory response|GO:0023035;CD40 signaling pathway|GO:0023035;CD40 signaling pathway|GO:0030168;platelet activation|GO:0030890;positive regulation of B cell proliferation|GO:0032735;positive regulation o…	GO:0005737;cytoplasm|GO:0005886;plasma membrane|GO:0005886;plasma membrane|GO:0005887;integral component of plasma membrane|GO:0009897;external side of plasma membrane|GO:0009986;cell surface|GO:0035631;CD40 receptor complex|GO:0035631;CD40 receptor complex|GO:0043025;neuronal cell body|GO:0043196;varicosity|GO:0043231;intracellular membrane-bounded organelle|GO:0070062;extracellular exosome	Process
PPIA	5478	GO:0003723;RNA binding|GO:0003755;peptidyl-prolyl cis-trans isomerase activity|GO:0003755;peptidyl-prolyl cis-trans isomerase activity|GO:0005515;protein binding|GO:0016018;cyclosporin A binding|GO:0016018;cyclosporin A binding|GO:0046790;virion binding|GO:0051082;unfolded protein binding	GO:0000413;protein peptidyl-prolyl isomerization|GO:0000413;protein peptidyl-prolyl isomerization|GO:0006278;RNA-dependent DNA biosynthetic process|GO:0006457;protein folding|GO:0006457;protein folding|GO:0019058;viral life cycle|GO:0019061;uncoating of virus|GO:0019064;fusion of virus membrane with host plasma membrane|GO:0019068;virion assembly|GO:0019076;viral release from host cell|GO:0034389…	GO:0005576;extracellular region|GO:0005615;extracellular space|GO:0005634;nucleus|GO:0005737;cytoplasm|GO:0005829;cytosol|GO:0005829;cytosol|GO:0005925;focal adhesion|GO:0016020;membrane|GO:0031982;vesicle|GO:0032991;protein-containing complex|GO:0034774;secretory granule lumen|GO:0043231;intracellular membrane-bounded organelle|GO:0070062;extracellular exosome|GO:0070062;extracellular exosome|GO…	Component
ZYX	7791	GO:0003723;RNA binding|GO:0005515;protein binding|GO:0046872;metal ion binding	GO:0007160;cell-matrix adhesion|GO:0007165;signal transduction|GO:0007179;transforming growth factor beta receptor signaling pathway|GO:0007179;transforming growth factor beta receptor signaling pathway|GO:0007229;integrin-mediated signaling pathway|GO:0007229;integrin-mediated signaling pathway|GO:0007267;cell-cell signaling|GO:0016032;viral process|GO:0043149;stress fiber assembly|GO:0050727;re…	GO:0001725;stress fiber|GO:0001725;stress fiber|GO:0005634;nucleus|GO:0005737;cytoplasm|GO:0005829;cytosol|GO:0005912;adherens junction|GO:0005925;focal adhesion|GO:0005925;focal adhesion|GO:0005925;focal adhesion|GO:0045335;phagocytic vesicle	Process
ISG15	9636	GO:0005178;integrin binding|GO:0005515;protein binding|GO:0031386;protein tag|GO:0031625;ubiquitin protein ligase binding	GO:0007229;integrin-mediated signaling pathway|GO:0016032;viral process|GO:0016567;protein ubiquitination|GO:0019941;modification-dependent protein catabolic process|GO:0019985;translesion synthesis|GO:0030501;positive regulation of bone mineralization|GO:0031397;negative regulation of protein ubiquitination|GO:0032020;ISG15-protein conjugation|GO:0032020;ISG15-protein conjugation|GO:0032020;ISG1…	GO:0005576;extracellular region|GO:0005634;nucleus|GO:0005654;nucleoplasm|GO:0005737;cytoplasm|GO:0005829;cytosol|GO:0015935;small ribosomal subunit|GO:0022627;cytosolic small ribosomal subunit	Process
TNFAIP3	7128	GO:0002020;protease binding|GO:0003677;DNA binding|GO:0004842;ubiquitin-protein transferase activity|GO:0004843;thiol-dependent ubiquitin-specific protease activity|GO:0004843;thiol-dependent ubiquitin-specific protease activity|GO:0004843;thiol-dependent ubiquitin-specific protease activity|GO:0005515;protein binding|GO:0008270;zinc ion binding|GO:0019900;kinase binding|GO:0036459;thiol-dependen…	GO:0001922;B-1 B cell homeostasis|GO:0002237;response to molecule of bacterial origin|GO:0002634;regulation of germinal center formation|GO:0002677;negative regulation of chronic inflammatory response|GO:0006915;apoptotic process|GO:0006954;inflammatory response|GO:0007010;cytoskeleton organization|GO:0010803;regulation of tumor necrosis factor-mediated signaling pathway|GO:0016477;cell migration…	GO:0005634;nucleus|GO:0005634;nucleus|GO:0005737;cytoplasm|GO:0005764;lysosome|GO:0005829;cytosol|GO:0043231;intracellular membrane-bounded organelle|GO:0070062;extracellular exosome	Process
F2R	2149	GO:0001965;G-protein alpha-subunit binding|GO:0004930;G protein-coupled receptor activity|GO:0004930;G protein-coupled receptor activity|GO:0004930;G protein-coupled receptor activity|GO:0005102;signaling receptor binding|GO:0005515;protein binding|GO:0015057;thrombin-activated receptor activity|GO:0015057;thrombin-activated receptor activity|GO:0031681;G-protein beta-subunit binding	GO:0000186;activation of MAPKK activity|GO:0002248;connective tissue replacement involved in inflammatory response wound healing|GO:0003105;negative regulation of glomerular filtration|GO:0006919;activation of cysteine-type endopeptidase activity involved in apoptotic process|GO:0006954;inflammatory response|GO:0007186;G protein-coupled receptor signaling pathway|GO:0007186;G protein-coupled rece…	GO:0005576;extracellular region|GO:0005769;early endosome|GO:0005770;late endosome|GO:0005794;Golgi apparatus|GO:0005886;plasma membrane|GO:0005886;plasma membrane|GO:0005887;integral component of plasma membrane|GO:0005901;caveola|GO:0009986;cell surface|GO:0031094;platelet dense tubular network|GO:0031594;neuromuscular junction|GO:0045211;postsynaptic membrane	Process
LYZ	4069	GO:0003796;lysozyme activity|GO:0042802;identical protein binding	GO:0001895;retina homeostasis|GO:0006954;inflammatory response|GO:0019730;antimicrobial humoral response|GO:0019835;cytolysis|GO:0031640;killing of cells of other organism|GO:0042742;defense response to bacterium|GO:0043312;neutrophil degranulation|GO:0044267;cellular protein metabolic process|GO:0050829;defense response to Gram-negative bacterium|GO:0050830;defense response to Gram-positive bact…	GO:0005576;extracellular region|GO:0005615;extracellular space|GO:0005615;extracellular space|GO:0005615;extracellular space|GO:0035578;azurophil granule lumen|GO:0035580;specific granule lumen|GO:0070062;extracellular exosome|GO:1904724;tertiary granule lumen	Component
CCL5	6352	GO:0004435;phosphatidylinositol phospholipase C activity|GO:0004672;protein kinase activity|GO:0005515;protein binding|GO:0008009;chemokine activity|GO:0008009;chemokine activity|GO:0008009;chemokine activity|GO:0016004;phospholipase activator activity|GO:0030298;receptor signaling protein tyrosine kinase activator activity|GO:0031726;CCR1 chemokine receptor binding|GO:0031726;CCR1 chemokine rece…	GO:0000165;MAPK cascade|GO:0002407;dendritic cell chemotaxis|GO:0002548;monocyte chemotaxis|GO:0002548;monocyte chemotaxis|GO:0002676;regulation of chronic inflammatory response|GO:0006816;calcium ion transport|GO:0006874;cellular calcium ion homeostasis|GO:0006887;exocytosis|GO:0006935;chemotaxis|GO:0006954;inflammatory response|GO:0006954;inflammatory response|GO:0007159;leukocyte cell-cell adh…	GO:0005576;extracellular region|GO:0005615;extracellular space|GO:0005737;cytoplasm	Process
SLC11A1	6556	GO:0005381;iron ion transmembrane transporter activity|GO:0005384;manganese ion transmembrane transporter activity|GO:0005384;manganese ion transmembrane transporter activity|GO:0015086;cadmium ion transmembrane transporter activity|GO:0042803;protein homodimerization activity|GO:0046915;transition metal ion transmembrane transporter activity|GO:0051139;metal ion:proton antiporter activity|GO:005…	GO:0001818;negative regulation of cytokine production|GO:0001819;positive regulation of cytokine production|GO:0002309;T cell proliferation involved in immune response|GO:0002369;T cell cytokine production|GO:0002606;positive regulation of dendritic cell antigen processing and presentation|GO:0002827;positive regulation of T-helper 1 type immune response|GO:0006826;iron ion transport|GO:0006828;m…	GO:0005764;lysosome|GO:0005770;late endosome|GO:0005886;plasma membrane|GO:0005886;plasma membrane|GO:0005886;plasma membrane|GO:0005887;integral component of plasma membrane|GO:0030670;phagocytic vesicle membrane|GO:0030670;phagocytic vesicle membrane|GO:0031902;late endosome membrane|GO:0070821;tertiary granule membrane|GO:0070821;tertiary granule membrane|GO:0101003;ficolin-1-rich granule memb…	Process
DCK	1633	GO:0004136;deoxyadenosine kinase activity|GO:0004137;deoxycytidine kinase activity|GO:0004137;deoxycytidine kinase activity|GO:0004138;deoxyguanosine kinase activity|GO:0005524;ATP binding|GO:0008144;drug binding|GO:0019136;deoxynucleoside kinase activity|GO:0042803;protein homodimerization activity	GO:0006170;dAMP biosynthetic process|GO:0006220;pyrimidine nucleotide metabolic process|GO:0016310;phosphorylation|GO:0043097;pyrimidine nucleoside salvage|GO:0043101;purine-containing compound salvage	GO:0005654;nucleoplasm|GO:0005737;cytoplasm|GO:0005739;mitochondrion|GO:0005829;cytosol	Process
CCL4	6351	GO:0005125;cytokine activity|GO:0005515;protein binding|GO:0008009;chemokine activity|GO:0031726;CCR1 chemokine receptor binding|GO:0031730;CCR5 chemokine receptor binding|GO:0042802;identical protein binding|GO:0048020;CCR chemokine receptor binding	GO:0002548;monocyte chemotaxis|GO:0006954;inflammatory response|GO:0006955;immune response|GO:0007155;cell adhesion|GO:0007163;establishment or maintenance of cell polarity|GO:0007165;signal transduction|GO:0007186;G protein-coupled receptor signaling pathway|GO:0007186;G protein-coupled receptor signaling pathway|GO:0007267;cell-cell signaling|GO:0009615;response to virus|GO:0009636;response to …	GO:0005576;extracellular region|GO:0005615;extracellular space	Process
LIMS1	3987	GO:0005515;protein binding|GO:0008270;zinc ion binding|GO:0019901;protein kinase binding	GO:0001837;epithelial to mesenchymal transition|GO:0007569;cell aging|GO:0010628;positive regulation of gene expression|GO:0010811;positive regulation of cell-substrate adhesion|GO:0033209;tumor necrosis factor-mediated signaling pathway|GO:0034329;cell junction assembly|GO:0043547;positive regulation of GTPase activity|GO:0045184;establishment of protein localization|GO:0045216;cell-cell junctio…	GO:0005737;cytoplasm|GO:0005829;cytosol|GO:0005886;plasma membrane|GO:0005911;cell-cell junction|GO:0005911;cell-cell junction|GO:0005925;focal adhesion|GO:0005925;focal adhesion|GO:0005925;focal adhesion|GO:0048471;perinuclear region of cytoplasm	Process
CSK	1445	GO:0004713;protein tyrosine kinase activity|GO:0004715;non-membrane spanning protein tyrosine kinase activity|GO:0005515;protein binding|GO:0005524;ATP binding|GO:0008022;protein C-terminus binding|GO:0019903;protein phosphatase binding|GO:0034236;protein kinase A catalytic subunit binding|GO:0042802;identical protein binding|GO:0046872;metal ion binding|GO:0070064;proline-rich region binding	GO:0002250;adaptive immune response|GO:0006468;protein phosphorylation|GO:0007420;brain development|GO:0008285;negative regulation of cell proliferation|GO:0010989;negative regulation of low-density lipoprotein particle clearance|GO:0018108;peptidyl-tyrosine phosphorylation|GO:0031295;T cell costimulation|GO:0032715;negative regulation of interleukin-6 production|GO:0033673;negative regulation of…	GO:0005737;cytoplasm|GO:0005737;cytoplasm|GO:0005829;cytosol|GO:0005886;plasma membrane|GO:0005886;plasma membrane|GO:0005911;cell-cell junction|GO:0045121;membrane raft|GO:0070062;extracellular exosome	Process
JUND	3727	GO:0000976;transcription regulatory region sequence-specific DNA binding|GO:0000978;RNA polymerase II proximal promoter sequence-specific DNA binding|GO:0000981;DNA-binding transcription factor activity, RNA polymerase II-specific|GO:0000981;DNA-binding transcription factor activity, RNA polymerase II-specific|GO:0000981;DNA-binding transcription factor activity, RNA polymerase II-specific|GO:000…	GO:0000122;negative regulation of transcription by RNA polymerase II|GO:0002076;osteoblast development|GO:0006357;regulation of transcription by RNA polymerase II|GO:0006366;transcription by RNA polymerase II|GO:0007568;aging|GO:0007623;circadian rhythm|GO:0009314;response to radiation|GO:0009416;response to light stimulus|GO:0009612;response to mechanical stimulus|GO:0010033;response to organic …	GO:0000785;chromatin|GO:0000790;nuclear chromatin|GO:0000790;nuclear chromatin|GO:0005654;nucleoplasm|GO:0005654;nucleoplasm|GO:0005654;nucleoplasm|GO:0005667;transcription factor complex|GO:0032993;protein-DNA complex|GO:0035976;transcription factor AP-1 complex	Process
JAK1	3716	GO:0004713;protein tyrosine kinase activity|GO:0004713;protein tyrosine kinase activity|GO:0004715;non-membrane spanning protein tyrosine kinase activity|GO:0005131;growth hormone receptor binding|GO:0005131;growth hormone receptor binding|GO:0005515;protein binding|GO:0005524;ATP binding|GO:0019903;protein phosphatase binding|GO:0031625;ubiquitin protein ligase binding|GO:0046872;metal ion bindi…	GO:0000165;MAPK cascade|GO:0006468;protein phosphorylation|GO:0018108;peptidyl-tyrosine phosphorylation|GO:0019221;cytokine-mediated signaling pathway|GO:0019221;cytokine-mediated signaling pathway|GO:0034112;positive regulation of homotypic cell-cell adhesion|GO:0035556;intracellular signal transduction|GO:0035722;interleukin-12-mediated signaling pathway|GO:0035723;interleukin-15-mediated signa…	GO:0005634;nucleus|GO:0005737;cytoplasm|GO:0005768;endosome|GO:0005829;cytosol|GO:0005856;cytoskeleton|GO:0005925;focal adhesion|GO:0016020;membrane	Process
IRF7	3665	GO:0000978;RNA polymerase II proximal promoter sequence-specific DNA binding|GO:0000981;DNA-binding transcription factor activity, RNA polymerase II-specific|GO:0000981;DNA-binding transcription factor activity, RNA polymerase II-specific|GO:0000981;DNA-binding transcription factor activity, RNA polymerase II-specific|GO:0000981;DNA-binding transcription factor activity, RNA polymerase II-specifi…	GO:0000122;negative regulation of transcription by RNA polymerase II|GO:0002376;immune system process|GO:0002819;regulation of adaptive immune response|GO:0006366;transcription by RNA polymerase II|GO:0006974;cellular response to DNA damage stimulus|GO:0009615;response to virus|GO:0016064;immunoglobulin mediated immune response|GO:0019043;establishment of viral latency|GO:0032479;regulation of ty…	GO:0000790;nuclear chromatin|GO:0005634;nucleus|GO:0005634;nucleus|GO:0005654;nucleoplasm|GO:0005654;nucleoplasm|GO:0005737;cytoplasm|GO:0005737;cytoplasm|GO:0005829;cytosol|GO:0005829;cytosol|GO:0010008;endosome membrane	Process
ILK	3611	GO:0004672;protein kinase activity|GO:0004674;protein serine/threonine kinase activity|GO:0005178;integrin binding|GO:0005515;protein binding|GO:0005524;ATP binding|GO:0017124;SH3 domain binding|GO:0019901;protein kinase binding	GO:0001658;branching involved in ureteric bud morphogenesis|GO:0001934;positive regulation of protein phosphorylation|GO:0001954;positive regulation of cell-matrix adhesion|GO:0003151;outflow tract morphogenesis|GO:0006468;protein phosphorylation|GO:0006469;negative regulation of protein kinase activity|GO:0007050;cell cycle arrest|GO:0007160;cell-matrix adhesion|GO:0007229;integrin-mediated sign…	GO:0001725;stress fiber|GO:0005654;nucleoplasm|GO:0005829;cytosol|GO:0005829;cytosol|GO:0005886;plasma membrane|GO:0005911;cell-cell junction|GO:0005925;focal adhesion|GO:0005925;focal adhesion|GO:0005925;focal adhesion|GO:0016020;membrane|GO:0030017;sarcomere|GO:0030027;lamellipodium|GO:0030054;cell junction|GO:0032991;protein-containing complex|GO:0043025;neuronal cell body|GO:0043034;costamere…	Process
APOBEC3A	200315	GO:0003723;RNA binding|GO:0004126;cytidine deaminase activity|GO:0004126;cytidine deaminase activity|GO:0004126;cytidine deaminase activity|GO:0005515;protein binding|GO:0008270;zinc ion binding|GO:0047844;deoxycytidine deaminase activity|GO:0047844;deoxycytidine deaminase activity	GO:0009972;cytidine deamination|GO:0010529;negative regulation of transposition|GO:0010529;negative regulation of transposition|GO:0016554;cytidine to uridine editing|GO:0044355;clearance of foreign intracellular DNA|GO:0045071;negative regulation of viral genome replication|GO:0045087;innate immune response|GO:0045869;negative regulation of single stranded viral RNA replication via double strand…	GO:0000932;P-body|GO:0005634;nucleus|GO:0005634;nucleus|GO:0005654;nucleoplasm|GO:0005737;cytoplasm|GO:0005737;cytoplasm	Process
IL7R	3575	GO:0003823;antigen binding|GO:0004896;cytokine receptor activity|GO:0004917;interleukin-7 receptor activity|GO:0005515;protein binding	GO:0000018;regulation of DNA recombination|GO:0000902;cell morphogenesis|GO:0001915;negative regulation of T cell mediated cytotoxicity|GO:0002377;immunoglobulin production|GO:0006955;immune response|GO:0007165;signal transduction|GO:0007166;cell surface receptor signaling pathway|GO:0008284;positive regulation of cell proliferation|GO:0008361;regulation of cell size|GO:0010628;positive regulatio…	GO:0005576;extracellular region|GO:0005886;plasma membrane|GO:0009897;external side of plasma membrane|GO:0016021;integral component of membrane|GO:0030665;clathrin-coated vesicle membrane	Process
SYTL1	84958	GO:0005515;protein binding|GO:0017137;Rab GTPase binding|GO:0042043;neurexin family protein binding|GO:0042043;neurexin family protein binding	GO:0006886;intracellular protein transport|GO:0006887;exocytosis|GO:0006887;exocytosis	GO:0005886;plasma membrane|GO:0005886;plasma membrane|GO:0019897;extrinsic component of plasma membrane|GO:0031528;microvillus membrane|GO:0042470;melanosome|GO:0070062;extracellular exosome|GO:0070382;exocytic vesicle	Component
APOBEC3C	27350	GO:0003723;RNA binding|GO:0003723;RNA binding|GO:0004126;cytidine deaminase activity|GO:0005515;protein binding|GO:0008270;zinc ion binding|GO:0047844;deoxycytidine deaminase activity	GO:0009972;cytidine deamination|GO:0010529;negative regulation of transposition|GO:0010529;negative regulation of transposition|GO:0016032;viral process|GO:0016554;cytidine to uridine editing|GO:0045071;negative regulation of viral genome replication|GO:0045087;innate immune response|GO:0045869;negative regulation of single stranded viral RNA replication via double stranded DNA intermediate|GO:00…	GO:0000932;P-body|GO:0005634;nucleus|GO:0005634;nucleus|GO:0005737;cytoplasm|GO:0005737;cytoplasm	Process
DDX17	10521	GO:0003713;transcription coactivator activity|GO:0003723;RNA binding|GO:0003723;RNA binding|GO:0003724;RNA helicase activity|GO:0005515;protein binding|GO:0005524;ATP binding|GO:0008186;RNA-dependent ATPase activity	GO:0000380;alternative mRNA splicing, via spliceosome|GO:0000380;alternative mRNA splicing, via spliceosome|GO:0000381;regulation of alternative mRNA splicing, via spliceosome|GO:0001837;epithelial to mesenchymal transition|GO:0006357;regulation of transcription by RNA polymerase II|GO:0006364;rRNA processing|GO:0006396;RNA processing|GO:0010586;miRNA metabolic process|GO:0030520;intracellular es…	GO:0005634;nucleus|GO:0005634;nucleus|GO:0005654;nucleoplasm|GO:0005730;nucleolus|GO:0005737;cytoplasm|GO:0005829;cytosol|GO:0016020;membrane|GO:0016607;nuclear speck|GO:1990904;ribonucleoprotein complex	Process
CD40LG	959	GO:0005125;cytokine activity|GO:0005164;tumor necrosis factor receptor binding|GO:0005174;CD40 receptor binding|GO:0005174;CD40 receptor binding|GO:0005174;CD40 receptor binding|GO:0005178;integrin binding|GO:0005515;protein binding	GO:0006954;inflammatory response|GO:0007159;leukocyte cell-cell adhesion|GO:0007229;integrin-mediated signaling pathway|GO:0007257;activation of JUN kinase activity|GO:0023035;CD40 signaling pathway|GO:0030168;platelet activation|GO:0030183;B cell differentiation|GO:0031295;T cell costimulation|GO:0032733;positive regulation of interleukin-10 production|GO:0032735;positive regulation of interleuk…	GO:0005615;extracellular space|GO:0005886;plasma membrane|GO:0005887;integral component of plasma membrane|GO:0009897;external side of plasma membrane|GO:0009986;cell surface|GO:0016021;integral component of membrane	Process
CD14	929	GO:0001530;lipopolysaccharide binding|GO:0001530;lipopolysaccharide binding|GO:0001847;opsonin receptor activity|GO:0005515;protein binding|GO:0016019;peptidoglycan receptor activity|GO:0070891;lipoteichoic acid binding|GO:0071723;lipopeptide binding	GO:0002224;toll-like receptor signaling pathway|GO:0002755;MyD88-dependent toll-like receptor signaling pathway|GO:0002756;MyD88-independent toll-like receptor signaling pathway|GO:0006898;receptor-mediated endocytosis|GO:0006909;phagocytosis|GO:0006915;apoptotic process|GO:0006954;inflammatory response|GO:0007166;cell surface receptor signaling pathway|GO:0007249;I-kappaB kinase/NF-kappaB signal…	GO:0005576;extracellular region|GO:0005615;extracellular space|GO:0005794;Golgi apparatus|GO:0005886;plasma membrane|GO:0009897;external side of plasma membrane|GO:0009986;cell surface|GO:0010008;endosome membrane|GO:0030667;secretory granule membrane|GO:0031362;anchored component of external side of plasma membrane|GO:0045121;membrane raft|GO:0045121;membrane raft|GO:0046696;lipopolysaccharide r…	Process
TRIM22	10346	GO:0003714;transcription corepressor activity|GO:0005515;protein binding|GO:0008270;zinc ion binding|GO:0019901;protein kinase binding|GO:0019901;protein kinase binding|GO:0030674;protein binding, bridging|GO:0042802;identical protein binding|GO:0042803;protein homodimerization activity|GO:0061630;ubiquitin protein ligase activity	GO:0000209;protein polyubiquitination|GO:0006355;regulation of transcription, DNA-templated|GO:0006955;immune response|GO:0009615;response to virus|GO:0010468;regulation of gene expression|GO:0010508;positive regulation of autophagy|GO:0010508;positive regulation of autophagy|GO:0016032;viral process|GO:0016567;protein ubiquitination|GO:0032880;regulation of protein localization|GO:0032880;regula…	GO:0005634;nucleus|GO:0005654;nucleoplasm|GO:0005654;nucleoplasm|GO:0005737;cytoplasm|GO:0005737;cytoplasm|GO:0005794;Golgi apparatus|GO:0005829;cytosol|GO:0005829;cytosol|GO:0015030;Cajal body|GO:0016604;nuclear body|GO:0016607;nuclear speck	Process
PPP4C	5531	GO:0004704;NF-kappaB-inducing kinase activity|GO:0004722;protein serine/threonine phosphatase activity|GO:0004722;protein serine/threonine phosphatase activity|GO:0005515;protein binding|GO:0046872;metal ion binding	GO:0006470;protein dephosphorylation|GO:0010569;regulation of double-strand break repair via homologous recombination|GO:0038061;NIK/NF-kappaB signaling	GO:0005654;nucleoplasm|GO:0005654;nucleoplasm|GO:0005815;microtubule organizing center|GO:0005829;cytosol|GO:0005886;plasma membrane|GO:0030289;protein phosphatase 4 complex	Function
HMOX1	3162	GO:0004392;heme oxygenase (decyclizing) activity|GO:0004392;heme oxygenase (decyclizing) activity|GO:0004392;heme oxygenase (decyclizing) activity|GO:0004630;phospholipase D activity|GO:0005198;structural molecule activity|GO:0005515;protein binding|GO:0019899;enzyme binding|GO:0020037;heme binding|GO:0020037;heme binding|GO:0042802;identical protein binding|GO:0042803;protein homodimerization ac…	GO:0001525;angiogenesis|GO:0001935;endothelial cell proliferation|GO:0002246;wound healing involved in inflammatory response|GO:0002686;negative regulation of leukocyte migration|GO:0006788;heme oxidation|GO:0006788;heme oxidation|GO:0006879;cellular iron ion homeostasis|GO:0006879;cellular iron ion homeostasis|GO:0006979;response to oxidative stress|GO:0006979;response to oxidative stress|GO:000…	GO:0005615;extracellular space|GO:0005634;nucleus|GO:0005730;nucleolus|GO:0005783;endoplasmic reticulum|GO:0005783;endoplasmic reticulum|GO:0005789;endoplasmic reticulum membrane|GO:0005829;cytosol|GO:0005901;caveola|GO:0016020;membrane|GO:0048471;perinuclear region of cytoplasm	Process
HMGB1	3146	GO:0000400;four-way junction DNA binding|GO:0000405;bubble DNA binding|GO:0000976;transcription regulatory region sequence-specific DNA binding|GO:0001530;lipopolysaccharide binding|GO:0001786;phosphatidylserine binding|GO:0003682;chromatin binding|GO:0003684;damaged DNA binding|GO:0003684;damaged DNA binding|GO:0003690;double-stranded DNA binding|GO:0003697;single-stranded DNA binding|GO:0003713…	GO:0000122;negative regulation of transcription by RNA polymerase II|GO:0000122;negative regulation of transcription by RNA polymerase II|GO:0001773;myeloid dendritic cell activation|GO:0002218;activation of innate immune response|GO:0002218;activation of innate immune response|GO:0002224;toll-like receptor signaling pathway|GO:0002407;dendritic cell chemotaxis|GO:0002437;inflammatory response to…	GO:0000790;nuclear chromatin|GO:0000793;condensed chromosome|GO:0005576;extracellular region|GO:0005615;extracellular space|GO:0005615;extracellular space|GO:0005634;nucleus|GO:0005634;nucleus|GO:0005654;nucleoplasm|GO:0005737;cytoplasm|GO:0005768;endosome|GO:0005793;endoplasmic reticulum-Golgi intermediate compartment|GO:0009986;cell surface|GO:0017053;transcriptional repressor complex|GO:003477…	Process
PLSCR1	5359	GO:0001228;DNA-binding transcription activator activity, RNA polymerase II-specific|GO:0003677;DNA binding|GO:0005154;epidermal growth factor receptor binding|GO:0005509;calcium ion binding|GO:0005509;calcium ion binding|GO:0005515;protein binding|GO:0017124;SH3 domain binding|GO:0017128;phospholipid scramblase activity|GO:0017128;phospholipid scramblase activity|GO:0019899;enzyme binding|GO:0042…	GO:0006659;phosphatidylserine biosynthetic process|GO:0006915;apoptotic process|GO:0006953;acute-phase response|GO:0010628;positive regulation of gene expression|GO:0017121;phospholipid scrambling|GO:0017121;phospholipid scrambling|GO:0030168;platelet activation|GO:0033003;regulation of mast cell activation|GO:0035456;response to interferon-beta|GO:0045071;negative regulation of viral genome repl…	GO:0005634;nucleus|GO:0005654;nucleoplasm|GO:0005730;nucleolus|GO:0005737;cytoplasm|GO:0005794;Golgi apparatus|GO:0005829;cytosol|GO:0005886;plasma membrane|GO:0005886;plasma membrane|GO:0005887;integral component of plasma membrane|GO:0016020;membrane|GO:0045121;membrane raft|GO:0048471;perinuclear region of cytoplasm|GO:0062023;collagen-containing extracellular matrix|GO:0070062;extracellular e…	Process
BACH2	60468	GO:0000978;RNA polymerase II proximal promoter sequence-specific DNA binding|GO:0000981;DNA-binding transcription factor activity, RNA polymerase II-specific|GO:0000981;DNA-binding transcription factor activity, RNA polymerase II-specific|GO:0001227;DNA-binding transcription repressor activity, RNA polymerase II-specific|GO:0003700;DNA-binding transcription factor activity|GO:0005515;protein bind…	GO:0000122;negative regulation of transcription by RNA polymerase II|GO:0006357;regulation of transcription by RNA polymerase II|GO:0051170;import into nucleus|GO:0090721;primary adaptive immune response involving T cells and B cells	GO:0000790;nuclear chromatin|GO:0005634;nucleus|GO:0005654;nucleoplasm|GO:0005829;cytosol	Process
ANXA6	309	GO:0001786;phosphatidylserine binding|GO:0005262;calcium channel activity|GO:0005509;calcium ion binding|GO:0005515;protein binding|GO:0005525;GTP binding|GO:0005525;GTP binding|GO:0005544;calcium-dependent phospholipid binding|GO:0005544;calcium-dependent phospholipid binding|GO:0008289;lipid binding|GO:0015276;ligand-gated ion channel activity|GO:0015276;ligand-gated ion channel activity|GO:001…	GO:0001755;neural crest cell migration|GO:0001778;plasma membrane repair|GO:0003418;growth plate cartilage chondrocyte differentiation|GO:0006937;regulation of muscle contraction|GO:0034220;ion transmembrane transport|GO:0051283;negative regulation of sequestering of calcium ion|GO:0051560;mitochondrial calcium ion homeostasis|GO:0070588;calcium ion transmembrane transport|GO:0097190;apoptotic si…	GO:0005737;cytoplasm|GO:0005739;mitochondrion|GO:0005765;lysosomal membrane|GO:0005925;focal adhesion|GO:0005925;focal adhesion|GO:0016020;membrane|GO:0031902;late endosome membrane|GO:0042470;melanosome|GO:0048471;perinuclear region of cytoplasm|GO:0062023;collagen-containing extracellular matrix|GO:0062023;collagen-containing extracellular matrix|GO:0070062;extracellular exosome	Process
VIM	7431	GO:0003725;double-stranded RNA binding|GO:0005200;structural constituent of cytoskeleton|GO:0005212;structural constituent of eye lens|GO:0005515;protein binding|GO:0019904;protein domain specific binding|GO:0042802;identical protein binding|GO:0097110;scaffold protein binding|GO:1990254;keratin filament binding	GO:0010977;negative regulation of neuron projection development|GO:0014002;astrocyte development|GO:0016032;viral process|GO:0019221;cytokine-mediated signaling pathway|GO:0030049;muscle filament sliding|GO:0032967;positive regulation of collagen biosynthetic process|GO:0043488;regulation of mRNA stability|GO:0045109;intermediate filament organization|GO:0045727;positive regulation of translation…	GO:0005737;cytoplasm|GO:0005777;peroxisome|GO:0005829;cytosol|GO:0005829;cytosol|GO:0005844;polysome|GO:0005856;cytoskeleton|GO:0005856;cytoskeleton|GO:0005882;intermediate filament|GO:0005886;plasma membrane|GO:0005925;focal adhesion|GO:0016363;nuclear matrix|GO:0031252;cell leading edge|GO:0043005;neuron projection|GO:0045111;intermediate filament cytoskeleton|GO:0045335;phagocytic vesicle|GO:0…	Component
PRDX1	5052	GO:0003723;RNA binding|GO:0004601;peroxidase activity|GO:0004601;peroxidase activity|GO:0005515;protein binding|GO:0008379;thioredoxin peroxidase activity|GO:0008379;thioredoxin peroxidase activity|GO:0042802;identical protein binding|GO:0045296;cadherin binding	GO:0001501;skeletal system development|GO:0001895;retina homeostasis|GO:0006979;response to oxidative stress|GO:0008283;cell proliferation|GO:0019430;removal of superoxide radicals|GO:0030101;natural killer cell activation|GO:0032872;regulation of stress-activated MAPK cascade|GO:0033554;cellular response to stress|GO:0034101;erythrocyte homeostasis|GO:0034599;cellular response to oxidative stres…	GO:0005615;extracellular space|GO:0005634;nucleus|GO:0005634;nucleus|GO:0005737;cytoplasm|GO:0005737;cytoplasm|GO:0005829;cytosol|GO:0005829;cytosol|GO:0042470;melanosome|GO:0070062;extracellular exosome	Process
GBP2	2634	GO:0003924;GTPase activity|GO:0005515;protein binding|GO:0005525;GTP binding|GO:0042803;protein homodimerization activity	GO:0006955;immune response|GO:0034504;protein localization to nucleus|GO:0042832;defense response to protozoan|GO:0050830;defense response to Gram-positive bacterium|GO:0060333;interferon-gamma-mediated signaling pathway|GO:0060337;type I interferon signaling pathway|GO:0071346;cellular response to interferon-gamma|GO:0071346;cellular response to interferon-gamma|GO:0071347;cellular response to i…	GO:0000139;Golgi membrane|GO:0005634;nucleus|GO:0005654;nucleoplasm|GO:0005737;cytoplasm|GO:0005794;Golgi apparatus|GO:0005829;cytosol|GO:0005829;cytosol|GO:0015629;actin cytoskeleton|GO:0020005;symbiont-containing vacuole membrane|GO:0031410;cytoplasmic vesicle|GO:0048471;perinuclear region of cytoplasm	Process
OAS1	4938	GO:0001730;2-5-oligoadenylate synthetase activity|GO:0001730;2-5-oligoadenylate synthetase activity|GO:0003725;double-stranded RNA binding|GO:0003725;double-stranded RNA binding|GO:0005515;protein binding|GO:0005524;ATP binding|GO:0046872;metal ion binding	GO:0006006;glucose metabolic process|GO:0009615;response to virus|GO:0042593;glucose homeostasis|GO:0045071;negative regulation of viral genome replication|GO:0045071;negative regulation of viral genome replication|GO:0051607;defense response to virus|GO:0051607;defense response to virus|GO:0060333;interferon-gamma-mediated signaling pathway|GO:0060337;type I interferon signaling pathway|GO:00607…	GO:0005576;extracellular region|GO:0005634;nucleus|GO:0005654;nucleoplasm|GO:0005654;nucleoplasm|GO:0005737;cytoplasm|GO:0005739;mitochondrion|GO:0005783;endoplasmic reticulum|GO:0005829;cytosol|GO:0005829;cytosol|GO:0005829;cytosol|GO:0016020;membrane	Process
ACTG1	71	GO:0005200;structural constituent of cytoskeleton|GO:0005515;protein binding|GO:0005522;profilin binding|GO:0005524;ATP binding|GO:0031625;ubiquitin protein ligase binding|GO:0042802;identical protein binding|GO:0098973;structural constituent of postsynaptic actin cytoskeleton	GO:0001525;angiogenesis|GO:0001738;morphogenesis of a polarized epithelium|GO:0001895;retina homeostasis|GO:0010628;positive regulation of gene expression|GO:0030335;positive regulation of cell migration|GO:0034329;cell junction assembly|GO:0035633;maintenance of permeability of blood-brain barrier|GO:0038096;Fc-gamma receptor signaling pathway involved in phagocytosis|GO:0045214;sarcomere organi…	GO:0005615;extracellular space|GO:0005634;nucleus|GO:0005829;cytosol|GO:0005856;cytoskeleton|GO:0005856;cytoskeleton|GO:0005884;actin filament|GO:0005884;actin filament|GO:0005886;plasma membrane|GO:0005886;plasma membrane|GO:0005911;cell-cell junction|GO:0005925;focal adhesion|GO:0016020;membrane|GO:0030016;myofibril|GO:0031941;filamentous actin|GO:0043296;apical junction complex|GO:0044305;caly…	Process
CCR7	1236	GO:0004930;G protein-coupled receptor activity|GO:0016493;C-C chemokine receptor activity|GO:0016493;C-C chemokine receptor activity|GO:0019956;chemokine binding|GO:0019957;C-C chemokine binding|GO:0035757;chemokine (C-C motif) ligand 19 binding|GO:0035757;chemokine (C-C motif) ligand 19 binding|GO:0035758;chemokine (C-C motif) ligand 21 binding|GO:0035758;chemokine (C-C motif) ligand 21 binding|…	GO:0001768;establishment of T cell polarity|GO:0001954;positive regulation of cell-matrix adhesion|GO:0002407;dendritic cell chemotaxis|GO:0002408;myeloid dendritic cell chemotaxis|GO:0002408;myeloid dendritic cell chemotaxis|GO:0002606;positive regulation of dendritic cell antigen processing and presentation|GO:0002885;positive regulation of hypersensitivity|GO:0002922;positive regulation of hum…	GO:0005739;mitochondrion|GO:0005886;plasma membrane|GO:0005886;plasma membrane|GO:0009897;external side of plasma membrane|GO:0009986;cell surface|GO:0016021;integral component of membrane	Process
CCL3	6348	GO:0004672;protein kinase activity|GO:0004698;calcium-dependent protein kinase C activity|GO:0005515;protein binding|GO:0008009;chemokine activity|GO:0008009;chemokine activity|GO:0016004;phospholipase activator activity|GO:0016301;kinase activity|GO:0031726;CCR1 chemokine receptor binding|GO:0031730;CCR5 chemokine receptor binding|GO:0042056;chemoattractant activity|GO:0042802;identical protein …	GO:0000165;MAPK cascade|GO:0000165;MAPK cascade|GO:0001649;osteoblast differentiation|GO:0001775;cell activation|GO:0002548;monocyte chemotaxis|GO:0002548;monocyte chemotaxis|GO:0002548;monocyte chemotaxis|GO:0006816;calcium ion transport|GO:0006874;cellular calcium ion homeostasis|GO:0006887;exocytosis|GO:0006935;chemotaxis|GO:0006954;inflammatory response|GO:0006954;inflammatory response|GO:000…	GO:0005576;extracellular region|GO:0005576;extracellular region|GO:0005615;extracellular space|GO:0005615;extracellular space|GO:0005737;cytoplasm|GO:0005829;cytosol	Process
XCL2	6846	GO:0005515;protein binding|GO:0008009;chemokine activity|GO:0048020;CCR chemokine receptor binding	GO:0002548;monocyte chemotaxis|GO:0006954;inflammatory response|GO:0007165;signal transduction|GO:0007186;G protein-coupled receptor signaling pathway|GO:0007186;G protein-coupled receptor signaling pathway|GO:0008015;blood circulation|GO:0010820;positive regulation of T cell chemotaxis|GO:0030593;neutrophil chemotaxis|GO:0043547;positive regulation of GTPase activity|GO:0048247;lymphocyte chemot…	GO:0005576;extracellular region|GO:0005615;extracellular space	Process
CXCR4	7852	GO:0001618;virus receptor activity|GO:0003779;actin binding|GO:0004930;G protein-coupled receptor activity|GO:0005515;protein binding|GO:0008144;drug binding|GO:0015026;coreceptor activity|GO:0016493;C-C chemokine receptor activity|GO:0016494;C-X-C chemokine receptor activity|GO:0019956;chemokine binding|GO:0019957;C-C chemokine binding|GO:0019957;C-C chemokine binding|GO:0031625;ubiquitin protei…	GO:0000187;activation of MAPK activity|GO:0001666;response to hypoxia|GO:0001764;neuron migration|GO:0002064;epithelial cell development|GO:0002407;dendritic cell chemotaxis|GO:0006915;apoptotic process|GO:0006935;chemotaxis|GO:0006954;inflammatory response|GO:0006955;immune response|GO:0007186;G protein-coupled receptor signaling pathway|GO:0007186;G protein-coupled receptor signaling pathway|GO…	GO:0005634;nucleus|GO:0005737;cytoplasm|GO:0005764;lysosome|GO:0005764;lysosome|GO:0005769;early endosome|GO:0005769;early endosome|GO:0005770;late endosome|GO:0005886;plasma membrane|GO:0005886;plasma membrane|GO:0009897;external side of plasma membrane|GO:0009986;cell surface|GO:0016021;integral component of membrane|GO:0030054;cell junction|GO:0031252;cell leading edge|GO:0031410;cytoplasmic v…	Process
PTK2B	2185	GO:0004683;calmodulin-dependent protein kinase activity|GO:0004713;protein tyrosine kinase activity|GO:0004715;non-membrane spanning protein tyrosine kinase activity|GO:0004715;non-membrane spanning protein tyrosine kinase activity|GO:0004972;NMDA glutamate receptor activity|GO:0005102;signaling receptor binding|GO:0005515;protein binding|GO:0005524;ATP binding|GO:0008022;protein C-terminus bindi…	GO:0000165;MAPK cascade|GO:0001525;angiogenesis|GO:0001556;oocyte maturation|GO:0001666;response to hypoxia|GO:0001954;positive regulation of cell-matrix adhesion|GO:0002040;sprouting angiogenesis|GO:0002250;adaptive immune response|GO:0002315;marginal zone B cell differentiation|GO:0006468;protein phosphorylation|GO:0006915;apoptotic process|GO:0006968;cellular defense response|GO:0006970;respon…	GO:0005634;nucleus|GO:0005737;cytoplasm|GO:0005829;cytosol|GO:0005856;cytoskeleton|GO:0005925;focal adhesion|GO:0005925;focal adhesion|GO:0005938;cell cortex|GO:0014069;postsynaptic density|GO:0014069;postsynaptic density|GO:0017146;NMDA selective glutamate receptor complex|GO:0030027;lamellipodium|GO:0030425;dendrite|GO:0030426;growth cone|GO:0031234;extrinsic component of cytoplasmic side of pl…	Process
FGR	2268	GO:0001784;phosphotyrosine residue binding|GO:0001784;phosphotyrosine residue binding|GO:0004713;protein tyrosine kinase activity|GO:0004715;non-membrane spanning protein tyrosine kinase activity|GO:0004715;non-membrane spanning protein tyrosine kinase activity|GO:0004715;non-membrane spanning protein tyrosine kinase activity|GO:0005102;signaling receptor binding|GO:0005515;protein binding|GO:000…	GO:0002768;immune response-regulating cell surface receptor signaling pathway|GO:0006468;protein phosphorylation|GO:0007169;transmembrane receptor protein tyrosine kinase signaling pathway|GO:0007229;integrin-mediated signaling pathway|GO:0007229;integrin-mediated signaling pathway|GO:0007229;integrin-mediated signaling pathway|GO:0008360;regulation of cell shape|GO:0009615;response to virus|GO:0…	GO:0005576;extracellular region|GO:0005743;mitochondrial inner membrane|GO:0005758;mitochondrial intermembrane space|GO:0005829;cytosol|GO:0005856;cytoskeleton|GO:0005886;plasma membrane|GO:0005886;plasma membrane|GO:0015629;actin cytoskeleton|GO:0016235;aggresome|GO:0031234;extrinsic component of cytoplasmic side of plasma membrane|GO:0032587;ruffle membrane|GO:0034774;secretory granule lumen|GO…	Component
MIF	4282	GO:0002020;protease binding|GO:0004167;dopachrome isomerase activity|GO:0005125;cytokine activity|GO:0005126;cytokine receptor binding|GO:0005126;cytokine receptor binding|GO:0005515;protein binding|GO:0042056;chemoattractant activity|GO:0042802;identical protein binding|GO:0050178;phenylpyruvate tautomerase activity	GO:0001516;prostaglandin biosynthetic process|GO:0002906;negative regulation of mature B cell apoptotic process|GO:0006954;inflammatory response|GO:0007166;cell surface receptor signaling pathway|GO:0007569;cell aging|GO:0010629;negative regulation of gene expression|GO:0010739;positive regulation of protein kinase A signaling|GO:0010760;negative regulation of macrophage chemotaxis|GO:0019752;car…	GO:0005576;extracellular region|GO:0005576;extracellular region|GO:0005576;extracellular region|GO:0005615;extracellular space|GO:0005654;nucleoplasm|GO:0005737;cytoplasm|GO:0005829;cytosol|GO:0005886;plasma membrane|GO:0009986;cell surface|GO:0031982;vesicle|GO:0034774;secretory granule lumen|GO:0070062;extracellular exosome|GO:1904813;ficolin-1-rich granule lumen	Process
PTGDR	5729	GO:0001785;prostaglandin J receptor activity|GO:0004956;prostaglandin D receptor activity|GO:0004956;prostaglandin D receptor activity|GO:0005515;protein binding	GO:0006954;inflammatory response|GO:0007186;G protein-coupled receptor signaling pathway|GO:0007186;G protein-coupled receptor signaling pathway|GO:0007204;positive regulation of cytosolic calcium ion concentration|GO:0030238;male sex determination|GO:0030431;sleep|GO:0046085;adenosine metabolic process|GO:0071799;cellular response to prostaglandin D stimulus	GO:0005886;plasma membrane|GO:0005886;plasma membrane|GO:0005886;plasma membrane|GO:0016021;integral component of membrane	Process
CD86	942	GO:0001618;virus receptor activity|GO:0005515;protein binding|GO:0015026;coreceptor activity|GO:0038023;signaling receptor activity	GO:0002250;adaptive immune response|GO:0006955;immune response|GO:0007165;signal transduction|GO:0007166;cell surface receptor signaling pathway|GO:0008284;positive regulation of cell proliferation|GO:0019221;cytokine-mediated signaling pathway|GO:0031295;T cell costimulation|GO:0031295;T cell costimulation|GO:0042102;positive regulation of T cell proliferation|GO:0042130;negative regulation of T…	GO:0005886;plasma membrane|GO:0009897;external side of plasma membrane|GO:0009986;cell surface|GO:0009986;cell surface|GO:0016021;integral component of membrane|GO:0070062;extracellular exosome|GO:0070062;extracellular exosome	Process
HCK	3055	GO:0001784;phosphotyrosine residue binding|GO:0004713;protein tyrosine kinase activity|GO:0004715;non-membrane spanning protein tyrosine kinase activity|GO:0005102;signaling receptor binding|GO:0005515;protein binding|GO:0005524;ATP binding	GO:0002522;leukocyte migration involved in immune response|GO:0002758;innate immune response-activating signal transduction|GO:0006468;protein phosphorylation|GO:0006954;inflammatory response|GO:0007155;cell adhesion|GO:0007169;transmembrane receptor protein tyrosine kinase signaling pathway|GO:0007229;integrin-mediated signaling pathway|GO:0007498;mesoderm development|GO:0008284;positive regulat…	GO:0005654;nucleoplasm|GO:0005764;lysosome|GO:0005794;Golgi apparatus|GO:0005829;cytosol|GO:0005884;actin filament|GO:0005886;plasma membrane|GO:0005901;caveola|GO:0005925;focal adhesion|GO:0030133;transport vesicle|GO:0031234;extrinsic component of cytoplasmic side of plasma membrane|GO:0031234;extrinsic component of cytoplasmic side of plasma membrane|GO:0042995;cell projection	Process
TXK	7294	GO:0000977;RNA polymerase II regulatory region sequence-specific DNA binding|GO:0000978;RNA polymerase II proximal promoter sequence-specific DNA binding|GO:0001228;DNA-binding transcription activator activity, RNA polymerase II-specific|GO:0004715;non-membrane spanning protein tyrosine kinase activity|GO:0005515;protein binding|GO:0005524;ATP binding	GO:0001816;cytokine production|GO:0002250;adaptive immune response|GO:0002250;adaptive immune response|GO:0006357;regulation of transcription by RNA polymerase II|GO:0006468;protein phosphorylation|GO:0007202;activation of phospholipase C activity|GO:0007229;integrin-mediated signaling pathway|GO:0010543;regulation of platelet activation|GO:0032729;positive regulation of interferon-gamma producti…	GO:0005634;nucleus|GO:0005737;cytoplasm|GO:0005886;plasma membrane	Process
CD79A	973	GO:0004888;transmembrane signaling receptor activity|GO:0005515;protein binding|GO:0042802;identical protein binding	GO:0002250;adaptive immune response|GO:0030183;B cell differentiation|GO:0030183;B cell differentiation|GO:0042100;B cell proliferation|GO:0042113;B cell activation|GO:0050853;B cell receptor signaling pathway|GO:0050853;B cell receptor signaling pathway	GO:0005771;multivesicular body|GO:0005886;plasma membrane|GO:0009897;external side of plasma membrane|GO:0009897;external side of plasma membrane|GO:0016021;integral component of membrane|GO:0019815;B cell receptor complex|GO:0019815;B cell receptor complex|GO:0045121;membrane raft	Process
CD79B	974	GO:0004888;transmembrane signaling receptor activity|GO:0005515;protein binding|GO:0042802;identical protein binding	GO:0002250;adaptive immune response|GO:0006955;immune response|GO:0007165;signal transduction|GO:0009617;response to bacterium|GO:0030183;B cell differentiation|GO:0050853;B cell receptor signaling pathway	GO:0005886;plasma membrane|GO:0005887;integral component of plasma membrane|GO:0009897;external side of plasma membrane|GO:0019815;B cell receptor complex|GO:0070062;extracellular exosome	Component
LYN	4067	GO:0004713;protein tyrosine kinase activity|GO:0004713;protein tyrosine kinase activity|GO:0004713;protein tyrosine kinase activity|GO:0004715;non-membrane spanning protein tyrosine kinase activity|GO:0004715;non-membrane spanning protein tyrosine kinase activity|GO:0005102;signaling receptor binding|GO:0005161;platelet-derived growth factor receptor binding|GO:0005178;integrin binding|GO:0005515…	GO:0001782;B cell homeostasis|GO:0001817;regulation of cytokine production|GO:0001932;regulation of protein phosphorylation|GO:0001933;negative regulation of protein phosphorylation|GO:0001934;positive regulation of protein phosphorylation|GO:0002223;stimulatory C-type lectin receptor signaling pathway|GO:0002250;adaptive immune response|GO:0002431;Fc receptor mediated stimulatory signaling pathw…	GO:0005634;nucleus|GO:0005634;nucleus|GO:0005737;cytoplasm|GO:0005758;mitochondrial intermembrane space|GO:0005794;Golgi apparatus|GO:0005829;cytosol|GO:0005886;plasma membrane|GO:0005886;plasma membrane|GO:0014069;postsynaptic density|GO:0030061;mitochondrial crista|GO:0031234;extrinsic component of cytoplasmic side of plasma membrane|GO:0034666;integrin alpha2-beta1 complex|GO:0042629;mast cell…	Process
SYK	6850	GO:0001784;phosphotyrosine residue binding|GO:0001784;phosphotyrosine residue binding|GO:0004672;protein kinase activity|GO:0004672;protein kinase activity|GO:0004674;protein serine/threonine kinase activity|GO:0004713;protein tyrosine kinase activity|GO:0004713;protein tyrosine kinase activity|GO:0004713;protein tyrosine kinase activity|GO:0004715;non-membrane spanning protein tyrosine kinase ac…	GO:0001525;angiogenesis|GO:0001945;lymph vessel development|GO:0002092;positive regulation of receptor internalization|GO:0002223;stimulatory C-type lectin receptor signaling pathway|GO:0002250;adaptive immune response|GO:0002250;adaptive immune response|GO:0002281;macrophage activation involved in immune response|GO:0002281;macrophage activation involved in immune response|GO:0002283;neutrophil …	GO:0005634;nucleus|GO:0005737;cytoplasm|GO:0005829;cytosol|GO:0005829;cytosol|GO:0005886;plasma membrane|GO:0019815;B cell receptor complex|GO:0031234;extrinsic component of cytoplasmic side of plasma membrane|GO:0032009;early phagosome|GO:0032991;protein-containing complex|GO:0042101;T cell receptor complex	Process
BTK	695	GO:0004713;protein tyrosine kinase activity|GO:0004713;protein tyrosine kinase activity|GO:0004715;non-membrane spanning protein tyrosine kinase activity|GO:0005515;protein binding|GO:0005524;ATP binding|GO:0005547;phosphatidylinositol-3,4,5-trisphosphate binding|GO:0042802;identical protein binding|GO:0046872;metal ion binding	GO:0001805;positive regulation of type III hypersensitivity|GO:0001812;positive regulation of type I hypersensitivity|GO:0001818;negative regulation of cytokine production|GO:0002250;adaptive immune response|GO:0002344;B cell affinity maturation|GO:0002553;histamine secretion by mast cell|GO:0002721;regulation of B cell cytokine production|GO:0002755;MyD88-dependent toll-like receptor signaling p…	GO:0005634;nucleus|GO:0005737;cytoplasm|GO:0005829;cytosol|GO:0005829;cytosol|GO:0005886;plasma membrane|GO:0005886;plasma membrane|GO:0031410;cytoplasmic vesicle|GO:0042629;mast cell granule|GO:0045121;membrane raft|GO:0048471;perinuclear region of cytoplasm	Process
BLNK	29760	GO:0005068;transmembrane receptor protein tyrosine kinase adaptor activity|GO:0005515;protein binding|GO:0019899;enzyme binding|GO:0035591;signaling adaptor activity|GO:0042169;SH2 domain binding|GO:1990782;protein tyrosine kinase binding	GO:0006954;inflammatory response|GO:0006959;humoral immune response|GO:0007169;transmembrane receptor protein tyrosine kinase signaling pathway|GO:0030183;B cell differentiation|GO:0035556;intracellular signal transduction|GO:0035556;intracellular signal transduction|GO:0050853;B cell receptor signaling pathway	GO:0005737;cytoplasm|GO:0005829;cytosol|GO:0005829;cytosol|GO:0005886;plasma membrane|GO:0005886;plasma membrane|GO:0016020;membrane|GO:0036464;cytoplasmic ribonucleoprotein granule	Function
RAC1	5879	GO:0003924;GTPase activity|GO:0003924;GTPase activity|GO:0003924;GTPase activity|GO:0005515;protein binding|GO:0005525;GTP binding|GO:0005525;GTP binding|GO:0005525;GTP binding|GO:0017137;Rab GTPase binding|GO:0019899;enzyme binding|GO:0019901;protein kinase binding|GO:0019901;protein kinase binding|GO:0031996;thioesterase binding|GO:0042826;histone deacetylase binding|GO:0044877;protein-containi…	GO:0001764;neuron migration|GO:0001934;positive regulation of protein phosphorylation|GO:0002551;mast cell chemotaxis|GO:0006954;inflammatory response|GO:0007015;actin filament organization|GO:0007155;cell adhesion|GO:0007160;cell-matrix adhesion|GO:0007596;blood coagulation|GO:0008045;motor neuron axon guidance|GO:0008283;cell proliferation|GO:0008360;regulation of cell shape|GO:0008361;regulati…	GO:0000139;Golgi membrane|GO:0005737;cytoplasm|GO:0005737;cytoplasm|GO:0005789;endoplasmic reticulum membrane|GO:0005802;trans-Golgi network|GO:0005829;cytosol|GO:0005829;cytosol|GO:0005856;cytoskeleton|GO:0005884;actin filament|GO:0005886;plasma membrane|GO:0005886;plasma membrane|GO:0005886;plasma membrane|GO:0005925;focal adhesion|GO:0005938;cell cortex|GO:0016020;membrane|GO:0030027;lamellipo…	Process
RAC2	5880	GO:0003924;GTPase activity|GO:0005515;protein binding|GO:0005525;GTP binding|GO:0005525;GTP binding|GO:0019887;protein kinase regulator activity|GO:0019901;protein kinase binding	GO:0007015;actin filament organization|GO:0007015;actin filament organization|GO:0007165;signal transduction|GO:0007186;G protein-coupled receptor signaling pathway|GO:0008045;motor neuron axon guidance|GO:0008284;positive regulation of cell proliferation|GO:0008360;regulation of cell shape|GO:0010310;regulation of hydrogen peroxide metabolic process|GO:0010592;positive regulation of lamellipodiu…	GO:0005635;nuclear envelope|GO:0005737;cytoplasm|GO:0005829;cytosol|GO:0005829;cytosol|GO:0005856;cytoskeleton|GO:0005884;actin filament|GO:0005886;plasma membrane|GO:0005886;plasma membrane|GO:0005925;focal adhesion|GO:0005938;cell cortex|GO:0030027;lamellipodium|GO:0030670;phagocytic vesicle membrane|GO:0031410;cytoplasmic vesicle|GO:0042995;cell projection|GO:0043231;intracellular membrane-bou…	Process
PPP3CC	5533	GO:0005515;protein binding|GO:0005516;calmodulin binding|GO:0033192;calmodulin-dependent protein phosphatase activity|GO:0033192;calmodulin-dependent protein phosphatase activity|GO:0046872;metal ion binding	GO:0006470;protein dephosphorylation|GO:0007420;brain development|GO:0033173;calcineurin-NFAT signaling cascade|GO:0097720;calcineurin-mediated signaling|GO:1900244;positive regulation of synaptic vesicle endocytosis|GO:1900740;positive regulation of protein insertion into mitochondrial membrane involved in apoptotic signaling pathway	GO:0005737;cytoplasm|GO:0005737;cytoplasm|GO:0005739;mitochondrion|GO:0005829;cytosol|GO:0005955;calcineurin complex|GO:0098978;glutamatergic synapse|GO:0099523;presynaptic cytosol	Process
NFATC2	4773	GO:0000978;RNA polymerase II proximal promoter sequence-specific DNA binding|GO:0000981;DNA-binding transcription factor activity, RNA polymerase II-specific|GO:0000981;DNA-binding transcription factor activity, RNA polymerase II-specific|GO:0001227;DNA-binding transcription repressor activity, RNA polymerase II-specific|GO:0001228;DNA-binding transcription activator activity, RNA polymerase II-s…	GO:0000122;negative regulation of transcription by RNA polymerase II|GO:0001816;cytokine production|GO:0006355;regulation of transcription, DNA-templated|GO:0006974;cellular response to DNA damage stimulus|GO:0014904;myotube cell development|GO:0016477;cell migration|GO:0030890;positive regulation of B cell proliferation|GO:0033173;calcineurin-NFAT signaling cascade|GO:0038095;Fc-epsilon receptor…	GO:0000790;nuclear chromatin|GO:0005634;nucleus|GO:0005634;nucleus|GO:0005634;nucleus|GO:0005654;nucleoplasm|GO:0005654;nucleoplasm|GO:0005667;transcription factor complex|GO:0005737;cytoplasm|GO:0005737;cytoplasm|GO:0005829;cytosol|GO:0005829;cytosol|GO:0005829;cytosol|GO:1990904;ribonucleoprotein complex	Component
NFATC3	4775	GO:0000978;RNA polymerase II proximal promoter sequence-specific DNA binding|GO:0000978;RNA polymerase II proximal promoter sequence-specific DNA binding|GO:0000981;DNA-binding transcription factor activity, RNA polymerase II-specific|GO:0000981;DNA-binding transcription factor activity, RNA polymerase II-specific|GO:0001227;DNA-binding transcription repressor activity, RNA polymerase II-specific…	GO:0001816;cytokine production|GO:0006357;regulation of transcription by RNA polymerase II|GO:0006366;transcription by RNA polymerase II|GO:0006954;inflammatory response|GO:0007275;multicellular organism development|GO:0033173;calcineurin-NFAT signaling cascade|GO:0038095;Fc-epsilon receptor signaling pathway|GO:0045944;positive regulation of transcription by RNA polymerase II|GO:0045944;positive…	GO:0000790;nuclear chromatin|GO:0005634;nucleus|GO:0005634;nucleus|GO:0005654;nucleoplasm|GO:0005654;nucleoplasm|GO:0005667;transcription factor complex|GO:0005737;cytoplasm|GO:0005829;cytosol|GO:0005829;cytosol|GO:0005829;cytosol	Process
FOS	2353	GO:0000976;transcription regulatory region sequence-specific DNA binding|GO:0000978;RNA polymerase II proximal promoter sequence-specific DNA binding|GO:0000979;RNA polymerase II core promoter sequence-specific DNA binding|GO:0000981;DNA-binding transcription factor activity, RNA polymerase II-specific|GO:0000981;DNA-binding transcription factor activity, RNA polymerase II-specific|GO:0000981;DNA…	GO:0001661;conditioned taste aversion|GO:0006306;DNA methylation|GO:0006357;regulation of transcription by RNA polymerase II|GO:0006366;transcription by RNA polymerase II|GO:0006954;inflammatory response|GO:0007179;transforming growth factor beta receptor signaling pathway|GO:0007399;nervous system development|GO:0007565;female pregnancy|GO:0007568;aging|GO:0009409;response to cold|GO:0009416;res…	GO:0000790;nuclear chromatin|GO:0005634;nucleus|GO:0005634;nucleus|GO:0005654;nucleoplasm|GO:0005654;nucleoplasm|GO:0005783;endoplasmic reticulum|GO:0005829;cytosol|GO:0016020;membrane|GO:0032993;protein-DNA complex|GO:0035976;transcription factor AP-1 complex|GO:0035976;transcription factor AP-1 complex|GO:0043005;neuron projection	Process
JUN	3725	GO:0000976;transcription regulatory region sequence-specific DNA binding|GO:0000978;RNA polymerase II proximal promoter sequence-specific DNA binding|GO:0000978;RNA polymerase II proximal promoter sequence-specific DNA binding|GO:0000981;DNA-binding transcription factor activity, RNA polymerase II-specific|GO:0000981;DNA-binding transcription factor activity, RNA polymerase II-specific|GO:0000981…	GO:0000122;negative regulation of transcription by RNA polymerase II|GO:0001525;angiogenesis|GO:0001774;microglial cell activation|GO:0001836;release of cytochrome c from mitochondria|GO:0001889;liver development|GO:0001938;positive regulation of endothelial cell proliferation|GO:0003151;outflow tract morphogenesis|GO:0006366;transcription by RNA polymerase II|GO:0007179;transforming growth facto…	GO:0000228;nuclear chromosome|GO:0000790;nuclear chromatin|GO:0000790;nuclear chromatin|GO:0005634;nucleus|GO:0005654;nucleoplasm|GO:0005654;nucleoplasm|GO:0005654;nucleoplasm|GO:0005667;transcription factor complex|GO:0005719;nuclear euchromatin|GO:0005829;cytosol|GO:0017053;transcriptional repressor complex|GO:0035976;transcription factor AP-1 complex|GO:0035976;transcription factor AP-1 complex	Process
NFKBIA	4792	GO:0005515;protein binding|GO:0008134;transcription factor binding|GO:0008139;nuclear localization sequence binding|GO:0019899;enzyme binding|GO:0031625;ubiquitin protein ligase binding|GO:0042802;identical protein binding|GO:0051059;NF-kappaB binding|GO:0051059;NF-kappaB binding	GO:0006606;protein import into nucleus|GO:0006915;apoptotic process|GO:0007249;I-kappaB kinase/NF-kappaB signaling|GO:0007253;cytoplasmic sequestering of NF-kappaB|GO:0010745;negative regulation of macrophage derived foam cell differentiation|GO:0010875;positive regulation of cholesterol efflux|GO:0010888;negative regulation of lipid storage|GO:0016032;viral process|GO:0016579;protein deubiquitin…	GO:0005634;nucleus|GO:0005654;nucleoplasm|GO:0005737;cytoplasm|GO:0005829;cytosol|GO:0005829;cytosol|GO:0005886;plasma membrane|GO:0033256;I-kappaB/NF-kappaB complex	Process
NFKBIB	4793	GO:0003713;transcription coactivator activity|GO:0005515;protein binding	GO:0006351;transcription, DNA-templated|GO:0007165;signal transduction|GO:0007253;cytoplasmic sequestering of NF-kappaB|GO:0071222;cellular response to lipopolysaccharide|GO:1903508;positive regulation of nucleic acid-templated transcription	GO:0005634;nucleus|GO:0005829;cytosol|GO:0005829;cytosol	Process
CD19	930	GO:0005515;protein binding	GO:0001923;B-1 B cell differentiation|GO:0002322;B cell proliferation involved in immune response|GO:0002322;B cell proliferation involved in immune response|GO:0016064;immunoglobulin mediated immune response|GO:0030449;regulation of complement activation|GO:0043552;positive regulation of phosphatidylinositol 3-kinase activity|GO:0050776;regulation of immune response|GO:0050851;antigen receptor-m…	GO:0005886;plasma membrane|GO:0005887;integral component of plasma membrane|GO:0009897;external side of plasma membrane|GO:0009897;external side of plasma membrane|GO:0032991;protein-containing complex|GO:0045121;membrane raft|GO:0070062;extracellular exosome	Component
PIK3R5	23533	GO:0031683;G-protein beta/gamma-subunit complex binding|GO:0046935;1-phosphatidylinositol-3-kinase regulator activity	GO:0006661;phosphatidylinositol biosynthetic process|GO:0007186;G protein-coupled receptor signaling pathway|GO:0007186;G protein-coupled receptor signaling pathway|GO:0014065;phosphatidylinositol 3-kinase signaling|GO:0014068;positive regulation of phosphatidylinositol 3-kinase signaling|GO:0030168;platelet activation|GO:0043406;positive regulation of MAP kinase activity|GO:0043406;positive regu…	GO:0005634;nucleus|GO:0005737;cytoplasm|GO:0005829;cytosol|GO:0005829;cytosol|GO:0005886;plasma membrane|GO:0005942;phosphatidylinositol 3-kinase complex|GO:0005944;phosphatidylinositol 3-kinase complex, class IB|GO:0016020;membrane|GO:0034451;centriolar satellite	Process
PIK3R1	5295	GO:0001784;phosphotyrosine residue binding|GO:0005068;transmembrane receptor protein tyrosine kinase adaptor activity|GO:0005158;insulin receptor binding|GO:0005159;insulin-like growth factor receptor binding|GO:0005168;neurotrophin TRKA receptor binding|GO:0005515;protein binding|GO:0008134;transcription factor binding|GO:0019903;protein phosphatase binding|GO:0035014;phosphatidylinositol 3-kina…	GO:0001678;cellular glucose homeostasis|GO:0001953;negative regulation of cell-matrix adhesion|GO:0006468;protein phosphorylation|GO:0006606;protein import into nucleus|GO:0006661;phosphatidylinositol biosynthetic process|GO:0007173;epidermal growth factor receptor signaling pathway|GO:0007186;G protein-coupled receptor signaling pathway|GO:0007411;axon guidance|GO:0008286;insulin receptor signal…	GO:0005634;nucleus|GO:0005737;cytoplasm|GO:0005801;cis-Golgi network|GO:0005829;cytosol|GO:0005886;plasma membrane|GO:0005911;cell-cell junction|GO:0005942;phosphatidylinositol 3-kinase complex|GO:0005942;phosphatidylinositol 3-kinase complex|GO:0005943;phosphatidylinositol 3-kinase complex, class IA|GO:0016020;membrane|GO:1990578;perinuclear endoplasmic reticulum membrane	Component
INPP5D	3635	GO:0004439;phosphatidylinositol-4,5-bisphosphate 5-phosphatase activity|GO:0004445;inositol-polyphosphate 5-phosphatase activity|GO:0005515;protein binding|GO:0016314;phosphatidylinositol-3,4,5-trisphosphate 3-phosphatase activity|GO:0017124;SH3 domain binding|GO:0052658;inositol-1,4,5-trisphosphate 5-phosphatase activity|GO:0052659;inositol-1,3,4,5-tetrakisphosphate 5-phosphatase activity	GO:0006661;phosphatidylinositol biosynthetic process|GO:0006796;phosphate-containing compound metabolic process|GO:0006915;apoptotic process|GO:0007165;signal transduction|GO:0008340;determination of adult lifespan|GO:0009968;negative regulation of signal transduction|GO:0016064;immunoglobulin mediated immune response|GO:0019221;cytokine-mediated signaling pathway|GO:0030889;negative regulation o…	GO:0005829;cytosol|GO:0005829;cytosol|GO:0005856;cytoskeleton|GO:0005886;plasma membrane|GO:0045121;membrane raft	Function
CD22	933	GO:0001791;IgM binding|GO:0005102;signaling receptor binding|GO:0005515;protein binding|GO:0019903;protein phosphatase binding|GO:0019903;protein phosphatase binding|GO:0019903;protein phosphatase binding|GO:0030246;carbohydrate binding|GO:0033691;sialic acid binding|GO:0033691;sialic acid binding|GO:0033691;sialic acid binding|GO:0042609;CD4 receptor binding|GO:0042609;CD4 receptor binding	GO:0007155;cell adhesion|GO:0030100;regulation of endocytosis|GO:0030888;regulation of B cell proliferation|GO:0030888;regulation of B cell proliferation|GO:0042113;B cell activation|GO:0042113;B cell activation|GO:0050776;regulation of immune response|GO:0050849;negative regulation of calcium-mediated signaling|GO:0050859;negative regulation of B cell receptor signaling pathway|GO:0050859;negati…	GO:0005737;cytoplasm|GO:0005769;early endosome|GO:0005769;early endosome|GO:0005886;plasma membrane|GO:0005887;integral component of plasma membrane|GO:0009897;external side of plasma membrane|GO:0009986;cell surface|GO:0016021;integral component of membrane|GO:0032809;neuronal cell body membrane|GO:0055037;recycling endosome|GO:0055037;recycling endosome|GO:0070062;extracellular exosome	Component
PTPN6	5777	GO:0001784;phosphotyrosine residue binding|GO:0001784;phosphotyrosine residue binding|GO:0004725;protein tyrosine phosphatase activity|GO:0004725;protein tyrosine phosphatase activity|GO:0005001;transmembrane receptor protein tyrosine phosphatase activity|GO:0005515;protein binding|GO:0017124;SH3 domain binding|GO:0019901;protein kinase binding|GO:0042169;SH2 domain binding|GO:0050839;cell adhesi…	GO:0002244;hematopoietic progenitor cell differentiation|GO:0002924;negative regulation of humoral immune response mediated by circulating immunoglobulin|GO:0006470;protein dephosphorylation|GO:0007186;G protein-coupled receptor signaling pathway|GO:0008284;positive regulation of cell proliferation|GO:0008285;negative regulation of cell proliferation|GO:0014068;positive regulation of phosphatidyl…	GO:0005576;extracellular region|GO:0005634;nucleus|GO:0005654;nucleoplasm|GO:0005654;nucleoplasm|GO:0005730;nucleolus|GO:0005737;cytoplasm|GO:0005829;cytosol|GO:0005911;cell-cell junction|GO:0016020;membrane|GO:0032991;protein-containing complex|GO:0035580;specific granule lumen|GO:0042105;alpha-beta T cell receptor complex|GO:0070062;extracellular exosome|GO:1904724;tertiary granule lumen	Process
LILRB3	11025	GO:0001540;amyloid-beta binding|GO:0004888;transmembrane signaling receptor activity|GO:0005515;protein binding|GO:0038023;signaling receptor activity	GO:0002250;adaptive immune response|GO:0006952;defense response|GO:0007166;cell surface receptor signaling pathway|GO:0043312;neutrophil degranulation|GO:0045671;negative regulation of osteoclast differentiation	GO:0005886;plasma membrane|GO:0005887;integral component of plasma membrane|GO:0030667;secretory granule membrane	Process
FCGR2B	2213	GO:0001540;amyloid-beta binding|GO:0001540;amyloid-beta binding|GO:0004888;transmembrane signaling receptor activity|GO:0005515;protein binding|GO:0019772;low-affinity IgG receptor activity|GO:0019864;IgG binding|GO:0044877;protein-containing complex binding	GO:0001811;negative regulation of type I hypersensitivity|GO:0001814;negative regulation of antibody-dependent cellular cytotoxicity|GO:0002266;follicular dendritic cell activation|GO:0002313;mature B cell differentiation involved in immune response|GO:0002316;follicular B cell differentiation|GO:0002436;immune complex clearance by monocytes and macrophages|GO:0002605;negative regulation of dendr…	GO:0005886;plasma membrane|GO:0005886;plasma membrane|GO:0005887;integral component of plasma membrane|GO:0005887;integral component of plasma membrane|GO:0009897;external side of plasma membrane|GO:0043197;dendritic spine|GO:0044297;cell body	Process
PRKCB	5579	GO:0003682;chromatin binding|GO:0004674;protein serine/threonine kinase activity|GO:0004674;protein serine/threonine kinase activity|GO:0004674;protein serine/threonine kinase activity|GO:0004697;protein kinase C activity|GO:0004698;calcium-dependent protein kinase C activity|GO:0005080;protein kinase C binding|GO:0005246;calcium channel regulator activity|GO:0005515;protein binding|GO:0005524;AT…	GO:0002250;adaptive immune response|GO:0006357;regulation of transcription by RNA polymerase II|GO:0006468;protein phosphorylation|GO:0006816;calcium ion transport|GO:0006874;cellular calcium ion homeostasis|GO:0006915;apoptotic process|GO:0007077;mitotic nuclear envelope disassembly|GO:0007165;signal transduction|GO:0010827;regulation of glucose transmembrane transport|GO:0010829;negative regula…	GO:0005634;nucleus|GO:0005654;nucleoplasm|GO:0005654;nucleoplasm|GO:0005737;cytoplasm|GO:0005829;cytosol|GO:0005829;cytosol|GO:0005886;plasma membrane|GO:0005886;plasma membrane|GO:0008091;spectrin|GO:0044305;calyx of Held|GO:0070062;extracellular exosome|GO:0099523;presynaptic cytosol	Process
IFITM1	8519	GO:0005515;protein binding	GO:0001503;ossification|GO:0007166;cell surface receptor signaling pathway|GO:0008285;negative regulation of cell proliferation|GO:0009615;response to virus|GO:0030336;negative regulation of cell migration|GO:0034341;response to interferon-gamma|GO:0034341;response to interferon-gamma|GO:0035455;response to interferon-alpha|GO:0035455;response to interferon-alpha|GO:0035456;response to interferon…	GO:0005886;plasma membrane|GO:0005886;plasma membrane|GO:0016020;membrane|GO:0016021;integral component of membrane|GO:0032991;protein-containing complex	Process
CKLF	51192	GO:0008009;chemokine activity	GO:0007165;signal transduction|GO:0030593;neutrophil chemotaxis|GO:0032940;secretion by cell|GO:0048246;macrophage chemotaxis|GO:0048247;lymphocyte chemotaxis	GO:0005576;extracellular region|GO:0005615;extracellular space|GO:0016020;membrane|GO:0016021;integral component of membrane|GO:0016021;integral component of membrane	Process
TYMP	1890	GO:0004645;phosphorylase activity|GO:0008083;growth factor activity|GO:0009032;thymidine phosphorylase activity|GO:0009032;thymidine phosphorylase activity|GO:0016154;pyrimidine-nucleoside phosphorylase activity|GO:0042803;protein homodimerization activity	GO:0000002;mitochondrial genome maintenance|GO:0001525;angiogenesis|GO:0006206;pyrimidine nucleobase metabolic process|GO:0006213;pyrimidine nucleoside metabolic process|GO:0006213;pyrimidine nucleoside metabolic process|GO:0006935;chemotaxis|GO:0007165;signal transduction|GO:0030154;cell differentiation|GO:0031641;regulation of myelination|GO:0043097;pyrimidine nucleoside salvage|GO:0046135;pyri…	GO:0005829;cytosol|GO:0005829;cytosol	Process
C5AR1	728	GO:0001856;complement component C5a binding|GO:0004875;complement receptor activity|GO:0004878;complement component C5a receptor activity|GO:0004878;complement component C5a receptor activity|GO:0004930;G protein-coupled receptor activity|GO:0004930;G protein-coupled receptor activity	GO:0000187;activation of MAPK activity|GO:0001774;microglial cell activation|GO:0002430;complement receptor mediated signaling pathway|GO:0006915;apoptotic process|GO:0006935;chemotaxis|GO:0006954;inflammatory response|GO:0006955;immune response|GO:0006968;cellular defense response|GO:0007165;signal transduction|GO:0007186;G protein-coupled receptor signaling pathway|GO:0007200;phospholipase C-ac…	GO:0005886;plasma membrane|GO:0005886;plasma membrane|GO:0005887;integral component of plasma membrane|GO:0009986;cell surface|GO:0016323;basolateral plasma membrane|GO:0030667;secretory granule membrane|GO:0043231;intracellular membrane-bounded organelle|GO:0045177;apical part of cell	Process
CX3CR1	1524	GO:0004930;G protein-coupled receptor activity|GO:0004950;chemokine receptor activity|GO:0005515;protein binding|GO:0008528;G protein-coupled peptide receptor activity|GO:0016493;C-C chemokine receptor activity|GO:0016495;C-X3-C chemokine receptor activity|GO:0019956;chemokine binding|GO:0019957;C-C chemokine binding|GO:0019960;C-X3-C chemokine binding|GO:0019960;C-X3-C chemokine binding	GO:0002052;positive regulation of neuroblast proliferation|GO:0002931;response to ischemia|GO:0006935;chemotaxis|GO:0006935;chemotaxis|GO:0006955;immune response|GO:0006968;cellular defense response|GO:0007155;cell adhesion|GO:0007186;G protein-coupled receptor signaling pathway|GO:0007200;phospholipase C-activating G protein-coupled receptor signaling pathway|GO:0007204;positive regulation of cy…	GO:0005886;plasma membrane|GO:0005887;integral component of plasma membrane|GO:0009897;external side of plasma membrane|GO:0009986;cell surface|GO:0009986;cell surface|GO:0009986;cell surface|GO:0032809;neuronal cell body membrane|GO:0043005;neuron projection|GO:0048471;perinuclear region of cytoplasm|GO:0097447;dendritic tree	Process
CXCR5	643	GO:0004930;G protein-coupled receptor activity|GO:0005515;protein binding|GO:0016493;C-C chemokine receptor activity|GO:0016494;C-X-C chemokine receptor activity|GO:0019956;chemokine binding|GO:0019957;C-C chemokine binding	GO:0006935;chemotaxis|GO:0006955;immune response|GO:0007186;G protein-coupled receptor signaling pathway|GO:0007204;positive regulation of cytosolic calcium ion concentration|GO:0019722;calcium-mediated signaling|GO:0030595;leukocyte chemotaxis|GO:0032467;positive regulation of cytokinesis|GO:0042113;B cell activation|GO:0048535;lymph node development|GO:0060326;cell chemotaxis|GO:0070098;chemoki…	GO:0005886;plasma membrane|GO:0005887;integral component of plasma membrane|GO:0009897;external side of plasma membrane	Process
FPR1	2357	GO:0001664;G protein-coupled receptor binding|GO:0004875;complement receptor activity|GO:0004930;G protein-coupled receptor activity|GO:0004982;N-formyl peptide receptor activity|GO:0004982;N-formyl peptide receptor activity|GO:0005124;scavenger receptor binding|GO:0005515;protein binding|GO:0050786;RAGE receptor binding	GO:0000187;activation of MAPK activity|GO:0002430;complement receptor mediated signaling pathway|GO:0006935;chemotaxis|GO:0006954;inflammatory response|GO:0007165;signal transduction|GO:0007186;G protein-coupled receptor signaling pathway|GO:0007188;adenylate cyclase-modulating G protein-coupled receptor signaling pathway|GO:0007200;phospholipase C-activating G protein-coupled receptor signaling …	GO:0005737;cytoplasm|GO:0005886;plasma membrane|GO:0005886;plasma membrane|GO:0005886;plasma membrane|GO:0016021;integral component of membrane|GO:0030667;secretory granule membrane|GO:0035577;azurophil granule membrane|GO:0101003;ficolin-1-rich granule membrane	Component
PLAUR	5329	GO:0005102;signaling receptor binding|GO:0005515;protein binding|GO:0019899;enzyme binding|GO:0019904;protein domain specific binding|GO:0030377;urokinase plasminogen activator receptor activity|GO:0038023;signaling receptor activity	GO:0001934;positive regulation of protein phosphorylation|GO:0006935;chemotaxis|GO:0007165;signal transduction|GO:0007596;blood coagulation|GO:0030162;regulation of proteolysis|GO:0034112;positive regulation of homotypic cell-cell adhesion|GO:0038195;urokinase plasminogen activator signaling pathway|GO:0042730;fibrinolysis|GO:0043066;negative regulation of apoptotic process|GO:0043312;neutrophil …	GO:0005576;extracellular region|GO:0005788;endoplasmic reticulum lumen|GO:0005789;endoplasmic reticulum membrane|GO:0005886;plasma membrane|GO:0005886;plasma membrane|GO:0005886;plasma membrane|GO:0005887;integral component of plasma membrane|GO:0005925;focal adhesion|GO:0009986;cell surface|GO:0016021;integral component of membrane|GO:0019898;extrinsic component of membrane|GO:0031225;anchored c…	Process
PLXNB2	23654	GO:0005515;protein binding|GO:0017154;semaphorin receptor activity|GO:0017154;semaphorin receptor activity	GO:0001843;neural tube closure|GO:0001932;regulation of protein phosphorylation|GO:0007156;homophilic cell adhesion via plasma membrane adhesion molecules|GO:0007162;negative regulation of cell adhesion|GO:0007405;neuroblast proliferation|GO:0007420;brain development|GO:0008360;regulation of cell shape|GO:0008360;regulation of cell shape|GO:0010976;positive regulation of neuron projection develop…	GO:0002116;semaphorin receptor complex|GO:0005887;integral component of plasma membrane|GO:0005887;integral component of plasma membrane|GO:0009986;cell surface|GO:0070062;extracellular exosome	Process
PTAFR	5724	GO:0001530;lipopolysaccharide binding|GO:0001875;lipopolysaccharide receptor activity|GO:0004930;G protein-coupled receptor activity|GO:0004992;platelet activating factor receptor activity|GO:0005515;protein binding|GO:0005543;phospholipid binding|GO:0045028;G protein-coupled purinergic nucleotide receptor activity|GO:0051019;mitogen-activated protein kinase binding	GO:0001816;cytokine production|GO:0006357;regulation of transcription by RNA polymerase II|GO:0006935;chemotaxis|GO:0006954;inflammatory response|GO:0006955;immune response|GO:0007186;G protein-coupled receptor signaling pathway|GO:0007186;G protein-coupled receptor signaling pathway|GO:0007186;G protein-coupled receptor signaling pathway|GO:0007567;parturition|GO:0009609;response to symbiotic ba…	GO:0005886;plasma membrane|GO:0005887;integral component of plasma membrane|GO:0016020;membrane|GO:0016021;integral component of membrane|GO:0030667;secretory granule membrane|GO:0070821;tertiary granule membrane	Process
AREG	374	GO:0005125;cytokine activity|GO:0005154;epidermal growth factor receptor binding|GO:0005515;protein binding|GO:0008083;growth factor activity	GO:0000165;MAPK cascade|GO:0006888;ER to Golgi vesicle-mediated transport|GO:0007165;signal transduction|GO:0007173;epidermal growth factor receptor signaling pathway|GO:0007173;epidermal growth factor receptor signaling pathway|GO:0007173;epidermal growth factor receptor signaling pathway|GO:0007186;G protein-coupled receptor signaling pathway|GO:0007267;cell-cell signaling|GO:0008284;positive r…	GO:0000139;Golgi membrane|GO:0005576;extracellular region|GO:0005615;extracellular space|GO:0005615;extracellular space|GO:0005634;nucleus|GO:0005789;endoplasmic reticulum membrane|GO:0009986;cell surface|GO:0012507;ER to Golgi transport vesicle membrane|GO:0016021;integral component of membrane|GO:0030665;clathrin-coated vesicle membrane|GO:0033116;endoplasmic reticulum-Golgi intermediate compar…	Process
RORA	6095	GO:0000977;RNA polymerase II regulatory region sequence-specific DNA binding|GO:0000978;RNA polymerase II proximal promoter sequence-specific DNA binding|GO:0000981;DNA-binding transcription factor activity, RNA polymerase II-specific|GO:0000981;DNA-binding transcription factor activity, RNA polymerase II-specific|GO:0001222;transcription corepressor binding|GO:0001223;transcription coactivator b…	GO:0001525;angiogenesis|GO:0006355;regulation of transcription, DNA-templated|GO:0006367;transcription initiation from RNA polymerase II promoter|GO:0006805;xenobiotic metabolic process|GO:0006809;nitric oxide biosynthetic process|GO:0008589;regulation of smoothened signaling pathway|GO:0010575;positive regulation of vascular endothelial growth factor production|GO:0010906;regulation of glucose m…	GO:0000790;nuclear chromatin|GO:0005634;nucleus|GO:0005654;nucleoplasm|GO:0042025;host cell nucleus	Function
RXRA	6256	GO:0000976;transcription regulatory region sequence-specific DNA binding|GO:0000977;RNA polymerase II regulatory region sequence-specific DNA binding|GO:0000977;RNA polymerase II regulatory region sequence-specific DNA binding|GO:0000978;RNA polymerase II proximal promoter sequence-specific DNA binding|GO:0000981;DNA-binding transcription factor activity, RNA polymerase II-specific|GO:0000981;DNA…	GO:0000122;negative regulation of transcription by RNA polymerase II|GO:0000122;negative regulation of transcription by RNA polymerase II|GO:0001701;in utero embryonic development|GO:0001893;maternal placenta development|GO:0006357;regulation of transcription by RNA polymerase II|GO:0006367;transcription initiation from RNA polymerase II promoter|GO:0006766;vitamin metabolic process|GO:0007566;em…	GO:0000790;nuclear chromatin|GO:0000790;nuclear chromatin|GO:0005634;nucleus|GO:0005634;nucleus|GO:0005654;nucleoplasm|GO:0005739;mitochondrion|GO:0032991;protein-containing complex|GO:0042025;host cell nucleus|GO:0043235;receptor complex|GO:0090575;RNA polymerase II transcription factor complex|GO:0090575;RNA polymerase II transcription factor complex	Component
S1PR1	1901	GO:0001664;G protein-coupled receptor binding|GO:0004930;G protein-coupled receptor activity|GO:0005515;protein binding|GO:0038036;sphingosine-1-phosphate receptor activity|GO:0038036;sphingosine-1-phosphate receptor activity|GO:0046625;sphingolipid binding	GO:0001525;angiogenesis|GO:0001955;blood vessel maturation|GO:0003245;cardiac muscle tissue growth involved in heart morphogenesis|GO:0003376;sphingosine-1-phosphate receptor signaling pathway|GO:0003376;sphingosine-1-phosphate receptor signaling pathway|GO:0006935;chemotaxis|GO:0007155;cell adhesion|GO:0007186;G protein-coupled receptor signaling pathway|GO:0007189;adenylate cyclase-activating G…	GO:0005654;nucleoplasm|GO:0005737;cytoplasm|GO:0005768;endosome|GO:0005886;plasma membrane|GO:0005886;plasma membrane|GO:0009897;external side of plasma membrane|GO:0016021;integral component of membrane|GO:0031226;intrinsic component of plasma membrane|GO:0043231;intracellular membrane-bounded organelle|GO:0045121;membrane raft	Process
TGFBR2	7048	GO:0004674;protein serine/threonine kinase activity|GO:0004675;transmembrane receptor protein serine/threonine kinase activity|GO:0005024;transforming growth factor beta-activated receptor activity|GO:0005024;transforming growth factor beta-activated receptor activity|GO:0005024;transforming growth factor beta-activated receptor activity|GO:0005024;transforming growth factor beta-activated recept…	GO:0001568;blood vessel development|GO:0001569;branching involved in blood vessel morphogenesis|GO:0001570;vasculogenesis|GO:0001666;response to hypoxia|GO:0001701;in utero embryonic development|GO:0001947;heart looping|GO:0002053;positive regulation of mesenchymal cell proliferation|GO:0002088;lens development in camera-type eye|GO:0002651;positive regulation of tolerance induction to self antig…	GO:0005829;cytosol|GO:0005886;plasma membrane|GO:0005886;plasma membrane|GO:0005886;plasma membrane|GO:0005887;integral component of plasma membrane|GO:0005901;caveola|GO:0009897;external side of plasma membrane|GO:0016021;integral component of membrane|GO:0043235;receptor complex|GO:0043235;receptor complex|GO:0045121;membrane raft	Process
TGFBR3	7049	GO:0005024;transforming growth factor beta-activated receptor activity|GO:0005024;transforming growth factor beta-activated receptor activity|GO:0005114;type II transforming growth factor beta receptor binding|GO:0005114;type II transforming growth factor beta receptor binding|GO:0005160;transforming growth factor beta receptor binding|GO:0005515;protein binding|GO:0005515;protein binding|GO:0005…	GO:0001525;angiogenesis|GO:0001570;vasculogenesis|GO:0001666;response to hypoxia|GO:0001837;epithelial to mesenchymal transition|GO:0001837;epithelial to mesenchymal transition|GO:0001889;liver development|GO:0003007;heart morphogenesis|GO:0003150;muscular septum morphogenesis|GO:0003151;outflow tract morphogenesis|GO:0003223;ventricular compact myocardium morphogenesis|GO:0006955;immune response…	GO:0005615;extracellular space|GO:0005615;extracellular space|GO:0005615;extracellular space|GO:0005737;cytoplasm|GO:0005887;integral component of plasma membrane|GO:0009897;external side of plasma membrane|GO:0009986;cell surface|GO:0009986;cell surface|GO:0031012;extracellular matrix|GO:0034673;inhibin-betaglycan-ActRII complex|GO:0043235;receptor complex|GO:0070062;extracellular exosome	Process
TNFRSF13B	23495	GO:0005515;protein binding|GO:0038023;signaling receptor activity	GO:0001782;B cell homeostasis|GO:0002244;hematopoietic progenitor cell differentiation|GO:0002250;adaptive immune response|GO:0007166;cell surface receptor signaling pathway|GO:0030889;negative regulation of B cell proliferation|GO:0033209;tumor necrosis factor-mediated signaling pathway	GO:0005886;plasma membrane|GO:0005887;integral component of plasma membrane	Function
TNFRSF18	8784	GO:0005031;tumor necrosis factor-activated receptor activity|GO:0005515;protein binding	GO:0002687;positive regulation of leukocyte migration|GO:0006915;apoptotic process|GO:0007165;signal transduction|GO:0033209;tumor necrosis factor-mediated signaling pathway|GO:0042531;positive regulation of tyrosine phosphorylation of STAT protein|GO:0043066;negative regulation of apoptotic process|GO:0045589;regulation of regulatory T cell differentiation|GO:0045785;positive regulation of cell …	GO:0005576;extracellular region|GO:0005886;plasma membrane|GO:0005887;integral component of plasma membrane|GO:0009897;external side of plasma membrane	Process
TNFRSF1A	7132	GO:0005031;tumor necrosis factor-activated receptor activity|GO:0005031;tumor necrosis factor-activated receptor activity|GO:0005515;protein binding|GO:0043120;tumor necrosis factor binding|GO:0043120;tumor necrosis factor binding	GO:0003176;aortic valve development|GO:0003177;pulmonary valve development|GO:0003332;negative regulation of extracellular matrix constituent secretion|GO:0006693;prostaglandin metabolic process|GO:0006954;inflammatory response|GO:0006954;inflammatory response|GO:0007249;I-kappaB kinase/NF-kappaB signaling|GO:0008625;extrinsic apoptotic signaling pathway via death domain receptors|GO:0008630;intr…	GO:0000139;Golgi membrane|GO:0002947;tumor necrosis factor receptor superfamily complex|GO:0005576;extracellular region|GO:0005576;extracellular region|GO:0005615;extracellular space|GO:0005739;mitochondrion|GO:0005886;plasma membrane|GO:0005887;integral component of plasma membrane|GO:0009986;cell surface|GO:0016020;membrane|GO:0043235;receptor complex|GO:0043235;receptor complex|GO:0045121;memb…	Process
TNFRSF1B	7133	GO:0005031;tumor necrosis factor-activated receptor activity|GO:0005515;protein binding|GO:0031625;ubiquitin protein ligase binding|GO:0043120;tumor necrosis factor binding|GO:0043120;tumor necrosis factor binding	GO:0002718;regulation of cytokine production involved in immune response|GO:0002718;regulation of cytokine production involved in immune response|GO:0002724;regulation of T cell cytokine production|GO:0002724;regulation of T cell cytokine production|GO:0003176;aortic valve development|GO:0003177;pulmonary valve development|GO:0003332;negative regulation of extracellular matrix constituent secreti…	GO:0002947;tumor necrosis factor receptor superfamily complex|GO:0005576;extracellular region|GO:0005634;nucleus|GO:0005886;plasma membrane|GO:0016020;membrane|GO:0016021;integral component of membrane|GO:0035579;specific granule membrane|GO:0043025;neuronal cell body|GO:0043196;varicosity|GO:0045121;membrane raft|GO:0048471;perinuclear region of cytoplasm	Process
IFNGR2	3460	GO:0004896;cytokine receptor activity|GO:0004906;interferon-gamma receptor activity	GO:0007166;cell surface receptor signaling pathway|GO:0009615;response to virus|GO:0019221;cytokine-mediated signaling pathway|GO:0060333;interferon-gamma-mediated signaling pathway|GO:0060334;regulation of interferon-gamma-mediated signaling pathway	GO:0000139;Golgi membrane|GO:0005783;endoplasmic reticulum|GO:0005789;endoplasmic reticulum membrane|GO:0005886;plasma membrane|GO:0005886;plasma membrane|GO:0005886;plasma membrane|GO:0005887;integral component of plasma membrane|GO:0016021;integral component of membrane|GO:0030659;cytoplasmic vesicle membrane	Process
IL32	9235	GO:0005125;cytokine activity|GO:0005515;protein binding	GO:0006952;defense response|GO:0006955;immune response|GO:0007155;cell adhesion|GO:0019221;cytokine-mediated signaling pathway	GO:0005615;extracellular space|GO:0005829;cytosol|GO:0016020;membrane	Process
IL6ST	3572	GO:0004896;cytokine receptor activity|GO:0004897;ciliary neurotrophic factor receptor activity|GO:0004915;interleukin-6 receptor activity|GO:0004915;interleukin-6 receptor activity|GO:0004921;interleukin-11 receptor activity|GO:0004923;leukemia inhibitory factor receptor activity|GO:0004924;oncostatin-M receptor activity|GO:0005127;ciliary neurotrophic factor receptor binding|GO:0005138;interleuk…	GO:0002675;positive regulation of acute inflammatory response|GO:0002821;positive regulation of adaptive immune response|GO:0005977;glycogen metabolic process|GO:0008284;positive regulation of cell proliferation|GO:0008284;positive regulation of cell proliferation|GO:0008593;regulation of Notch signaling pathway|GO:0010575;positive regulation of vascular endothelial growth factor production|GO:00…	GO:0005576;extracellular region|GO:0005886;plasma membrane|GO:0005896;interleukin-6 receptor complex|GO:0005900;oncostatin-M receptor complex|GO:0009897;external side of plasma membrane|GO:0016020;membrane|GO:0030425;dendrite|GO:0043025;neuronal cell body|GO:0043235;receptor complex|GO:0070062;extracellular exosome|GO:0070110;ciliary neurotrophic factor receptor complex	Process
IL10RA	3587	GO:0004896;cytokine receptor activity|GO:0004920;interleukin-10 receptor activity|GO:0005515;protein binding|GO:0019969;interleukin-10 binding|GO:0038023;signaling receptor activity	GO:0010507;negative regulation of autophagy|GO:0019221;cytokine-mediated signaling pathway|GO:0019221;cytokine-mediated signaling pathway|GO:0032496;response to lipopolysaccharide|GO:0046427;positive regulation of JAK-STAT cascade|GO:0050807;regulation of synapse organization|GO:0070086;ubiquitin-dependent endocytosis	GO:0005737;cytoplasm|GO:0005886;plasma membrane|GO:0005886;plasma membrane|GO:0005886;plasma membrane|GO:0016021;integral component of membrane	Process
IL2RB	3560	GO:0004911;interleukin-2 receptor activity|GO:0004911;interleukin-2 receptor activity|GO:0004911;interleukin-2 receptor activity|GO:0005515;protein binding|GO:0019976;interleukin-2 binding|GO:0019976;interleukin-2 binding|GO:0042010;interleukin-15 receptor activity	GO:0000165;MAPK cascade|GO:0007165;signal transduction|GO:0016032;viral process|GO:0019221;cytokine-mediated signaling pathway|GO:0019221;cytokine-mediated signaling pathway|GO:0035723;interleukin-15-mediated signaling pathway|GO:0035723;interleukin-15-mediated signaling pathway|GO:0038110;interleukin-2-mediated signaling pathway|GO:0038110;interleukin-2-mediated signaling pathway|GO:0043066;nega…	GO:0005768;endosome|GO:0005829;cytosol|GO:0005886;plasma membrane|GO:0005886;plasma membrane|GO:0005887;integral component of plasma membrane|GO:0005893;interleukin-2 receptor complex|GO:0009897;external side of plasma membrane|GO:0009986;cell surface|GO:0009986;cell surface|GO:0016020;membrane	Process
IL17RA	23765	GO:0005102;signaling receptor binding|GO:0005515;protein binding|GO:0030368;interleukin-17 receptor activity|GO:0030368;interleukin-17 receptor activity	GO:0007166;cell surface receptor signaling pathway|GO:0032747;positive regulation of interleukin-23 production|GO:0050832;defense response to fungus|GO:0071621;granulocyte chemotaxis|GO:0072537;fibroblast activation|GO:0097400;interleukin-17-mediated signaling pathway|GO:1900017;positive regulation of cytokine production involved in inflammatory response|GO:2000664;positive regulation of interleu…	GO:0005576;extracellular region|GO:0005886;plasma membrane|GO:0005887;integral component of plasma membrane	Process
IL18R1	8809	GO:0004908;interleukin-1 receptor activity|GO:0005515;protein binding|GO:0038023;signaling receptor activity|GO:0042007;interleukin-18 binding|GO:0042007;interleukin-18 binding|GO:0042008;interleukin-18 receptor activity|GO:0042008;interleukin-18 receptor activity|GO:0050135;NAD(P)+ nucleosidase activity|GO:0061809;NAD+ nucleotidase, cyclic ADP-ribose generating	GO:0006954;inflammatory response|GO:0006955;immune response|GO:0007165;signal transduction|GO:0030101;natural killer cell activation|GO:0032729;positive regulation of interferon-gamma production|GO:0032729;positive regulation of interferon-gamma production|GO:0035655;interleukin-18-mediated signaling pathway|GO:0035655;interleukin-18-mediated signaling pathway|GO:0035655;interleukin-18-mediated s…	GO:0005886;plasma membrane|GO:0045092;interleukin-18 receptor complex	Process
IL27RA	9466	GO:0004888;transmembrane signaling receptor activity|GO:0004896;cytokine receptor activity|GO:0005143;interleukin-12 receptor binding|GO:0019955;cytokine binding|GO:0042019;interleukin-23 binding|GO:0045509;interleukin-27 receptor activity	GO:0002827;positive regulation of T-helper 1 type immune response|GO:0002829;negative regulation of type 2 immune response|GO:0006955;immune response|GO:0007166;cell surface receptor signaling pathway|GO:0019221;cytokine-mediated signaling pathway|GO:0032729;positive regulation of interferon-gamma production|GO:0042104;positive regulation of activated T cell proliferation|GO:0048302;regulation of…	GO:0005886;plasma membrane|GO:0005887;integral component of plasma membrane|GO:0009897;external side of plasma membrane|GO:0042022;interleukin-12 receptor complex|GO:0043235;receptor complex|GO:0072536;interleukin-23 receptor complex	Process
IL2RG	3561	GO:0004896;cytokine receptor activity|GO:0004911;interleukin-2 receptor activity|GO:0004913;interleukin-4 receptor activity|GO:0004917;interleukin-7 receptor activity|GO:0005515;protein binding|GO:0019955;cytokine binding|GO:0019976;interleukin-2 binding|GO:0042010;interleukin-15 receptor activity	GO:0000165;MAPK cascade|GO:0006955;immune response|GO:0007165;signal transduction|GO:0016032;viral process|GO:0019221;cytokine-mediated signaling pathway|GO:0019221;cytokine-mediated signaling pathway|GO:0035723;interleukin-15-mediated signaling pathway|GO:0035723;interleukin-15-mediated signaling pathway|GO:0035771;interleukin-4-mediated signaling pathway|GO:0038110;interleukin-2-mediated signal…	GO:0005768;endosome|GO:0005829;cytosol|GO:0005886;plasma membrane|GO:0005887;integral component of plasma membrane|GO:0009897;external side of plasma membrane|GO:0009897;external side of plasma membrane|GO:0009986;cell surface|GO:0016020;membrane|GO:0043235;receptor complex	Process
IL4R	3566	GO:0004913;interleukin-4 receptor activity|GO:0005515;protein binding	GO:0002532;production of molecular mediator involved in inflammatory response|GO:0002639;positive regulation of immunoglobulin production|GO:0006955;immune response|GO:0007165;signal transduction|GO:0016064;immunoglobulin mediated immune response|GO:0019221;cytokine-mediated signaling pathway|GO:0030728;ovulation|GO:0035771;interleukin-4-mediated signaling pathway|GO:0042127;regulation of cell pr…	GO:0005615;extracellular space|GO:0005654;nucleoplasm|GO:0005886;plasma membrane|GO:0005886;plasma membrane|GO:0005887;integral component of plasma membrane|GO:0034451;centriolar satellite|GO:0043235;receptor complex	Process
IL6R	3570	GO:0004896;cytokine receptor activity|GO:0004897;ciliary neurotrophic factor receptor activity|GO:0004915;interleukin-6 receptor activity|GO:0004921;interleukin-11 receptor activity|GO:0005138;interleukin-6 receptor binding|GO:0005515;protein binding|GO:0019899;enzyme binding|GO:0019955;cytokine binding|GO:0019970;interleukin-11 binding|GO:0019981;interleukin-6 binding|GO:0019981;interleukin-6 bi…	GO:0002384;hepatic immune response|GO:0002548;monocyte chemotaxis|GO:0002690;positive regulation of leukocyte chemotaxis|GO:0006953;acute-phase response|GO:0008284;positive regulation of cell proliferation|GO:0008284;positive regulation of cell proliferation|GO:0008284;positive regulation of cell proliferation|GO:0010536;positive regulation of activation of Janus kinase activity|GO:0019221;cytoki…	GO:0005576;extracellular region|GO:0005576;extracellular region|GO:0005886;plasma membrane|GO:0005896;interleukin-6 receptor complex|GO:0009897;external side of plasma membrane|GO:0016323;basolateral plasma membrane|GO:0016324;apical plasma membrane|GO:0043235;receptor complex|GO:0070110;ciliary neurotrophic factor receptor complex	Process
ITGAL	3683	GO:0005515;protein binding|GO:0030369;ICAM-3 receptor activity|GO:0044877;protein-containing complex binding|GO:0046872;metal ion binding|GO:0050839;cell adhesion molecule binding|GO:0050839;cell adhesion molecule binding	GO:0002291;T cell activation via T cell receptor contact with antigen bound to MHC molecule on antigen presenting cell|GO:0006909;phagocytosis|GO:0006954;inflammatory response|GO:0007155;cell adhesion|GO:0007157;heterophilic cell-cell adhesion via plasma membrane cell adhesion molecules|GO:0007159;leukocyte cell-cell adhesion|GO:0007160;cell-matrix adhesion|GO:0007165;signal transduction|GO:00072…	GO:0005886;plasma membrane|GO:0008305;integrin complex|GO:0009986;cell surface|GO:0009986;cell surface|GO:0016020;membrane|GO:0034687;integrin alphaL-beta2 complex|GO:0035579;specific granule membrane|GO:0070062;extracellular exosome	Process
ITGB2	3689	GO:0001540;amyloid-beta binding|GO:0001540;amyloid-beta binding|GO:0001851;complement component C3b binding|GO:0005178;integrin binding|GO:0005178;integrin binding|GO:0005178;integrin binding|GO:0005515;protein binding|GO:0019901;protein kinase binding|GO:0030369;ICAM-3 receptor activity|GO:0031072;heat shock protein binding|GO:0038024;cargo receptor activity|GO:0046872;metal ion binding|GO:00508…	GO:0001774;microglial cell activation|GO:0002523;leukocyte migration involved in inflammatory response|GO:0006898;receptor-mediated endocytosis|GO:0006911;phagocytosis, engulfment|GO:0006915;apoptotic process|GO:0006954;inflammatory response|GO:0007155;cell adhesion|GO:0007159;leukocyte cell-cell adhesion|GO:0007160;cell-matrix adhesion|GO:0007160;cell-matrix adhesion|GO:0007229;integrin-mediated…	GO:0005886;plasma membrane|GO:0005886;plasma membrane|GO:0005925;focal adhesion|GO:0008305;integrin complex|GO:0008305;integrin complex|GO:0009897;external side of plasma membrane|GO:0009986;cell surface|GO:0009986;cell surface|GO:0009986;cell surface|GO:0016020;membrane|GO:0034687;integrin alphaL-beta2 complex|GO:0034688;integrin alphaM-beta2 complex|GO:0034689;integrin alphaX-beta2 complex|GO:0…	Process
PAK1	5058	GO:0004672;protein kinase activity|GO:0004674;protein serine/threonine kinase activity|GO:0004674;protein serine/threonine kinase activity|GO:0004674;protein serine/threonine kinase activity|GO:0004674;protein serine/threonine kinase activity|GO:0005515;protein binding|GO:0005518;collagen binding|GO:0005524;ATP binding|GO:0019901;protein kinase binding|GO:0048365;Rac GTPase binding	GO:0000165;MAPK cascade|GO:0001666;response to hypoxia|GO:0001934;positive regulation of protein phosphorylation|GO:0002223;stimulatory C-type lectin receptor signaling pathway|GO:0006338;chromatin remodeling|GO:0006468;protein phosphorylation|GO:0006887;exocytosis|GO:0006915;apoptotic process|GO:0006974;cellular response to DNA damage stimulus|GO:0008284;positive regulation of cell proliferation…	GO:0001726;ruffle|GO:0005654;nucleoplasm|GO:0005694;chromosome|GO:0005737;cytoplasm|GO:0005737;cytoplasm|GO:0005829;cytosol|GO:0005829;cytosol|GO:0005884;actin filament|GO:0005886;plasma membrane|GO:0005886;plasma membrane|GO:0005911;cell-cell junction|GO:0005925;focal adhesion|GO:0014704;intercalated disc|GO:0030018;Z disc|GO:0030027;lamellipodium|GO:0030424;axon|GO:0030425;dendrite|GO:0031965;n…	Process
TYROBP	7305	GO:0005102;signaling receptor binding|GO:0005102;signaling receptor binding|GO:0005102;signaling receptor binding|GO:0005102;signaling receptor binding|GO:0005515;protein binding|GO:0042802;identical protein binding|GO:0046872;metal ion binding	GO:0002274;myeloid leukocyte activation|GO:0002282;microglial cell activation involved in immune response|GO:0002282;microglial cell activation involved in immune response|GO:0002283;neutrophil activation involved in immune response|GO:0006968;cellular defense response|GO:0007165;signal transduction|GO:0007229;integrin-mediated signaling pathway|GO:0010628;positive regulation of gene expression|G…	GO:0005886;plasma membrane|GO:0005887;integral component of plasma membrane|GO:0009986;cell surface|GO:0009986;cell surface|GO:0016021;integral component of membrane|GO:0030667;secretory granule membrane	Process
LCK	3932	GO:0001784;phosphotyrosine residue binding|GO:0004713;protein tyrosine kinase activity|GO:0004713;protein tyrosine kinase activity|GO:0004713;protein tyrosine kinase activity|GO:0004713;protein tyrosine kinase activity|GO:0004715;non-membrane spanning protein tyrosine kinase activity|GO:0004722;protein serine/threonine phosphatase activity|GO:0005102;signaling receptor binding|GO:0005515;protein …	GO:0006468;protein phosphorylation|GO:0006470;protein dephosphorylation|GO:0006882;cellular zinc ion homeostasis|GO:0006919;activation of cysteine-type endopeptidase activity involved in apoptotic process|GO:0007169;transmembrane receptor protein tyrosine kinase signaling pathway|GO:0018108;peptidyl-tyrosine phosphorylation|GO:0030097;hemopoiesis|GO:0030154;cell differentiation|GO:0030168;platele…	GO:0000242;pericentriolar material|GO:0001772;immunological synapse|GO:0005829;cytosol|GO:0005886;plasma membrane|GO:0005886;plasma membrane|GO:0031234;extrinsic component of cytoplasmic side of plasma membrane|GO:0045121;membrane raft|GO:0070062;extracellular exosome	Process
FCGR3A	2214	GO:0004888;transmembrane signaling receptor activity|GO:0019864;IgG binding	GO:0006955;immune response|GO:0007166;cell surface receptor signaling pathway|GO:0038096;Fc-gamma receptor signaling pathway involved in phagocytosis|GO:0050776;regulation of immune response|GO:0050776;regulation of immune response	GO:0005886;plasma membrane|GO:0005887;integral component of plasma membrane|GO:0009897;external side of plasma membrane|GO:0016021;integral component of membrane|GO:0070062;extracellular exosome	Component
NCR1	9437	GO:0005515;protein binding	GO:0006968;cellular defense response|GO:0007165;signal transduction|GO:0030101;natural killer cell activation|GO:0042269;regulation of natural killer cell mediated cytotoxicity|GO:0050776;regulation of immune response	GO:0005886;plasma membrane|GO:0005887;integral component of plasma membrane|GO:0016514;SWI/SNF complex	Process
NCR3	259197	GO:0005515;protein binding|GO:0042802;identical protein binding	GO:0002429;immune response-activating cell surface receptor signaling pathway|GO:0002429;immune response-activating cell surface receptor signaling pathway|GO:0006954;inflammatory response|GO:0006955;immune response|GO:0008037;cell recognition|GO:0030101;natural killer cell activation|GO:0030101;natural killer cell activation|GO:0045954;positive regulation of natural killer cell mediated cytotoxi…	GO:0005886;plasma membrane|GO:0005887;integral component of plasma membrane	Process
CD247	919	GO:0004888;transmembrane signaling receptor activity|GO:0005515;protein binding|GO:0042802;identical protein binding|GO:0042802;identical protein binding|GO:1990782;protein tyrosine kinase binding	GO:0002250;adaptive immune response|GO:0032623;interleukin-2 production|GO:0038096;Fc-gamma receptor signaling pathway involved in phagocytosis|GO:0050690;regulation of defense response to virus by virus|GO:0050776;regulation of immune response|GO:0050852;T cell receptor signaling pathway|GO:0050852;T cell receptor signaling pathway|GO:2000010;positive regulation of protein localization to cell s…	GO:0005737;cytoplasm|GO:0005886;plasma membrane|GO:0005886;plasma membrane|GO:0016021;integral component of membrane|GO:0042101;T cell receptor complex|GO:0042105;alpha-beta T cell receptor complex	Process
ZAP70	7535	GO:0001784;phosphotyrosine residue binding|GO:0001784;phosphotyrosine residue binding|GO:0004713;protein tyrosine kinase activity|GO:0004713;protein tyrosine kinase activity|GO:0004715;non-membrane spanning protein tyrosine kinase activity|GO:0004715;non-membrane spanning protein tyrosine kinase activity|GO:0004715;non-membrane spanning protein tyrosine kinase activity|GO:0005102;signaling recept…	GO:0002250;adaptive immune response|GO:0006468;protein phosphorylation|GO:0006468;protein phosphorylation|GO:0006955;immune response|GO:0007169;transmembrane receptor protein tyrosine kinase signaling pathway|GO:0018108;peptidyl-tyrosine phosphorylation|GO:0018108;peptidyl-tyrosine phosphorylation|GO:0030154;cell differentiation|GO:0030217;T cell differentiation|GO:0035556;intracellular signal tr…	GO:0001772;immunological synapse|GO:0005737;cytoplasm|GO:0005829;cytosol|GO:0005886;plasma membrane|GO:0005886;plasma membrane|GO:0005911;cell-cell junction|GO:0031234;extrinsic component of cytoplasmic side of plasma membrane|GO:0042101;T cell receptor complex|GO:0045121;membrane raft	Process
LCP2	3937	GO:0005515;protein binding	GO:0006955;immune response|GO:0007169;transmembrane receptor protein tyrosine kinase signaling pathway|GO:0030168;platelet activation|GO:0035556;intracellular signal transduction|GO:0038095;Fc-epsilon receptor signaling pathway|GO:0045576;mast cell activation|GO:0045860;positive regulation of protein kinase activity|GO:0050663;cytokine secretion|GO:0050852;T cell receptor signaling pathway|GO:005…	GO:0005829;cytosol|GO:0005829;cytosol|GO:0005911;cell-cell junction|GO:0036398;TCR signalosome|GO:0044853;plasma membrane raft	Process
LAT	27040	GO:0005515;protein binding|GO:0019901;protein kinase binding|GO:0019901;protein kinase binding|GO:0030159;receptor signaling complex scaffold activity	GO:0000165;MAPK cascade|GO:0002250;adaptive immune response|GO:0002260;lymphocyte homeostasis|GO:0006954;inflammatory response|GO:0006955;immune response|GO:0006955;immune response|GO:0007229;integrin-mediated signaling pathway|GO:0007265;Ras protein signal transduction|GO:0010467;gene expression|GO:0019722;calcium-mediated signaling|GO:0035556;intracellular signal transduction|GO:0035556;intrace…	GO:0001772;immunological synapse|GO:0001772;immunological synapse|GO:0005794;Golgi apparatus|GO:0005886;plasma membrane|GO:0005886;plasma membrane|GO:0005911;cell-cell junction|GO:0008180;COP9 signalosome|GO:0016021;integral component of membrane|GO:0042629;mast cell granule|GO:0045121;membrane raft	Process
SH3BP2	6452	GO:0001784;phosphotyrosine residue binding|GO:0005515;protein binding|GO:0017124;SH3 domain binding	GO:0007165;signal transduction		Function
FYN	2534	GO:0004713;protein tyrosine kinase activity|GO:0004713;protein tyrosine kinase activity|GO:0004713;protein tyrosine kinase activity|GO:0004713;protein tyrosine kinase activity|GO:0004715;non-membrane spanning protein tyrosine kinase activity|GO:0004715;non-membrane spanning protein tyrosine kinase activity|GO:0005102;signaling receptor binding|GO:0005515;protein binding|GO:0005524;ATP binding|GO:…	GO:0000165;MAPK cascade|GO:0000304;response to singlet oxygen|GO:0001764;neuron migration|GO:0002223;stimulatory C-type lectin receptor signaling pathway|GO:0002250;adaptive immune response|GO:0003015;heart process|GO:0006468;protein phosphorylation|GO:0006468;protein phosphorylation|GO:0006816;calcium ion transport|GO:0007169;transmembrane receptor protein tyrosine kinase signaling pathway|GO:00…	GO:0005634;nucleus|GO:0005739;mitochondrion|GO:0005768;endosome|GO:0005829;cytosol|GO:0005829;cytosol|GO:0005884;actin filament|GO:0005886;plasma membrane|GO:0005886;plasma membrane|GO:0014069;postsynaptic density|GO:0030425;dendrite|GO:0031234;extrinsic component of cytoplasmic side of plasma membrane|GO:0044297;cell body|GO:0045121;membrane raft|GO:0045121;membrane raft|GO:0045121;membrane raft…	Process
GRB2	2885	GO:0001784;phosphotyrosine residue binding|GO:0003723;RNA binding|GO:0005154;epidermal growth factor receptor binding|GO:0005168;neurotrophin TRKA receptor binding|GO:0005515;protein binding|GO:0017124;SH3 domain binding|GO:0019901;protein kinase binding|GO:0019903;protein phosphatase binding|GO:0042802;identical protein binding|GO:0043560;insulin receptor substrate binding|GO:0044877;protein-con…	GO:0000165;MAPK cascade|GO:0007173;epidermal growth factor receptor signaling pathway|GO:0007265;Ras protein signal transduction|GO:0007267;cell-cell signaling|GO:0007411;axon guidance|GO:0007568;aging|GO:0008286;insulin receptor signaling pathway|GO:0008286;insulin receptor signaling pathway|GO:0008543;fibroblast growth factor receptor signaling pathway|GO:0016032;viral process|GO:0019221;cytoki…	GO:0005634;nucleus|GO:0005654;nucleoplasm|GO:0005730;nucleolus|GO:0005737;cytoplasm|GO:0005768;endosome|GO:0005794;Golgi apparatus|GO:0005829;cytosol|GO:0005886;plasma membrane|GO:0005911;cell-cell junction|GO:0008180;COP9 signalosome|GO:0012506;vesicle membrane|GO:0070062;extracellular exosome|GO:0070436;Grb2-EGFR complex	Process
HCST	10870	GO:0005102;signaling receptor binding|GO:0005102;signaling receptor binding|GO:0005515;protein binding|GO:0043548;phosphatidylinositol 3-kinase binding|GO:0043548;phosphatidylinositol 3-kinase binding	GO:0006468;protein phosphorylation|GO:0014068;positive regulation of phosphatidylinositol 3-kinase signaling|GO:0014068;positive regulation of phosphatidylinositol 3-kinase signaling|GO:0050776;regulation of immune response	GO:0005886;plasma membrane|GO:0009986;cell surface|GO:0016021;integral component of membrane	Process
CD244	51744	GO:0005515;protein binding|GO:0038023;signaling receptor activity|GO:0042288;MHC class I protein binding	GO:0002250;adaptive immune response|GO:0002323;natural killer cell activation involved in immune response|GO:0007165;signal transduction|GO:0045087;innate immune response|GO:0050900;leukocyte migration|GO:0060732;positive regulation of inositol phosphate biosynthetic process|GO:0071663;positive regulation of granzyme B production|GO:1902715;positive regulation of interferon-gamma secretion|GO:200…	GO:0005886;plasma membrane|GO:0009897;external side of plasma membrane|GO:0016021;integral component of membrane	Process
SH2D1B	117157	GO:0005515;protein binding|GO:0030674;protein binding, bridging	GO:0002250;adaptive immune response|GO:0002366;leukocyte activation involved in immune response|GO:0002717;positive regulation of natural killer cell mediated immunity|GO:0045087;innate immune response|GO:0045089;positive regulation of innate immune response|GO:0050776;regulation of immune response	GO:0005829;cytosol	Process
GZMB	3002	GO:0004252;serine-type endopeptidase activity|GO:0004252;serine-type endopeptidase activity|GO:0005515;protein binding|GO:0008236;serine-type peptidase activity	GO:0006508;proteolysis|GO:0006915;apoptotic process|GO:0008626;granzyme-mediated apoptotic signaling pathway|GO:0017148;negative regulation of translation|GO:0019835;cytolysis|GO:0042267;natural killer cell mediated cytotoxicity|GO:1900740;positive regulation of protein insertion into mitochondrial membrane involved in apoptotic signaling pathway	GO:0001772;immunological synapse|GO:0005634;nucleus|GO:0005737;cytoplasm|GO:0005739;mitochondrion|GO:0005829;cytosol|GO:0016020;membrane	Process
PRF1	5551	GO:0005509;calcium ion binding|GO:0005515;protein binding|GO:0022829;wide pore channel activity|GO:0042802;identical protein binding	GO:0001771;immunological synapse formation|GO:0001913;T cell mediated cytotoxicity|GO:0002357;defense response to tumor cell|GO:0002418;immune response to tumor cell|GO:0006915;apoptotic process|GO:0006968;cellular defense response|GO:0019835;cytolysis|GO:0051260;protein homooligomerization|GO:0051607;defense response to virus|GO:0051712;positive regulation of killing of cells of other organism|G…	GO:0005576;extracellular region|GO:0005829;cytosol|GO:0005886;plasma membrane|GO:0016020;membrane|GO:0016021;integral component of membrane|GO:0031904;endosome lumen|GO:0044194;cytolytic granule|GO:0044194;cytolytic granule	Process
BID	637	GO:0005123;death receptor binding|GO:0005515;protein binding|GO:0031625;ubiquitin protein ligase binding	GO:0001836;release of cytochrome c from mitochondria|GO:0006626;protein targeting to mitochondrion|GO:0006919;activation of cysteine-type endopeptidase activity involved in apoptotic process|GO:0008625;extrinsic apoptotic signaling pathway via death domain receptors|GO:0008637;apoptotic mitochondrial changes|GO:0010918;positive regulation of mitochondrial membrane potential|GO:0031334;positive re…	GO:0005739;mitochondrion|GO:0005741;mitochondrial outer membrane|GO:0005741;mitochondrial outer membrane|GO:0005829;cytosol|GO:0005829;cytosol|GO:0005829;cytosol|GO:0016020;membrane|GO:0032592;integral component of mitochondrial membrane	Process
CD3D	915	GO:0003713;transcription coactivator activity|GO:0004888;transmembrane signaling receptor activity|GO:0004888;transmembrane signaling receptor activity|GO:0042802;identical protein binding|GO:0046982;protein heterodimerization activity	GO:0002250;adaptive immune response|GO:0007166;cell surface receptor signaling pathway|GO:0007166;cell surface receptor signaling pathway|GO:0030217;T cell differentiation|GO:0030217;T cell differentiation|GO:0045059;positive thymic T cell selection|GO:0045059;positive thymic T cell selection|GO:0045944;positive regulation of transcription by RNA polymerase II|GO:0050776;regulation of immune resp…	GO:0005737;cytoplasm|GO:0005886;plasma membrane|GO:0009897;external side of plasma membrane|GO:0016021;integral component of membrane|GO:0030665;clathrin-coated vesicle membrane|GO:0042101;T cell receptor complex|GO:0042101;T cell receptor complex|GO:0042105;alpha-beta T cell receptor complex	Process
CD3E	916	GO:0004888;transmembrane signaling receptor activity|GO:0004888;transmembrane signaling receptor activity|GO:0005515;protein binding|GO:0017124;SH3 domain binding|GO:0019901;protein kinase binding|GO:0030159;receptor signaling complex scaffold activity|GO:0042608;T cell receptor binding|GO:0042802;identical protein binding|GO:0046982;protein heterodimerization activity	GO:0001954;positive regulation of cell-matrix adhesion|GO:0002250;adaptive immune response|GO:0002669;positive regulation of T cell anergy|GO:0007166;cell surface receptor signaling pathway|GO:0007166;cell surface receptor signaling pathway|GO:0007169;transmembrane receptor protein tyrosine kinase signaling pathway|GO:0007172;signal complex assembly|GO:0007186;G protein-coupled receptor signaling…	GO:0001772;immunological synapse|GO:0005886;plasma membrane|GO:0005886;plasma membrane|GO:0005887;integral component of plasma membrane|GO:0005911;cell-cell junction|GO:0009897;external side of plasma membrane|GO:0009897;external side of plasma membrane|GO:0042101;T cell receptor complex|GO:0042101;T cell receptor complex|GO:0042105;alpha-beta T cell receptor complex|GO:0043197;dendritic spine|GO…	Process
CD3G	917	GO:0004888;transmembrane signaling receptor activity|GO:0004888;transmembrane signaling receptor activity|GO:0030159;receptor signaling complex scaffold activity|GO:0042608;T cell receptor binding|GO:0042802;identical protein binding|GO:0046982;protein heterodimerization activity	GO:0002250;adaptive immune response|GO:0007163;establishment or maintenance of cell polarity|GO:0007166;cell surface receptor signaling pathway|GO:0007166;cell surface receptor signaling pathway|GO:0015031;protein transport|GO:0030217;T cell differentiation|GO:0038096;Fc-gamma receptor signaling pathway involved in phagocytosis|GO:0042110;T cell activation|GO:0045059;positive thymic T cell select…	GO:0005829;cytosol|GO:0005886;plasma membrane|GO:0005886;plasma membrane|GO:0005887;integral component of plasma membrane|GO:0009897;external side of plasma membrane|GO:0030665;clathrin-coated vesicle membrane|GO:0042101;T cell receptor complex|GO:0042105;alpha-beta T cell receptor complex	Process
PTPRC	5788	GO:0004725;protein tyrosine phosphatase activity|GO:0004725;protein tyrosine phosphatase activity|GO:0004725;protein tyrosine phosphatase activity|GO:0004725;protein tyrosine phosphatase activity|GO:0005001;transmembrane receptor protein tyrosine phosphatase activity|GO:0005102;signaling receptor binding|GO:0005515;protein binding|GO:0008201;heparin binding|GO:0019901;protein kinase binding|GO:00…	GO:0000187;activation of MAPK activity|GO:0001779;natural killer cell differentiation|GO:0001915;negative regulation of T cell mediated cytotoxicity|GO:0001916;positive regulation of T cell mediated cytotoxicity|GO:0001960;negative regulation of cytokine-mediated signaling pathway|GO:0002244;hematopoietic progenitor cell differentiation|GO:0002378;immunoglobulin biosynthetic process|GO:0002925;po…	GO:0005886;plasma membrane|GO:0005886;plasma membrane|GO:0005887;integral component of plasma membrane|GO:0005925;focal adhesion|GO:0009897;external side of plasma membrane|GO:0009898;cytoplasmic side of plasma membrane|GO:0009986;cell surface|GO:0016020;membrane|GO:0016021;integral component of membrane|GO:0030667;secretory granule membrane|GO:0032059;bleb|GO:0045121;membrane raft|GO:0070062;ext…	Process
GRAP2	9402	GO:0005515;protein binding	GO:0007265;Ras protein signal transduction|GO:0007267;cell-cell signaling|GO:0031295;T cell costimulation|GO:0038095;Fc-epsilon receptor signaling pathway|GO:0050852;T cell receptor signaling pathway	GO:0005634;nucleus|GO:0005654;nucleoplasm|GO:0005737;cytoplasm|GO:0005768;endosome|GO:0005829;cytosol|GO:0005829;cytosol|GO:0005886;plasma membrane	Process
PAK2	5062	GO:0004672;protein kinase activity|GO:0004674;protein serine/threonine kinase activity|GO:0004674;protein serine/threonine kinase activity|GO:0004674;protein serine/threonine kinase activity|GO:0004674;protein serine/threonine kinase activity|GO:0005515;protein binding|GO:0005524;ATP binding|GO:0019901;protein kinase binding|GO:0030296;protein tyrosine kinase activator activity|GO:0031267;small G…	GO:0002223;stimulatory C-type lectin receptor signaling pathway|GO:0006468;protein phosphorylation|GO:0006469;negative regulation of protein kinase activity|GO:0006915;apoptotic process|GO:0007165;signal transduction|GO:0016310;phosphorylation|GO:0018105;peptidyl-serine phosphorylation|GO:0023014;signal transduction by protein phosphorylation|GO:0031098;stress-activated protein kinase signaling c…	GO:0005634;nucleus|GO:0005737;cytoplasm|GO:0005737;cytoplasm|GO:0005829;cytosol|GO:0005829;cytosol|GO:0005886;plasma membrane|GO:0005911;cell-cell junction|GO:0014069;postsynaptic density|GO:0048471;perinuclear region of cytoplasm|GO:0098978;glutamatergic synapse	Process
RHOA	387	GO:0003924;GTPase activity|GO:0003924;GTPase activity|GO:0003924;GTPase activity|GO:0003924;GTPase activity|GO:0005515;protein binding|GO:0005525;GTP binding|GO:0005525;GTP binding|GO:0017022;myosin binding|GO:0019003;GDP binding|GO:0019901;protein kinase binding|GO:0019904;protein domain specific binding|GO:0051022;Rho GDP-dissociation inhibitor binding	GO:0001666;response to hypoxia|GO:0001998;angiotensin-mediated vasoconstriction involved in regulation of systemic arterial blood pressure|GO:0002363;alpha-beta T cell lineage commitment|GO:0003100;regulation of systemic arterial blood pressure by endothelin|GO:0006357;regulation of transcription by RNA polymerase II|GO:0007015;actin filament organization|GO:0007160;cell-matrix adhesion|GO:000717…	GO:0005634;nucleus|GO:0005737;cytoplasm|GO:0005768;endosome|GO:0005789;endoplasmic reticulum membrane|GO:0005829;cytosol|GO:0005829;cytosol|GO:0005856;cytoskeleton|GO:0005856;cytoskeleton|GO:0005886;plasma membrane|GO:0005886;plasma membrane|GO:0005925;focal adhesion|GO:0005938;cell cortex|GO:0005938;cell cortex|GO:0030027;lamellipodium|GO:0030054;cell junction|GO:0030424;axon|GO:0030496;midbody|…	Process
CDC42	998	GO:0003924;GTPase activity|GO:0003924;GTPase activity|GO:0003924;GTPase activity|GO:0005515;protein binding|GO:0005525;GTP binding|GO:0005525;GTP binding|GO:0019901;protein kinase binding|GO:0019901;protein kinase binding|GO:0030742;GTP-dependent protein binding|GO:0031435;mitogen-activated protein kinase kinase kinase binding|GO:0031996;thioesterase binding|GO:0032427;GBD domain binding|GO:00341…	GO:0002040;sprouting angiogenesis|GO:0003161;cardiac conduction system development|GO:0006897;endocytosis|GO:0006911;phagocytosis, engulfment|GO:0007015;actin filament organization|GO:0007030;Golgi organization|GO:0007088;regulation of mitotic nuclear division|GO:0007097;nuclear migration|GO:0007163;establishment or maintenance of cell polarity|GO:0007229;integrin-mediated signaling pathway|GO:00…	GO:0000139;Golgi membrane|GO:0000322;storage vacuole|GO:0005737;cytoplasm|GO:0005789;endoplasmic reticulum membrane|GO:0005813;centrosome|GO:0005829;cytosol|GO:0005886;plasma membrane|GO:0005886;plasma membrane|GO:0005911;cell-cell junction|GO:0005925;focal adhesion|GO:0016020;membrane|GO:0016020;membrane|GO:0017119;Golgi transport complex|GO:0030141;secretory granule|GO:0030175;filopodium|GO:003…	Process
CD28	940	GO:0002020;protease binding|GO:0005515;protein binding|GO:0015026;coreceptor activity|GO:0019901;protein kinase binding|GO:0042802;identical protein binding	GO:0002376;immune system process|GO:0002863;positive regulation of inflammatory response to antigenic stimulus|GO:0006959;humoral immune response|GO:0007166;cell surface receptor signaling pathway|GO:0010628;positive regulation of gene expression|GO:0010629;negative regulation of gene expression|GO:0014068;positive regulation of phosphatidylinositol 3-kinase signaling|GO:0031295;T cell costimulat…	GO:0001772;immunological synapse|GO:0005829;cytosol|GO:0005886;plasma membrane|GO:0005886;plasma membrane|GO:0005887;integral component of plasma membrane|GO:0009897;external side of plasma membrane|GO:0009897;external side of plasma membrane|GO:0009986;cell surface|GO:0098636;protein complex involved in cell adhesion	Component
ICOS	29851	GO:0005515;protein binding	GO:0002517;T cell tolerance induction|GO:0006955;immune response|GO:0031295;T cell costimulation|GO:0031295;T cell costimulation|GO:0051897;positive regulation of protein kinase B signaling|GO:0098609;cell-cell adhesion	GO:0005576;extracellular region|GO:0005886;plasma membrane|GO:0005887;integral component of plasma membrane|GO:0009897;external side of plasma membrane	Process
MAP3K8	1326	GO:0000287;magnesium ion binding|GO:0004709;MAP kinase kinase kinase activity|GO:0005515;protein binding|GO:0005524;ATP binding	GO:0000186;activation of MAPKK activity|GO:0006468;protein phosphorylation|GO:0007049;cell cycle|GO:0031295;T cell costimulation|GO:0051403;stress-activated MAPK cascade|GO:0070498;interleukin-1-mediated signaling pathway	GO:0005829;cytosol|GO:0005829;cytosol	Process
CBLB	868	GO:0001784;phosphotyrosine residue binding|GO:0005509;calcium ion binding|GO:0005515;protein binding|GO:0008270;zinc ion binding|GO:0017124;SH3 domain binding|GO:0030971;receptor tyrosine kinase binding|GO:0061630;ubiquitin protein ligase activity	GO:0006607;NLS-bearing protein import into nucleus|GO:0007165;signal transduction|GO:0007166;cell surface receptor signaling pathway|GO:0007175;negative regulation of epidermal growth factor-activated receptor activity|GO:0016567;protein ubiquitination|GO:2000583;regulation of platelet-derived growth factor receptor-alpha signaling pathway	GO:0005654;nucleoplasm|GO:0005829;cytosol|GO:0005886;plasma membrane|GO:0045121;membrane raft	Process
TNFSF13	8741	GO:0005102;signaling receptor binding|GO:0005125;cytokine activity|GO:0005164;tumor necrosis factor receptor binding	GO:0006955;immune response|GO:0007165;signal transduction|GO:0008284;positive regulation of cell proliferation|GO:0033209;tumor necrosis factor-mediated signaling pathway|GO:0043488;regulation of mRNA stability|GO:0048298;positive regulation of isotype switching to IgA isotypes|GO:0048298;positive regulation of isotype switching to IgA isotypes	GO:0005576;extracellular region|GO:0005615;extracellular space|GO:0005654;nucleoplasm|GO:0005737;cytoplasm|GO:0005829;cytosol|GO:0005886;plasma membrane|GO:0070062;extracellular exosome	Component
TNFSF13B	10673	GO:0005102;signaling receptor binding|GO:0005125;cytokine activity|GO:0005164;tumor necrosis factor receptor binding|GO:0005515;protein binding	GO:0001782;B cell homeostasis|GO:0002636;positive regulation of germinal center formation|GO:0006955;immune response|GO:0007165;signal transduction|GO:0030890;positive regulation of B cell proliferation|GO:0030890;positive regulation of B cell proliferation|GO:0030890;positive regulation of B cell proliferation|GO:0031295;T cell costimulation|GO:0031296;B cell costimulation|GO:0033209;tumor necro…	GO:0005576;extracellular region|GO:0005615;extracellular space|GO:0005737;cytoplasm|GO:0005886;plasma membrane|GO:0016021;integral component of membrane|GO:0048471;perinuclear region of cytoplasm	Component
