# Supplementary material for: Expression of Immune Related Genes and Possible Regulatory Mechanisms in Alzheimer’s Disease
Source: Front Immunol. 2021 Nov 5;12:768966. doi: 10.3389/fimmu.2021.768966 (PMC8602845; doi:10.3389/fimmu.2021.768966)
Supplement: Supplementary file 1 [file DataSheet_1.zip › Table S3 DEGs in GSE33000.xlsx]

## Sheet: Sheet1
logFC	AveExpr	t	P.Value	adj.P.Val	B	probe_id	symbol	EntrezGeneID	change
-0.984316	-0.473211	-25.2531	1.93645e-89	7.60636e-85	193.282	10023815322	CRH	1392	down
-0.548679	-0.15823	-24.7994	2.51128e-87	3.2881e-83	188.443	10025910121	NEUROD6	63974	down
0.228039	0.0310127	24.231	1.13447e-84	1.11405e-80	182.362	10023812404	AFF1	4299	up
-0.292326	-0.0409037	-24.1619	2.38937e-84	1.87709e-80	181.621	10023810663	C5orf13	9315	down
0.424387	0.0183377	24.1349	3.19628e-84	2.0925e-80	181.331	10025902315	ITPKB	3707	up
-0.475898	-0.142329	-24.1093	4.20974e-84	2.36227e-80	181.057	10023822632	BDNF	627	down
-0.675815	-0.331336	-24.0702	6.42029e-84	2.8021e-80	180.638	10023815084	PPEF1	5475	down
0.173247	0.0440803	23.9265	3.0217e-83	1.07902e-79	179.097	10025903459	TBC1D2B	23102	up
-0.354089	-0.0950823	-23.7153	2.95055e-82	9.65812e-79	176.83	10023817216	NRN1	51299	down
-0.223886	0.0154558	-23.5902	1.13919e-81	3.4421e-78	175.486	10023811506	CDKN2D	1032	down
0.216064	0.00308586	23.5553	1.66104e-81	4.6604e-78	175.11	10025903309	GNRH1	2796	up
-0.252723	-0.0431583	-23.2967	2.71585e-80	6.84623e-77	172.33	10023820542	WSB2	55884	down
0.351875	0.00659811	23.2943	2.78869e-80	6.84623e-77	172.304	10025903522	ZFP36L1	677	up
-0.388489	0.080891	-23.1515	1.30551e-79	2.84892e-76	170.768	10023822861	OLFM1	10439	down
-0.404293	-0.118308	-23.1313	1.62527e-79	3.36002e-76	170.55	10025909874	NCALD	83988	down
-0.433724	-0.192699	-22.9462	1.20388e-78	2.05602e-75	168.558	10023810118	CA10	56934	down
0.38062	0.00574703	22.9139	1.70815e-78	2.68384e-75	168.21	10025905029	NFKBIA	4792	up
-0.201222	-0.0122874	-22.8193	4.75416e-78	7.18245e-75	167.192	10025904986	C11orf31	280636	down
-0.609042	-0.183919	-22.7309	1.23869e-77	1.80206e-74	166.239	10026391091	VGF	7425	down
-0.378874	-0.128735	-22.6327	3.58669e-77	5.03161e-74	165.181	10025904350	SVOP	55530	down
0.606779	-0.0456664	22.5957	5.35498e-77	7.25323e-74	164.782	10025906503	FKBP5	2289	up
-0.489225	-0.223366	-22.4909	1.66673e-76	2.11191e-73	163.652	10023816681	CAMK4	814	down
-0.279531	-0.0987999	-22.4532	2.50765e-76	2.98487e-73	163.246	10025908628	ANKRD39	51239	down
-0.521944	-0.182092	-22.4446	2.75244e-76	3.17988e-73	163.153	10025911097	FRMPD2	143162	down
-0.193197	-0.0599992	-22.3485	7.79469e-76	8.74787e-73	162.118	10023805656	C18orf1	753	down
0.585459	-0.0571487	22.3407	8.48355e-76	9.2565e-73	162.033	10025904476	C4A	720	up
-0.18815	0.0338417	-22.3367	8.86617e-76	9.41252e-73	161.989	10025905279	BCL2L2	599	down
-0.173366	-0.0520275	-22.3228	1.03002e-75	1.06472e-72	161.84	10025904242	LANCL2	55915	down
0.159015	-0.00102996	22.2802	1.63382e-75	1.64555e-72	161.381	10025908172	TMEM43	79188	up
0.21038	0.0121945	22.2248	2.97994e-75	2.78695e-72	160.783	10023842768	CALCOCO2	10241	up
-0.245836	-0.0958093	-22.1523	6.53905e-75	5.83759e-72	160.001	10023844672	TMEM118	84900	down
0.587227	-0.0570412	22.113	1.0011e-74	8.73853e-72	159.578	10031919807	C4B	721	up
-0.142442	-0.0433007	-22.1055	1.08614e-74	9.2747e-72	159.496	10023819392	PPP1R7	5510	down
0.225932	0.029446	22.0483	2.0198e-74	1.58676e-71	158.879	10023816478	PNRC1	10957	up
-0.31215	-0.0282396	-21.9447	6.20651e-74	4.78023e-71	157.762	10025928296	LRTM2	654429	down
-0.507292	-0.0972163	-21.9412	6.44522e-74	4.86862e-71	157.725	10023807541	CBLN4	140689	down
0.247309	0.0156105	21.8816	1.23055e-73	8.95111e-71	157.081	10025912671	PRKD3	23683	up
0.323134	-0.0279576	21.8052	2.81717e-73	1.96006e-70	156.257	10023825159	EMP3	2014	up
-0.368654	-0.112626	-21.8043	2.84429e-73	1.96006e-70	156.248	10025904901	MAL2	114569	down
0.432038	-0.0053845	21.7887	3.36821e-73	2.28109e-70	156.079	10025904760	RHBDF2	79651	up
0.298993	0.0582444	21.7801	3.70029e-73	2.46351e-70	155.986	10023815292	PXN	5829	up
-0.332754	-0.0840985	-21.723	6.86714e-73	4.35067e-70	155.371	10023811812	PCP4L1	654790	down
0.173844	0.0172168	21.6678	1.24984e-72	7.67088e-70	154.775	10025904025	ARHGEF6	9459	up
-0.24287	-0.0854638	-21.6404	1.68215e-72	1.01654e-69	154.479	10023836906	CHCHD6	84303	down
0.324901	0.012822	21.6259	1.96947e-72	1.17214e-69	154.322	10025902226	TNFRSF10B	8795	up
-0.426453	-0.189495	-21.5964	2.71119e-72	1.58948e-69	154.004	10023812058	RGS4	5999	down
-0.335609	-0.127514	-21.5942	2.77708e-72	1.60417e-69	153.98	10025904757	CORT	1325	down
-0.138217	-0.0090497	-21.5499	4.48984e-72	2.55596e-69	153.502	10025911927	UBE2V1	7335	down
-0.463339	-0.245298	-21.5373	5.14877e-72	2.88919e-69	153.366	10023831050	PAK1	5058	down
-0.647202	-0.282825	-21.4343	1.57165e-71	8.45676e-69	152.256	10023810409	VIP	7432	down
-0.515837	-0.235152	-21.3755	2.97467e-71	1.57899e-68	151.621	10023808640	CRYM	1428	down
-0.224842	-0.0178836	-21.3496	3.93831e-71	2.06263e-68	151.342	10025905932	VKORC1L1	154807	down
-0.210931	-0.0243738	-21.3193	5.47186e-71	2.82809e-68	151.014	10025929428	C17orf76	388341	down
-0.345604	-0.139415	-21.2963	7.0227e-71	3.52197e-68	150.766	10023826884	FGF13	2258	down
-0.393015	-0.173934	-21.2955	7.0834e-71	3.52197e-68	150.757	10023814159	HSPB3	8988	down
0.196079	0.0191611	21.1872	2.29142e-70	1.09765e-67	149.589	10025907361	RP3-402G11.12	80305	up
-0.187838	0.0240495	-21.1856	2.33217e-70	1.10371e-67	149.572	10025909018	C3orf40	131408	down
0.42078	0.0442071	21.167	2.8516e-70	1.33346e-67	149.372	10025906908	KLF15	28999	up
-0.339892	-0.102426	-21.1611	3.04247e-70	1.38022e-67	149.307	10025906599	CDK5R2	8941	down
0.203102	0.0163939	21.1609	3.04734e-70	1.38022e-67	149.306	10025904915	C6orf152	167691	up
-0.356863	-0.143418	-21.1104	5.27016e-70	2.35241e-67	148.761	10025911465	SLC10A4	201780	down
-0.27938	-0.106377	-21.1038	5.66335e-70	2.49951e-67	148.689	10025913015	GPR120	338557	down
0.16732	0.034882	21.0946	6.25369e-70	2.72939e-67	148.59	10023847776	ANTXR2	118429	up
0.201273	-0.0135671	21.0858	6.88311e-70	2.95776e-67	148.495	10025911300	MAP3K7IP2	23118	up
-0.234616	-0.0874779	-21.0566	9.4473e-70	3.87147e-67	148.18	10023840887	C1orf165	79656	down
0.291339	-0.00870271	21.0022	1.70223e-69	6.55527e-67	147.594	10025909364	LHFPL2	10184	up
0.400653	0.0328653	20.9822	2.11515e-69	8.06631e-67	147.378	10023834676	ATOH8	84913	up
-0.161002	-0.0123267	-20.9561	2.80631e-69	1.0113e-66	147.096	10025910848	TMEM24	9854	down
-0.435842	-0.17483	-20.953	2.90253e-69	1.03647e-66	147.063	10023815664	SCG2	7857	down
0.262796	0.125438	20.9504	2.98618e-69	1.05673e-66	147.035	10025906803	MOV10L1	54456	up
-0.395921	-0.0899359	-20.9164	4.31565e-69	1.50017e-66	146.668	10025906631	IGF1	3479	down
-0.537493	-0.249163	-20.8781	6.5393e-69	2.23985e-66	146.255	10023810831	TAC1	6863	down
-0.28055	-0.0450997	-20.8778	6.5576e-69	2.23985e-66	146.252	10033668855	SLC30A3	7781	down
-0.336145	-0.0793574	-20.8651	7.52929e-69	2.50636e-66	146.114	10025906368	CCKBR	887	down
-0.18152	-0.0398812	-20.8628	7.71723e-69	2.54733e-66	146.09	10025906033	PPP2R2B	5521	down
-0.134044	-0.0434769	-20.8591	8.03222e-69	2.62921e-66	146.05	10025907376	IMP4	92856	down
0.228377	0.0257428	20.8566	8.25782e-69	2.68072e-66	146.023	10023811446	DOK1	1796	up
-0.339637	-0.161889	-20.8498	8.88644e-69	2.86114e-66	145.95	10025904490	RP3-398D13.1	285780	down
0.400464	-0.0489477	20.8302	1.09938e-68	3.51087e-66	145.738	10025909790	C1orf162	128346	up
0.134117	-0.0085688	20.8018	1.49546e-68	4.62533e-66	145.432	10025904226	RUFY1	80230	up
-0.181245	-0.045012	-20.7968	1.57723e-68	4.84011e-66	145.379	10023832258	ARPC5L	81873	down
-0.381702	-0.145202	-20.7932	1.6404e-68	4.95654e-66	145.34	10025910596	NAP1L5	266812	down
-0.227682	-0.0724649	-20.7834	1.82447e-68	5.42918e-66	145.234	10025905850	UBLCP1	134510	down
-0.166931	-0.053933	-20.7819	1.85369e-68	5.47465e-66	145.218	10023822348	ATP5G1	516	down
0.231408	0.00435168	20.769	2.13301e-68	6.25259e-66	145.078	10026391646	PLCE1	51196	up
-0.284525	-0.0803838	-20.7678	2.16026e-68	6.28556e-66	145.066	10025909575	SRD5A1	6715	down
-0.168278	-0.0532324	-20.7609	2.32855e-68	6.7254e-66	144.991	10023807397	TXN	7295	down
0.313071	-0.018933	20.7577	2.41079e-68	6.9121e-66	144.956	10023831722	HVCN1	84329	up
-0.481706	-0.257613	-20.7407	2.89797e-68	8.13088e-66	144.773	10023845269	NMS	129521	down
0.251478	0.0515593	20.7343	3.10622e-68	8.65335e-66	144.704	10023822408	RREB1	6239	up
0.311239	0.030788	20.7298	3.2614e-68	9.02167e-66	144.656	10025904421	C20orf141	128653	up
0.338264	-0.00445082	20.7123	3.94253e-68	1.06802e-65	144.467	10023827749	TGIF	7050	up
-0.267173	-0.0575381	-20.7108	4.00585e-68	1.07774e-65	144.451	10023805854	KALRN	8997	down
-0.394591	-0.179712	-20.7002	4.49275e-68	1.20051e-65	144.337	10023819992	NGFRAP1L1	340542	down
-0.278162	-0.0044981	-20.6981	4.60051e-68	1.221e-65	144.313	10023804796	2021-03-04	57574	down
0.24918	0.00790472	20.6864	5.21868e-68	1.37577e-65	144.188	10023841812	CARD6	84674	up
-0.218808	-0.076563	-20.6731	6.02788e-68	1.5785e-65	144.045	10023835545	TCEAL5	340543	down
0.255581	0.0193571	20.6537	7.43908e-68	1.92242e-65	143.835	10025909104	FOXO1A	2308	up
0.122764	0.000261805	20.6468	8.01675e-68	2.05816e-65	143.761	10023827190	RAF1	5894	up
-0.282228	-0.132256	-20.6453	8.14702e-68	2.07802e-65	143.745	10025911668	RGS7	6000	down
-0.389456	-0.15962	-20.609	1.20777e-67	3.06073e-65	143.353	10023829853	C6orf105	84830	down
-0.180171	-0.0397185	-20.5407	2.53139e-67	6.30755e-65	142.617	10025903245	PDCD2	5134	down
0.219213	-0.0217743	20.5401	2.5461e-67	6.30755e-65	142.611	10023813057	BTG1	694	up
-0.274486	-0.055453	-20.5399	2.55321e-67	6.30755e-65	142.608	10023818294	C1orf95	375057	down
0.22753	0.0316901	20.5171	3.26551e-67	7.96704e-65	142.363	10023813177	EFNA4	1945	up
-0.23669	0.0244731	-20.5107	3.50366e-67	8.4953e-65	142.293	10031920412	UBE2E4P	286480	down
0.254417	0.00900669	20.5026	3.8213e-67	9.15249e-65	142.207	10023809354	CD302	9936	up
-0.250574	-0.0868402	-20.4971	4.05594e-67	9.65561e-65	142.148	10023814873	NRXN3	9369	down
-0.230211	-0.0232809	-20.4874	4.50849e-67	1.06044e-64	142.042	10025906772	ATPIF1	93974	down
0.19118	0.0424961	20.4721	5.3215e-67	1.24422e-64	141.877	10023817915	KIAA0323	23351	up
0.215683	0.0484852	20.4626	5.89361e-67	1.36983e-64	141.776	10025903098	HAP1	9001	up
-0.43796	-0.174869	-20.4554	6.37198e-67	1.46369e-64	141.698	10023845001	OLFM3	118427	down
-0.155602	-0.033365	-20.4322	8.19056e-67	1.87049e-64	141.448	10023813455	C14orf122	51016	down
-0.320534	-0.11102	-20.4313	8.27135e-67	1.87803e-64	141.439	10025912473	FBXO16	157574	down
0.195606	0.0163589	20.4132	1.00705e-66	2.24754e-64	141.243	10023836800	MMEL1	79258	up
0.186864	0.0460989	20.4061	1.08719e-66	2.41271e-64	141.167	10025907526	HRBL	3268	up
-0.204658	-0.00368289	-20.3957	1.21671e-66	2.66997e-64	141.055	10025903912	BCL11A	53335	down
0.341679	-0.0103477	20.3942	1.23712e-66	2.69968e-64	141.038	10025908612	BCL6	604	up
-0.316925	-0.153658	-20.3859	1.35278e-66	2.93576e-64	140.949	10023808253	NETO2	81831	down
-0.416815	-0.169059	-20.3655	1.68655e-66	3.60041e-64	140.73	10023823462	GNG3	2785	down
-0.133856	-0.0294104	-20.3593	1.80444e-66	3.83127e-64	140.662	10025913125	ALKBH6	84964	down
0.220338	0.0191009	20.3551	1.88832e-66	3.98781e-64	140.617	10023824700	DBI	1622	up
-0.347033	-0.129436	-20.3503	1.98863e-66	4.17718e-64	140.566	10023806207	EGR3	1960	down
-0.461599	-0.229828	-20.337	2.29625e-66	4.77302e-64	140.423	10025909820	SCN3B	55800	down
-0.392125	-0.185285	-20.3214	2.72094e-66	5.5666e-64	140.254	10023812338	CAP2	10486	down
0.395977	0.00947711	20.3067	3.18964e-66	6.4582e-64	140.096	10023823690	CLEC2B	9976	up
0.301944	0.00959888	20.3018	3.36124e-66	6.77074e-64	140.043	10023810771	ROM1	6094	up
-0.263241	-0.0959	-20.2987	3.47794e-66	6.97008e-64	140.01	10023839349	C1QTNF4	114900	down
0.180599	0.0244655	20.2865	3.96737e-66	7.91057e-64	139.879	10025907142	GMPR	2766	up
0.104344	0.0034042	20.2706	4.71484e-66	9.35348e-64	139.707	10025907919	ASXL1	171023	up
0.535493	-0.027979	20.2456	6.17671e-66	1.20707e-63	139.438	10033668934	TNFRSF10D	8793	up
0.253856	-0.0162037	20.225	7.71669e-66	1.50055e-63	139.217	10023808136	SART2	29940	up
-0.188957	-0.0231355	-20.2155	8.55685e-66	1.64761e-63	139.114	10025903345	SCOC	60592	down
-0.237025	-0.0611713	-20.2134	8.75538e-66	1.67762e-63	139.091	10023805072	GRIK1	2897	down
-0.256064	-0.0819809	-20.2105	9.03136e-66	1.7221e-63	139.06	10023823946	C6orf154	221424	down
0.192071	0.0158209	20.1871	1.16346e-65	2.19714e-63	138.808	10025911867	GLT25D1	79709	up
-0.634747	-0.344177	-20.1818	1.23159e-65	2.30767e-63	138.751	10023812264	SST	6750	down
-0.299228	-0.128163	-20.1817	1.23373e-65	2.30767e-63	138.75	10023819698	ACTR3B	57180	down
-0.25791	-0.121145	-20.1683	1.42617e-65	2.64244e-63	138.605	10023817079	RIMBP2	23504	down
-0.538853	-0.214341	-20.1671	1.44486e-65	2.66451e-63	138.592	10023804956	FREM3	166752	down
-0.233417	-0.0795698	-20.1282	2.20051e-65	4.00167e-63	138.174	10025911235	TCEAL7	56849	down
-0.523838	-0.220411	-20.1163	2.5037e-65	4.53205e-63	138.045	10023845149	SLC32A1	140679	down
-0.117778	-0.0368004	-20.0866	3.44999e-65	6.10431e-63	137.726	10025906340	RABEPK	10244	down
-0.184373	-0.0383913	-20.0715	4.06573e-65	7.12956e-63	137.563	10031920239	DTX4	23220	down
0.470781	-0.0482281	20.0689	4.18167e-65	7.30027e-63	137.535	10025903639	GEM	2669	up
0.483844	-0.104611	20.0628	4.46594e-65	7.72784e-63	137.47	10025907360	TLR2	7097	up
0.361673	0.00226803	20.0621	4.50052e-65	7.75352e-63	137.462	10033668723	TNFRSF1A	7132	up
-0.310421	-0.0864938	-20.0595	4.62793e-65	7.93821e-63	137.434	10025911523	PRMT8	56341	down
-0.234194	-0.0334898	-20.0312	6.28272e-65	1.07298e-62	137.13	10023835983	CYCS	54205	down
-0.296406	-0.0643493	-19.9993	8.87147e-65	1.50853e-62	136.787	10023827451	TASP1	55617	down
0.245175	-0.00809847	19.9928	9.52092e-65	1.61199e-62	136.716	10023831424	OSBPL11	114885	up
-0.147331	-0.0553326	-19.9857	1.02789e-64	1.72545e-62	136.64	10023823268	TCEB1	6921	down
0.261931	-0.0104168	19.9694	1.22616e-64	2.04083e-62	136.465	10025908462	IQGAP1	8826	up
0.187411	0.0845605	19.9689	1.23275e-64	2.04314e-62	136.459	10025907443	MOBKL2C	148932	up
-0.24286	-0.0910735	-19.9611	1.3411e-64	2.21338e-62	136.375	10025912223	TRIM9	114088	down
0.25359	-0.0330729	19.9372	1.73696e-64	2.84283e-62	136.118	10023806167	NPC2	10577	up
0.130394	0.00191063	19.9355	1.7694e-64	2.88391e-62	136.1	10023840926	ZCCHC6	79670	up
-0.251103	0.0792702	-19.9229	2.02587e-64	3.28827e-62	135.965	10023849707	RTN4R	65078	down
-0.346223	-0.137898	-19.9219	2.04853e-64	3.31137e-62	135.954	10023809224	NEK2	4751	down
-0.256422	-0.0586705	-19.9199	2.0937e-64	3.37052e-62	135.932	10023807699	ATP2A2	488	down
0.202327	0.0441374	19.9002	2.59179e-64	4.15532e-62	135.72	10023814234	RAMP1	10267	up
0.226053	0.0103292	19.883	3.12169e-64	4.96437e-62	135.535	10023816230	ACTR1B	10120	up
-0.403928	-0.185494	-19.8757	3.64718e-64	5.77667e-62	135.381	10025905312	ZCCHC12	170261	down
0.408275	-0.0748477	19.8655	3.7682e-64	5.9206e-62	135.348	10025902918	ADORA3	140	up
0.253269	0.0494513	19.8575	4.11155e-64	6.40879e-62	135.261	10025912245	PTBP1	5725	up
-0.426421	-0.10874	-19.8375	5.10186e-64	7.8898e-62	135.046	10023826844	KRT5	3852	down
-0.30284	-0.0769559	-19.8071	7.0862e-64	1.06646e-61	134.719	10023807002	PNOC	5368	down
-0.316026	-0.0832121	-19.7839	9.10313e-64	1.33422e-61	134.47	10023806845	SCG3	29106	down
0.292691	-0.012796	19.7706	1.05127e-63	1.51816e-61	134.327	10025902303	METTL7B	196410	up
-0.334877	-0.123531	-19.7587	1.19581e-63	1.70805e-61	134.198	10025910417	DLX1	1745	down
0.326116	0.0134494	19.7482	1.33866e-63	1.90517e-61	134.086	10023810959	TPD52L1	7164	up
0.171059	0.0367332	19.7248	1.72431e-63	2.41896e-61	133.834	10025912172	BCAT2	587	up
0.584498	-0.00775378	19.7178	1.85953e-63	2.59015e-61	133.759	10033668510	SLCO4A1	28231	up
0.237735	0.00588049	19.6894	2.52724e-63	3.49542e-61	133.454	10025907512	RELA	5970	up
0.276248	-0.0701777	19.6617	3.40685e-63	4.66275e-61	133.157	10023819889	IL13RA1	3597	up
-0.147978	-0.00703717	-19.6577	3.55832e-63	4.85315e-61	133.113	10023844880	CIDEC	63924	down
-0.323734	-0.0994867	-19.6536	3.71874e-63	5.0544e-61	133.07	10023811010	HPRT1	3251	down
0.248159	0.0588471	19.6373	4.43488e-63	5.92525e-61	132.894	10025902728	MAPKAPK2	9261	up
-0.195632	-0.0672707	-19.6352	4.53874e-63	6.03289e-61	132.871	10025910371	SEH1L	81929	down
-0.143184	-0.0188689	-19.635	4.54617e-63	6.03289e-61	132.87	10025905280	RHEBL1	121268	down
-0.286798	-0.0460296	-19.6301	4.79424e-63	6.34066e-61	132.817	10023809431	DUSP2	1844	down
0.278268	-0.0422531	19.6091	6.01173e-63	7.87136e-61	132.592	10023826075	C6orf145	221749	up
-0.285578	-0.0433692	-19.5946	7.58103e-63	9.89312e-61	132.361	10023817284	PFN2	5217	down
0.195617	0.026223	19.587	7.63756e-63	9.93389e-61	132.353	10023825256	PHF10	55274	up
-0.499068	-0.20194	-19.581	8.15003e-63	1.05307e-60	132.289	10023816018	DUSP4	1846	down
0.307464	0.0635531	19.5775	8.45918e-63	1.08943e-60	132.252	10023825802	C1orf78	55194	up
0.173672	0.060747	19.5588	1.03515e-62	1.32878e-60	132.051	10023823927	LTBP3	4054	up
-0.220335	-0.111845	-19.5511	1.12451e-62	1.43412e-60	131.969	10023847335	SGIP1	84251	down
0.242423	-0.0124991	19.5503	1.13511e-62	1.44295e-60	131.959	10023818257	NFE2L2	4780	up
-0.135024	-0.0449934	-19.5401	1.26635e-62	1.59943e-60	131.85	10025907615	TSSC1	7260	down
-0.272277	-0.0509706	-19.5286	1.4334e-62	1.79885e-60	131.727	10025910853	PTPRR	5801	down
-0.220365	-0.0837845	-19.511	1.73437e-62	2.16274e-60	131.537	10023846869	C3orf26	84319	down
-0.438623	-0.203657	-19.5023	1.90554e-62	2.36866e-60	131.444	10023810013	NMU	10874	down
0.185715	0.0237062	19.4988	1.97821e-62	2.45123e-60	131.407	10025911507	SERPINB6	5269	up
-0.277948	0.0160558	-19.4832	2.34114e-62	2.87375e-60	131.239	10025925381	RFPL2	10739	down
0.438275	-0.0640195	19.4766	2.51216e-62	3.06453e-60	131.169	10023818227	VSIG4	11326	up
-0.253931	-0.0439597	-19.4701	2.69481e-62	3.27716e-60	131.099	10023828344	TMEM132D	121256	down
-0.245085	-0.0553003	-19.4502	3.3399e-62	3.99973e-60	130.885	10025904843	FNDC5	252995	down
0.355888	-0.045045	19.4457	3.50878e-62	4.18292e-60	130.836	10025904951	MS4A6A	64231	up
0.31495	0.0520888	19.444	3.57398e-62	4.24127e-60	130.818	10025905083	LRP10	26020	up
-0.158757	-0.0356197	-19.4366	3.86875e-62	4.5635e-60	130.739	10025911935	RAB6A	5870	down
0.44792	0.00925348	19.4338	3.98677e-62	4.68864e-60	130.709	10033668947	CFH	3075	up
-0.165629	-0.0363828	-19.417	4.77841e-62	5.56961e-60	130.529	10023833340	THOC7	80145	down
-0.220891	-0.0835769	-19.4136	4.96059e-62	5.76485e-60	130.492	10025906236	SORCS3	22986	down
0.501277	0.0216839	19.4048	5.4555e-62	6.30271e-60	130.397	10023828454	SYTL4	94121	up
0.434397	0.0123567	19.401	5.68382e-62	6.54722e-60	130.356	10033668630	CFHR1	3078	up
0.211855	0.044888	19.3977	5.88605e-62	6.76036e-60	130.322	10025911553	CASP6	839	up
-0.291227	-0.115232	-19.3862	6.66711e-62	7.61291e-60	130.198	10023833579	ATRNL1	26033	down
0.208842	0.0636668	19.3812	7.03474e-62	8.00941e-60	130.144	10023832548	ALPPL2	251	up
0.146442	0.0641672	19.3717	7.78822e-62	8.81618e-60	130.043	10025903883	HKR2	342945	up
-0.192018	-0.0553658	-19.3436	1.05475e-61	1.18035e-59	129.741	10023825886	MAST3	23031	down
-0.182513	0.00608455	-19.3375	1.12713e-61	1.25421e-59	129.675	10025905370	ASPHD1	253982	down
0.430867	0.0275598	19.3259	1.27618e-61	1.4081e-59	129.552	10023808066	AEBP1	165	up
-0.384902	-0.126933	-19.3204	1.35535e-61	1.49127e-59	129.492	10025906620	KHDRBS2	202559	down
-0.166351	-0.0613852	-19.3156	1.42689e-61	1.56559e-59	129.441	10023840423	RAB6C	84084	down
0.212245	0.0328481	19.3144	1.44588e-61	1.57762e-59	129.427	10025908254	SERTAD3	29946	up
-0.116817	0.0123223	-19.3114	1.4924e-61	1.62386e-59	129.396	10023815455	SPRN	503542	down
-0.160882	0.00396545	-19.2698	2.33662e-61	2.49409e-59	128.95	10023808124	COX7A2	1347	down
-0.526455	-0.227907	-19.2638	2.49274e-61	2.65352e-59	128.885	10023811649	ADCYAP1	116	down
-0.268578	-0.0648453	-19.2533	2.79099e-61	2.94704e-59	128.773	10023834317	BEX2	84707	down
0.297154	0.0402101	19.2474	2.97584e-61	3.12543e-59	128.709	10025909776	CEBPB	1051	up
0.165705	0.105988	19.2399	3.22483e-61	3.3779e-59	128.629	10025913031	DUX4	22947	up
0.322013	-0.0071495	19.2339	3.44071e-61	3.57542e-59	128.565	10025910392	PALLD	23022	up
-0.20239	-0.0538028	-19.2267	3.71752e-61	3.85288e-59	128.488	10025904409	KCNF1	3754	down
-0.180034	-0.0601287	-19.2255	3.76645e-61	3.89332e-59	128.475	10023823245	RNF11	26994	down
-0.148211	-0.000472451	-19.2226	3.88532e-61	3.99517e-59	128.444	10023815126	ARF5	381	down
0.169602	0.050064	19.2186	4.05623e-61	4.16002e-59	128.401	10025909349	C1QTNF5	114902	up
0.241042	0.00725228	19.2149	4.22168e-61	4.30721e-59	128.361	10025912441	SLFN11	91607	up
-0.267517	-0.0972595	-19.1953	5.21463e-61	5.27914e-59	128.151	10023805222	ATP2B2	491	down
-0.263199	-0.132511	-19.183	5.95473e-61	5.99629e-59	128.019	10023845993	KCTD1	284252	down
0.287656	-0.0319305	19.1826	5.98408e-61	5.99629e-59	128.014	10023821353	GNA13	10672	up
0.221682	-0.0211139	19.1806	6.11397e-61	6.11086e-59	127.993	10023814831	STK3	6788	up
-0.303497	-0.150042	-19.1755	6.45303e-61	6.40088e-59	127.939	10023847706	GPRASP1	9737	down
-0.221194	-0.0700786	-19.1663	7.12822e-61	7.03416e-59	127.84	10025908419	SUB1	10923	down
-0.170288	-0.064349	-19.1553	8.02875e-61	7.86457e-59	127.722	10026395104	COPS8	10920	down
-0.191997	-0.0467481	-19.1491	8.5772e-61	8.3475e-59	127.656	10025910242	COPS7A	50813	down
0.114197	-0.00423915	19.149	8.58552e-61	8.3475e-59	127.655	10025923870	C1orf132	388732	up
-0.126371	-0.00464199	-19.1487	8.61896e-61	8.35933e-59	127.651	10025905065	XX-FW81657B9.4	8270	down
-0.272724	-0.137752	-19.1354	9.94836e-61	9.60127e-59	127.508	10023850949	CD200	4345	down
-0.154305	-0.0437609	-19.1344	1.00536e-60	9.67905e-59	127.498	10023825139	ATP5J	522	down
-0.159594	-0.0477501	-19.1269	1.08991e-60	1.04674e-58	127.418	10023835741	GALNT11	63917	down
-0.175191	-0.0518525	-19.123	1.13673e-60	1.08905e-58	127.376	10023817930	MPPED2	744	down
-0.216734	-0.00938189	-19.1201	1.17184e-60	1.11723e-58	127.345	10023839790	GABARAPL1	23710	down
0.398765	0.00656828	19.1174	1.2069e-60	1.14787e-58	127.316	10023806267	CFHR1P	3079	up
-0.15264	-0.0535769	-19.1156	1.23003e-60	1.16704e-58	127.297	10023825855	ATP9A	10079	down
-0.136168	-0.0225811	-19.1116	1.28524e-60	1.21356e-58	127.254	10025906225	ZCCHC17	51538	down
0.253484	0.0335864	19.1081	1.33409e-60	1.25666e-58	127.216	10025912590	SIPA1	6494	up
-0.280435	-0.0994651	-19.1062	1.36128e-60	1.27616e-58	127.196	10023827783	SCN8A	6334	down
0.16296	0.00206848	19.1038	1.39668e-60	1.30623e-58	127.171	10025905308	C10orf104	119504	up
0.308932	-0.0406633	19.0978	1.49128e-60	1.39139e-58	127.106	10023819016	TGFBR3	7049	up
-0.198472	-0.0356763	-19.0892	1.63544e-60	1.51868e-58	127.014	10023826060	BEXL1	56271	down
-0.382948	-0.0802719	-19.0902	1.73433e-60	1.60293e-58	126.956	10023819418	CCK	885	down
0.366506	-0.0972792	19.0782	1.84158e-60	1.69806e-58	126.896	10023826090	C21orf62	56245	up
0.284553	-0.0289644	19.074	1.92661e-60	1.7723e-58	126.851	10023813312	HCLS1	3059	up
-0.295378	0.15132	-19.0778	1.98248e-60	1.81944e-58	126.823	10025903378	FBXL16	146330	down
-0.319596	-0.147594	-19.0684	2.04505e-60	1.86813e-58	126.791	10033668859	RBP4	5950	down
0.308642	0.0349227	19.0681	2.05154e-60	1.86971e-58	126.788	10023820525	ANKRD25	25959	up
-0.223297	-0.0993469	-19.0627	2.17399e-60	1.97672e-58	126.731	10025908962	C10orf35	219738	down
-0.193712	-0.0393005	-19.0477	2.55619e-60	2.31353e-58	126.569	10025906783	RUNDC1	146923	down
0.428509	-0.00791222	19.0369	2.87237e-60	2.58185e-58	126.453	10031919933	IFITM1	8519	up
0.10923	0.0221857	19.0313	3.04946e-60	2.73477e-58	126.394	10025902334	PARP16	54956	up
-0.326127	-0.182847	-19.0215	3.38785e-60	3.02442e-58	126.289	10023816136	NLK	51701	down
0.305799	0.0839389	19.0178	3.52809e-60	3.14248e-58	126.249	10023812978	RAB13	5872	up
-0.266725	-0.0918359	-19.0106	3.80865e-60	3.37706e-58	126.173	10023805660	SLC39A10	57181	down
-0.181528	-0.0687638	-19.008	3.92037e-60	3.4605e-58	126.144	10023849410	TMEM14B	81853	down
-0.209912	-0.136258	-19.0057	4.01882e-60	3.53152e-58	126.119	10025912798	EBNA1BP2	10969	down
-0.130582	-0.0225929	-19.0037	4.10623e-60	3.60028e-58	126.098	10025906959	SFXN1	94081	down
0.187279	0.0521838	19.0008	4.23276e-60	3.69473e-58	126.068	10025902166	STK38	11329	up
-0.226667	-0.123696	-18.9976	4.38447e-60	3.81022e-58	126.033	10025902875	MRPS30	10884	down
-0.14992	0.0521456	-18.9963	4.44326e-60	3.85279e-58	126.019	10025903487	OCIAD1	54940	down
-0.124419	0.031893	-18.9935	4.57838e-60	3.9525e-58	125.99	10025911385	RANBP1	5902	down
-0.324325	-0.175353	-18.9922	4.64386e-60	4.00024e-58	125.975	10025904943	PVRL3	25945	down
0.185011	0.0791411	18.9887	4.82108e-60	4.1438e-58	125.938	10025910210	SAFB2	9667	up
0.244611	0.0290195	18.9884	4.8385e-60	4.1497e-58	125.935	10023812854	BZRP	706	up
0.339013	-0.0196055	18.9847	5.0362e-60	4.30047e-58	125.895	10023818578	CLIC1	1192	up
0.259127	-0.0131468	18.9842	5.0646e-60	4.31534e-58	125.889	10025911769	CMTM3	123920	up
0.14358	-0.00966389	18.9693	5.9435e-60	5.02066e-58	125.73	10025902772	ZCCHC8	55596	up
-0.179543	-0.0410983	-18.9676	6.0493e-60	5.09907e-58	125.712	10025913284	ATP5L	10632	down
0.242033	0.0471399	18.9579	6.7183e-60	5.62675e-58	125.608	10025913134	SIX5	147912	up
0.395529	-0.0610942	18.9542	6.98893e-60	5.81622e-58	125.569	10025911089	MSR1	4481	up
-0.23997	-0.0434813	-18.9536	7.03574e-60	5.84279e-58	125.562	10023835830	PTPN5	84867	down
-0.325109	-0.1553	-18.9408	8.07024e-60	6.68775e-58	125.426	10023810657	FBXO9	26268	down
0.452907	0.0306108	18.9273	9.33192e-60	7.717e-58	125.281	10031919817	MT1L	4500	up
-0.246299	-0.0060871	-18.9267	9.39402e-60	7.75204e-58	125.274	10025902968	GPR61	83873	down
0.232151	0.0554619	18.9205	1.00482e-59	8.25714e-58	125.207	10025904484	DGCR6	8214	up
0.240007	0.142572	18.8996	1.25732e-59	1.02742e-57	124.984	10031919835	RPS27P4	389112	up
0.299941	0.0254532	18.8966	1.299e-59	1.05642e-57	124.952	10023819149	TCIRG1	10312	up
0.283358	0.0547	18.8784	1.57912e-59	1.28156e-57	124.758	10025902661	FXYD5	53827	up
-0.235295	-0.073577	-18.8487	2.17285e-59	1.74183e-57	124.44	10023825898	R3HDM1	23518	down
-0.139444	-0.0193675	-18.8458	2.24114e-59	1.79291e-57	124.409	10023821497	TUSC2	11334	down
0.218904	0.0161203	18.8413	2.35333e-59	1.87884e-57	124.361	10023808146	DHRS3	9249	up
-0.149858	-0.00466164	-18.8371	2.46236e-59	1.95792e-57	124.316	10031920073	GALNT13	114805	down
0.233194	0.0349993	18.8346	2.52954e-59	2.00728e-57	124.289	10023805187	PHF19	26147	up
-0.551737	-0.277593	-18.7876	4.19135e-59	3.25368e-57	123.786	10025911931	MCHR2	84539	down
0.431501	-0.0346578	18.7856	4.28246e-59	3.31785e-57	123.765	10023823880	HSD11B2	3291	up
-0.146288	-0.0793632	-18.7822	4.44073e-59	3.42023e-57	123.729	10025908086	METTL6	131965	down
0.241945	0.025439	18.7812	4.48907e-59	3.45069e-57	123.718	10025907058	VASP	7408	up
0.18893	0.0595821	18.7759	4.75333e-59	3.63568e-57	123.661	10025912381	SMO	6608	up
0.227582	0.0441698	18.7682	5.16087e-59	3.93629e-57	123.579	10023825268	MGA	23269	up
0.221546	0.0443328	18.7649	5.34938e-59	4.07216e-57	123.544	10025905641	SLC26A6	65010	up
-0.371455	-0.0964122	-18.7659	5.65181e-59	4.29406e-57	123.49	10023827794	MDH1	4190	down
0.283745	0.0274845	18.7584	5.73549e-59	4.34923e-57	123.474	10025912425	STOM	2040	up
0.242504	0.0508142	18.7556	5.91124e-59	4.47387e-57	123.444	10023834335	GSDMDC1	79792	up
-0.144979	-0.0181765	-18.7543	5.99364e-59	4.5275e-57	123.431	10033668860	SLC25A5	292	down
0.157424	0.0073636	18.7508	6.22411e-59	4.69257e-57	123.393	10025903900	CAPN2	824	up
-0.327608	-0.0925216	-18.7351	7.36591e-59	5.53218e-57	123.225	10025912420	ATCAY	85300	down
-0.361354	-0.0885588	-18.7323	7.59374e-59	5.6924e-57	123.195	10023833115	VMP	140767	down
-0.197033	-0.012453	-18.7206	8.60222e-59	6.42387e-57	123.071	10023833670	CECR6	27439	down
0.334692	-0.0588783	18.7161	9.03161e-59	6.73172e-57	123.023	10025909241	LILRA2	11027	up
-0.284398	-0.0927256	-18.7119	9.45113e-59	7.03107e-57	122.977	10025908820	GABRD	2563	down
0.342411	0.0498037	18.697	1.10944e-58	8.16083e-57	122.818	10023807386	LRRC32	2615	up
0.17633	0.0364904	18.6916	1.17514e-58	8.62797e-57	122.761	10023826327	CASC3	22794	up
-0.141854	-0.0442806	-18.6888	1.21072e-58	8.85606e-57	122.731	10023821121	BZW2	28969	down
0.179352	0.025388	18.6752	1.40146e-58	1.01755e-56	122.585	10025903766	PARD3	56288	up
0.119163	0.0287875	18.6681	1.51207e-58	1.09583e-56	122.51	10025910025	WDR40A	25853	up
0.424329	-0.0581809	18.6647	1.5687e-58	1.13478e-56	122.473	10023809558	LCP1	3936	up
0.121041	0.00373972	18.6531	1.7764e-58	1.28031e-56	122.35	10023814456	CEP135	9662	up
-0.200366	-0.00380221	-18.6502	1.83182e-58	1.31543e-56	122.319	10025910843	HABP4	22927	down
0.409454	0.0540947	18.6464	1.9086e-58	1.36806e-56	122.278	10023836747	C20orf54	113278	up
0.173237	0.0346079	18.6448	1.9425e-58	1.38798e-56	122.261	10023824534	STXBP4	252983	up
-0.148339	-0.0262484	-18.6447	1.94345e-58	1.38798e-56	122.26	10023804907	PMS2L11	441263	down
0.30062	0.0612718	18.6414	2.01357e-58	1.42836e-56	122.225	10023850801	GPSM3	63940	up
-0.155789	-0.040498	-18.6291	2.29727e-58	1.62005e-56	122.094	10023822201	BRE	9577	down
-0.123438	-0.0466557	-18.6277	2.33263e-58	1.64204e-56	122.079	10025903214	POP4	10775	down
0.590205	0.146811	18.6162	2.63845e-58	1.84083e-56	121.956	10033668900	TNFRSF11B	4982	up
-0.215322	-0.0833994	-18.6119	2.76395e-58	1.92496e-56	121.91	10025908434	ITFG1	81533	down
0.236712	0.00437075	18.6039	3.01326e-58	2.09488e-56	121.824	10025909133	FANCC	2176	up
0.187878	-0.00785566	18.6027	3.05229e-58	2.11826e-56	121.811	10025906722	SNAP23	8773	up
0.40767	0.0590972	18.6024	3.06187e-58	2.12117e-56	121.808	10023815058	PRELP	5549	up
-0.130462	-0.0236197	-18.6001	3.13709e-58	2.16945e-56	121.784	10025906786	MED10	84246	down
-0.144833	-0.0138267	-18.5994	3.15916e-58	2.18087e-56	121.777	10023807849	SLC25A15	10166	down
-0.103419	0.02228	-18.593	3.38721e-58	2.3342e-56	121.707	10025913240	RP1-112K5.2	90121	down
-0.257808	-0.118374	-18.5852	3.68133e-58	2.53245e-56	121.625	10023827475	PCLO	27445	down
0.218869	0.0590432	18.584	3.72712e-58	2.55946e-56	121.612	10023843357	STAT3	6774	up
-0.19113	-0.00227222	-18.5833	3.75511e-58	2.57419e-56	121.605	10025902447	RDH12	145226	down
0.268146	-0.00149023	18.5778	3.98702e-58	2.7284e-56	121.545	10023835219	TNIP2	79155	up
-0.164854	-0.0716795	-18.5605	4.79511e-58	3.25869e-56	121.362	10023835422	GTDC1	79712	down
-0.264218	-0.0941158	-18.5569	4.98428e-58	3.37556e-56	121.323	10025913087	CNTNAP2	26047	down
0.250793	-0.00407079	18.5492	5.41737e-58	3.65626e-56	121.24	10023828078	TRAF3IP2	10758	up
-0.362789	-0.141124	-18.5479	5.49289e-58	3.69453e-56	121.226	10025908848	C19orf30	284424	down
-0.322061	-0.0188999	-18.547	5.54624e-58	3.72404e-56	121.217	10023814134	BEX1	55859	down
-0.564571	-0.303528	-18.5445	5.6981e-58	3.81948e-56	121.19	10023821275	GAD1	2571	down
0.235594	0.0858796	18.544	5.72631e-58	3.83184e-56	121.185	10023847224	BHLHB4	128408	up
-0.127375	-0.0358063	-18.5425	5.81946e-58	3.88755e-56	121.169	10023829361	C9orf30	91283	down
0.560444	-0.0522407	18.5295	6.69319e-58	4.46364e-56	121.03	10023815929	ADH1B	125	up
0.204029	0.0077128	18.5255	6.98319e-58	4.64915e-56	120.988	10023848493	MPST	4357	up
-0.20061	-0.057113	-18.5137	7.92504e-58	5.25837e-56	120.862	10033668692	HDAC9	9734	down
0.145221	0.0461039	18.4992	9.25994e-58	6.11312e-56	120.707	10025912720	TYK2	7297	up
-0.126742	-0.0429363	-18.4954	9.64543e-58	6.35692e-56	120.666	10023816336	BOLA3	388962	down
0.323695	0.0699276	18.4941	9.77615e-58	6.43228e-56	120.653	10025910836	TRIP10	9322	up
-0.235917	-0.0671157	-18.4917	1.00312e-57	6.58907e-56	120.627	10023808368	C20orf28	25876	down
0.286382	0.00023258	18.4909	1.01174e-57	6.6346e-56	120.619	10025903812	CDK2	1017	up
0.245284	0.0773686	18.4819	1.11451e-57	7.23601e-56	120.523	10023817296	SMOX	54498	up
-0.338774	-0.000841611	-18.4767	1.17868e-57	7.62747e-56	120.467	10023826497	TUBB2A	7280	down
0.21935	0.0601659	18.4763	1.18275e-57	7.64117e-56	120.463	10023823875	INPPL1	3636	up
-0.113416	-0.0477199	-18.4725	1.23294e-57	7.93935e-56	120.422	10025909919	PDCD6	10016	down
0.287085	-0.044698	18.4721	1.2375e-57	7.94267e-56	120.418	10023827446	SLA	6503	up
-0.533897	-0.264248	-18.4716	1.24421e-57	7.97266e-56	120.413	10023818441	CHGB	1114	down
0.197157	0.00952227	18.4658	1.32369e-57	8.45438e-56	120.351	10025908106	PLEKHF1	79156	up
-0.201679	-0.0520938	-18.461	1.3945e-57	8.87776e-56	120.3	10023836968	C1orf115	79762	down
0.172044	0.012445	18.4464	1.62939e-57	1.02898e-55	120.145	10025907967	MAPRE1	22919	up
0.199175	-0.0145247	18.4459	1.63865e-57	1.03151e-55	120.139	10023821714	STAT5A	6776	up
0.191692	0.0438005	18.4434	1.6843e-57	1.05855e-55	120.112	10025903123	MAP3K6	9064	up
0.150481	-0.00107509	18.4383	1.77804e-57	1.11568e-55	120.058	10025907242	RPS27L	51065	up
-0.208528	0.065704	-18.4356	1.83058e-57	1.14681e-55	120.029	10025907030	C6orf57	135154	down
0.259404	-0.0120817	18.424	2.07154e-57	1.29159e-55	119.906	10023807975	SQRDL	58472	up
0.262826	-0.0592891	18.4149	2.28522e-57	1.42031e-55	119.808	10025904854	TRIM22	10346	up
-0.173574	-0.0557701	-18.4128	2.33676e-57	1.44972e-55	119.786	10025904425	C15orf37	283687	down
-0.508915	0.076538	-18.4185	2.33992e-57	1.44972e-55	119.785	10023826155	SNAP25	6616	down
-0.261139	-0.0766673	-18.4107	2.38876e-57	1.47765e-55	119.764	10025906233	TBRG1	84897	down
0.489836	-0.0124663	18.4064	2.50149e-57	1.54495e-55	119.718	10023826689	MT1X	4501	up
0.214682	0.027376	18.3617	4.03716e-57	2.47394e-55	119.242	10025906625	TMCO4	255104	up
0.370757	0.104653	18.3568	4.2551e-57	2.60343e-55	119.19	10023823850	FAM107A	11170	up
-0.252864	-0.101538	-18.3535	4.41141e-57	2.69069e-55	119.154	10023809695	PPFIA2	8499	down
0.319636	-0.0242423	18.3399	5.10229e-57	3.10244e-55	119.009	10025904200	CHST3	9469	up
0.257406	-0.013931	18.3327	5.51035e-57	3.34538e-55	118.932	10023812215	MAP3K8	1326	up
-0.180112	-0.0931236	-18.3324	5.52448e-57	3.34879e-55	118.93	10025919908	C18orf16	147429	down
-0.233424	-0.130384	-18.3305	5.64052e-57	3.41386e-55	118.909	10023814229	STMN1	3925	down
0.430015	-0.0683183	18.3225	6.14583e-57	3.71397e-55	118.824	10023804764	IL18	3606	up
0.296089	0.0616683	18.3117	6.90103e-57	4.15119e-55	118.709	10023816083	FAM89A	375061	up
0.287688	0.028972	18.3064	7.29824e-57	4.37672e-55	118.653	10023835276	GPR146	115330	up
-0.209889	-0.0737209	-18.3041	7.48437e-57	4.47154e-55	118.628	10023824061	TM7SF2	7108	down
-0.236274	-0.106478	-18.304	7.49052e-57	4.47154e-55	118.627	10023825738	NIPSNAP1	8508	down
-0.216996	0.0279131	-18.2978	8.00482e-57	4.76408e-55	118.561	10023820028	NGFRAP1	27018	down
0.136077	0.00632007	18.2852	9.15596e-57	5.43272e-55	118.427	10023814663	PPAP2A	8611	up
-0.234376	-0.0589286	-18.2782	9.87302e-57	5.823e-55	118.352	10025913129	PTPRN2	5799	down
-0.191398	-0.0133076	-18.268	1.10109e-56	6.47465e-55	118.244	10023824938	ATP6V1E1	529	down
-0.148138	-0.05445	-18.2642	1.14677e-56	6.73319e-55	118.203	10023840200	C1orf149	64769	down
-0.137024	-0.0239725	-18.2514	1.31546e-56	7.70065e-55	118.067	10025911160	KIF3B	9371	down
-0.153135	-0.037823	-18.2469	1.3796e-56	8.06407e-55	118.019	10026395125	PRPS1	5631	down
0.300558	0.0407024	18.2418	1.45734e-56	8.46808e-55	117.965	10023847918	EMX2	2018	up
-0.56322	-0.239033	-18.2387	1.50685e-56	8.74285e-55	117.932	10023807788	SLN	6588	down
0.469463	-0.0431194	18.237	1.53435e-56	8.88925e-55	117.914	10023827391	C1QA	712	up
-0.23808	-0.0358593	-18.2281	1.68733e-56	9.76116e-55	117.819	10023806724	TAGLN3	29114	down
0.1208	0.00643091	18.2274	1.69944e-56	9.81674e-55	117.812	10031920281	MUTED	63915	up
-0.353689	-0.170512	-18.2199	1.84244e-56	1.06116e-54	117.732	10023824739	NXPH1	30010	down
-0.1433	-0.0525489	-18.216	1.92004e-56	1.10424e-54	117.691	10023842728	C1orf57	84284	down
-0.335717	-0.156252	-18.213	1.9832e-56	1.13889e-54	117.658	10023825069	SPG3A	51062	down
0.223977	0.0481642	18.2105	2.03689e-56	1.16801e-54	117.632	10023812094	ZBTB16	7704	up
-0.31347	-0.134253	-18.2103	2.04016e-56	1.16818e-54	117.63	10026393649	CDH13	1012	down
-0.177808	-0.0441176	-18.2098	2.05127e-56	1.17284e-54	117.625	10025912836	CACNG1	786	down
0.259974	0.0269076	18.1999	2.28173e-56	1.30271e-54	117.519	10023811279	HMHA1	23526	up
0.241352	-0.015891	18.1946	2.41534e-56	1.37608e-54	117.462	10025904611	ARHGAP30	257106	up
-0.144326	-0.038434	-18.1945	2.41724e-56	1.37608e-54	117.461	10025924409	PMS2L4	5382	down
0.205079	-0.0458258	18.1928	2.4601e-56	1.39643e-54	117.444	10023813104	PTPN13	5783	up
-0.126402	-0.0382353	-18.1895	2.54943e-56	1.44505e-54	117.408	10023808961	AIG1	51390	down
0.20515	0.0773339	18.1878	2.59756e-56	1.46598e-54	117.39	10023844473	TBL1X	6907	up
-0.184949	-0.035001	-18.1763	2.93589e-56	1.65218e-54	117.268	10025904678	KIRREL2	84063	down
-0.256916	-0.0110623	-18.1758	2.95237e-56	1.65907e-54	117.262	10023840209	ATP6V1G2	534	down
-0.12963	-0.0506558	-18.173	3.04011e-56	1.70594e-54	117.233	10025911772	NDUFB5	4711	down
-0.19661	-0.0367466	-18.1718	3.08012e-56	1.72592e-54	117.22	10025912428	C13orf1	57213	down
-0.324759	-0.184129	-18.1666	3.25729e-56	1.8226e-54	117.165	10025909536	B4GALT6	9331	down
-0.388093	-0.167938	-18.165	3.31457e-56	1.85201e-54	117.147	10023816224	GAD2	2572	down
-0.212366	-0.0163856	-18.1639	3.35341e-56	1.87105e-54	117.136	10023807661	FAM40B	57464	down
-0.140832	-0.0323331	-18.1587	3.5436e-56	1.97157e-54	117.081	10023814265	LRRC20	55222	down
0.235549	0.0144103	18.1564	3.63046e-56	2.01703e-54	117.057	10025908194	ELK1	2002	up
-0.185279	-0.0418174	-18.1535	3.74568e-56	2.07811e-54	117.026	10025903518	PCDHA10	56139	down
-0.261238	-0.108455	-18.1512	3.83967e-56	2.12725e-54	117.001	10023844709	NRIP3	56675	down
0.167072	-0.0111654	18.1486	3.94841e-56	2.18442e-54	116.973	10025929933	C21orf25	25966	up
-0.174916	-0.049253	-18.1478	3.98341e-56	2.20068e-54	116.965	10023824967	PITPNA	5306	down
-0.177417	-0.0437623	-18.1379	4.42366e-56	2.43418e-54	116.86	10025912322	TIMM23	10431	down
0.328083	0.0499163	18.1379	4.42466e-56	2.43418e-54	116.86	10025904656	PHYHD1	254295	up
-0.166276	-0.0632148	-18.1328	4.67456e-56	2.56448e-54	116.805	10023817218	TTC3	7267	down
0.147334	0.00931346	18.1317	4.72869e-56	2.59056e-54	116.794	10025913039	CCDC46	201134	up
-0.215388	-0.111901	-18.1145	5.68111e-56	3.09936e-54	116.611	10023814141	MDH2	4191	down
-0.275651	-0.0794657	-18.105	6.28847e-56	3.40705e-54	116.51	10025907403	C1orf76	148753	down
0.191937	0.0374689	18.1044	6.33278e-56	3.42633e-54	116.503	10026393002	WDR6	11180	up
0.217601	0.042443	18.1032	6.41304e-56	3.46498e-54	116.491	10025902144	TRIP6	7205	up
0.176648	0.0168098	18.1029	6.43064e-56	3.46914e-54	116.488	10025905402	NINJ1	4814	up
-0.325706	-0.159472	-18.1028	6.4384e-56	3.46914e-54	116.487	10023813180	ATF7IP2	80063	down
-0.251051	-0.0122113	-18.1025	6.46287e-56	3.47756e-54	116.483	10023819957	NDUFA4	4697	down
0.17839	-0.00598563	18.0974	6.82547e-56	3.66764e-54	116.429	10025906131	CENTD2	116985	up
0.343053	0.0769939	18.0969	6.86028e-56	3.68131e-54	116.424	10023820811	A4GALT	53947	up
0.211091	0.0471312	18.0914	7.27676e-56	3.89947e-54	116.365	10025907336	VAT1	10493	up
-0.316893	-0.117374	-18.0811	8.11994e-56	4.3277e-54	116.256	10023824358	SCG5	6447	down
0.243712	0.0246607	18.0807	8.15179e-56	4.33879e-54	116.252	10025912461	MCL1	4170	up
0.171665	0.0349571	18.0786	8.34034e-56	4.43313e-54	116.229	10025906964	RGL2	5863	up
-0.193993	-0.0942644	-18.0769	8.49178e-56	4.50145e-54	116.211	10023821938	MECR	51102	down
-0.0885271	-0.00162626	-18.0762	8.55849e-56	4.53069e-54	116.204	10025911516	TCEAL8	90843	down
-0.143754	-0.0783812	-18.0731	8.84603e-56	4.67032e-54	116.171	10023807799	PSMB7	5695	down
-0.251127	-0.115665	-18.0682	9.3179e-56	4.91285e-54	116.119	10023824451	NECAP1	25977	down
-0.485827	-0.121625	-18.052	1.1076e-55	5.81639e-54	115.947	10023808145	EGR1	1958	down
-0.126375	-0.0648777	-18.0453	1.19023e-55	6.22535e-54	115.876	10025908115	DENR	8562	down
-0.142544	-0.076812	-18.0435	1.21339e-55	6.33805e-54	115.856	10025902212	TRUB2	26995	down
0.107097	-0.00122923	18.043	1.21984e-55	6.36324e-54	115.851	10023819769	ILK	3611	up
0.245526	-0.0276272	18.033	1.35675e-55	7.04007e-54	115.745	10025905350	PLXNB1	5364	up
0.17691	0.000554241	18.026	1.4624e-55	7.55832e-54	115.671	10025904335	SOAT1	6646	up
0.207859	0.053954	18.0229	1.51206e-55	7.79186e-54	115.637	10023804838	DDAH2	23564	up
0.142107	0.0521799	18.0228	1.51354e-55	7.79186e-54	115.636	10023804768	SEC61A1	29927	up
-0.387756	-0.120268	-18.0175	1.6021e-55	8.23698e-54	115.58	10023813684	SPON2	10417	down
-0.156156	-0.00995388	-18.0168	1.61355e-55	8.2742e-54	115.573	10025908864	ITPA	3704	down
0.268173	0.0296809	18.0162	1.62424e-55	8.31815e-54	115.566	10023811284	GIMAP5	55340	up
-0.270097	-0.0328448	-18.015	1.64442e-55	8.39958e-54	115.554	10023817552	ETV5	2119	down
0.259012	0.0125656	18.0097	1.74064e-55	8.86799e-54	115.497	10023810614	TNFRSF1B	7133	up
-0.261474	-0.0701155	-18.0084	1.76383e-55	8.96926e-54	115.484	10023833711	C6orf142	90523	down
0.512814	0.0478365	18.0083	1.76736e-55	8.96926e-54	115.482	10023822610	CEBPD	1052	up
-0.187089	-0.0408013	-18.0065	1.80008e-55	9.11174e-54	115.464	10025905603	PCDHAC2	56134	down
-0.185996	-0.0421035	-18.0031	1.86771e-55	9.44192e-54	115.427	10025912205	PCDHA9	9752	down
-0.203465	-0.0777913	-18.0023	1.88389e-55	9.51147e-54	115.419	10023808560	DDX25	29118	down
-0.316323	-0.157857	-18.0014	1.90173e-55	9.58919e-54	115.409	10023824153	ATP8A2	51761	down
0.19927	0.00201311	17.9896	2.15646e-55	1.08597e-53	115.284	10025904738	SFRS12	140890	up
0.162008	0.000169117	17.9875	2.20626e-55	1.10963e-53	115.262	10025902205	ZNF558	148156	up
-0.163025	-0.0287805	-17.9865	2.22823e-55	1.11782e-53	115.252	10023840001	EIF2S1	1965	down
-0.182114	-0.0461332	-17.9859	2.24349e-55	1.12403e-53	115.245	10025910168	PCDHA6	56142	down
-0.215915	-0.076654	-17.9812	2.35795e-55	1.17988e-53	115.195	10025902480	KCNAB1	7881	down
-0.154641	-0.037539	-17.9797	2.3964e-55	1.19759e-53	115.179	10023824734	NFKBIE	4794	down
0.137017	0.0434649	17.9784	2.43146e-55	1.21357e-53	115.165	10025910553	MAF1	84232	up
-0.211461	-0.0562082	-17.9778	2.44569e-55	1.21912e-53	115.159	10023825409	HRASLS	57110	down
-0.184084	-0.0403946	-17.974	2.54699e-55	1.26801e-53	115.119	10025910192	PCDHA1	56147	down
-0.348776	-0.185627	-17.9719	2.60631e-55	1.2959e-53	115.096	10023815142	SERPINI1	5274	down
-0.221446	-0.118767	-17.97	2.65857e-55	1.31854e-53	115.076	10023805865	HECW2	57520	down
0.196928	0.00286516	17.959	2.98887e-55	1.47676e-53	114.96	10025905874	PARVG	64098	up
0.49525	-0.067132	17.942	3.58211e-55	1.76765e-53	114.779	10025903807	MAFF	23764	up
-0.236985	-0.0412409	-17.9409	3.62565e-55	1.7869e-53	114.767	10023805538	TSPAN7	7102	down
-0.234235	-0.106037	-17.9378	3.74615e-55	1.84397e-53	114.735	10023826469	DPP6	1804	down
0.279414	-0.00183058	17.9342	3.89291e-55	1.91381e-53	114.697	10025912017	NCF4	4689	up
0.179501	0.00768873	17.9315	4.01038e-55	1.9691e-53	114.667	10023807952	DYNLT1	6993	up
-0.169692	-0.033898	-17.9312	4.01909e-55	1.97091e-53	114.665	10025909625	DSCR2	8624	down
0.170722	0.0238014	17.9263	4.23615e-55	2.0696e-53	114.613	10025909463	MKLN1	4289	up
-0.30634	-0.0725779	-17.9249	4.30074e-55	2.09855e-53	114.598	10025906800	MLLT11	10962	down
0.413137	-0.0119521	17.9233	4.37496e-55	2.13211e-53	114.58	10023841073	TUBB6	84617	up
0.168062	0.0359757	17.9212	4.4735e-55	2.17474e-53	114.558	10023806773	WFS1	7466	up
0.401928	-0.022781	17.9143	4.81293e-55	2.3311e-53	114.486	10033668533	C1R	715	up
-0.149544	-0.063252	-17.8999	5.61586e-55	2.70332e-53	114.332	10023839160	ADC	113451	down
0.27853	0.000381134	17.8929	6.05222e-55	2.90404e-53	114.258	10025912660	IL15RA	3601	up
0.281194	-0.0448298	17.8928	6.055e-55	2.90404e-53	114.257	10023818962	ERBB2IP	55914	up
-0.297521	0.0106383	-17.8921	6.10194e-55	2.92298e-53	114.249	10025907721	RPH3A	22895	down
0.372484	-0.0447612	17.8865	6.47456e-55	3.09392e-53	114.191	10033668768	C1S	716	up
-0.3791	-0.170102	-17.8787	7.04078e-55	3.3482e-53	114.107	10023808557	DCAMKL1	9201	down
-0.0960447	0.011121	-17.8783	7.06876e-55	3.35745e-53	114.103	10025905531	LSM4	25804	down
-0.318566	-0.118516	-17.8777	7.11546e-55	3.37555e-53	114.097	10025924164	FAM3C	10447	down
0.259048	-0.0166512	17.8753	7.30122e-55	3.45949e-53	114.071	10023819712	GIMAP4	55303	up
0.237907	0.0415706	17.8734	7.45059e-55	3.52601e-53	114.051	10025911966	TOB2	10766	up
-0.135242	-0.0158977	-17.8716	7.58881e-55	3.58711e-53	114.033	10025902162	MRPL37	51253	down
-0.289489	-0.179811	-17.8696	7.75464e-55	3.65669e-53	114.011	10023805680	HN1	51155	down
-0.224513	0.00475993	-17.8676	7.92192e-55	3.72662e-53	113.99	10023824789	STX1A	6804	down
-0.175294	-0.0326691	-17.8661	8.04875e-55	3.78176e-53	113.974	10025911497	tcag7.981	221895	down
0.240022	0.0142047	17.8624	8.37669e-55	3.92645e-53	113.934	10025912970	TRIM47	91107	up
0.28541	-0.00680516	17.8621	8.40166e-55	3.93346e-53	113.931	10023827372	CAPS	828	up
0.366109	-0.00625131	17.86	8.58681e-55	4.01536e-53	113.91	10025905628	EVA1	10205	up
0.0989218	0.0393995	17.8597	8.6219e-55	4.02697e-53	113.906	10023823418	STX2	2054	up
0.339173	-0.0605972	17.8575	8.8228e-55	4.11449e-53	113.883	10033668700	SLC7A7	9056	up
-0.367462	-0.167656	-17.8529	9.26216e-55	4.31063e-53	113.834	10025908876	ELMOD1	55531	down
-0.199174	-0.0763446	-17.8511	9.44532e-55	4.39068e-53	113.815	10023826430	POLR2K	5440	down
0.319361	0.0558886	17.8453	1.00525e-54	4.66742e-53	113.753	10023817659	GYPC	2995	up
-0.328902	-0.217211	-17.8429	1.03048e-54	4.77887e-53	113.728	10023813708	TBC1D9	23158	down
0.22449	0.0789656	17.8263	1.23077e-54	5.65432e-53	113.552	10025904053	MXI1	4601	up
0.198978	-0.00886344	17.8235	1.26781e-54	5.81771e-53	113.522	10023829076	ABHD4	63874	up
0.173479	0.0383	17.8222	1.28525e-54	5.89086e-53	113.508	10023815918	KIF7	374654	up
0.12161	0.0262311	17.8213	1.29778e-54	5.94137e-53	113.499	10025904881	POLA	5422	up
-0.34731	-0.169063	-17.8194	1.32457e-54	6.05695e-53	113.478	10023808718	KCNK1	3775	down
-0.331386	-0.211416	-17.8133	1.41345e-54	6.44835e-53	113.414	10023827441	GOT1	2805	down
0.173911	0.0188826	17.8124	1.42672e-54	6.50133e-53	113.405	10025905596	PARP9	83666	up
-0.229962	-0.0949521	-17.8106	1.4544e-54	6.61981e-53	113.385	10025909012	SLC16A14	151473	down
0.194908	0.0538116	17.8053	1.5394e-54	6.99855e-53	113.329	10025911697	SSFA2	6744	up
-0.108696	-0.0224461	-17.7996	1.63558e-54	7.41868e-53	113.269	10023817037	MRPS18A	55168	down
-0.241039	-0.112736	-17.7994	1.63922e-54	7.42657e-53	113.266	10025908406	SLC25A27	9481	down
-0.174045	-0.0756964	-17.7967	1.68646e-54	7.63183e-53	113.238	10023826337	ATP5H	10476	down
0.295807	0.050103	17.7954	1.7102e-54	7.73036e-53	113.224	10023818767	LRP4	4038	up
0.13635	-0.0118226	17.7903	1.80544e-54	8.15147e-53	113.17	10025905391	SMAD4	4089	up
-0.194953	-0.0854296	-17.7896	1.81836e-54	8.20038e-53	113.163	10025902259	OCIAD2	132299	down
-0.207157	-0.115359	-17.7735	2.15816e-54	9.71049e-53	112.993	10023824988	BCAS2	10286	down
-0.216022	-0.0642751	-17.772	2.19265e-54	9.85436e-53	112.977	10025909098	JAKMIP1	152789	down
0.364653	-0.046532	17.7643	2.38147e-54	1.06664e-52	112.895	10023816467	CFI	3426	up
-0.179586	-0.043734	-17.7617	2.44838e-54	1.09536e-52	112.867	10025910433	PCDHA8	56140	down
-0.154393	-0.0537537	-17.7609	2.46865e-54	1.10317e-52	112.859	10023819887	PIAS2	9063	down
0.152874	0.0325794	17.7569	2.57605e-54	1.14595e-52	112.817	10025912184	TAZ	6901	up
-0.176304	-0.0711455	-17.753	2.68571e-54	1.19338e-52	112.775	10025905862	TSPYL5	85453	down
0.126792	0.00757082	17.749	2.80217e-54	1.24372e-52	112.733	10025912770	ITGA2B	3674	up
0.34392	-0.0606105	17.7405	3.06771e-54	1.36004e-52	112.643	10023811871	PYGL	5836	up
-0.147883	-0.00140602	-17.7391	3.11285e-54	1.3785e-52	112.628	10023813807	COX4I1	1327	down
0.301625	0.119935	17.7387	3.12677e-54	1.3831e-52	112.624	10023840305	FGFRL1	53834	up
0.118325	0.0352377	17.7383	3.13859e-54	1.38677e-52	112.62	10023816839	TOB1	10140	up
-0.15665	-0.069799	-17.7365	3.20156e-54	1.413e-52	112.6	10025927704	STK24	8428	down
0.373086	-0.0698705	17.7342	3.27985e-54	1.44431e-52	112.576	10025910410	C3AR1	719	up
-0.288128	-0.0822726	-17.7236	3.67332e-54	1.61036e-52	112.464	10025908549	RP5-1022P6.2	56261	down
-0.175485	-0.0918551	-17.7193	3.84507e-54	1.68377e-52	112.418	10025904259	PANK3	79646	down
0.105689	0.0163313	17.7149	4.0295e-54	1.75865e-52	112.372	10023825608	CLK3	1198	up
0.161199	0.0021446	17.7129	4.11682e-54	1.79477e-52	112.35	10025909824	RNF19	25897	up
0.29692	-0.0177232	17.7073	4.36823e-54	1.90016e-52	112.291	10025907451	PECAM1	5175	up
0.341034	0.0279859	17.707	4.38148e-54	1.90381e-52	112.288	10025903349	RAB20	55647	up
-0.137031	-0.0674427	-17.7065	4.4028e-54	1.91096e-52	112.284	10025910116	DNAJC19	131118	down
0.425978	0.0397948	17.7	4.71794e-54	2.04323e-52	112.215	10023810856	S100A11	6282	up
0.257997	0.227297	17.6922	5.12975e-54	2.21913e-52	112.131	10023843595	MICA	4276	up
0.210943	0.0437491	17.6873	5.40518e-54	2.33041e-52	112.079	10023823379	FAM38A	9780	up
0.648796	0.273014	17.6903	5.53408e-54	2.37832e-52	112.057	10023808677	GFAP	2670	up
-0.173586	-0.0853227	-17.6845	5.5666e-54	2.38968e-52	112.05	10023833699	PPP1R14C	81706	down
-0.24478	-0.0703355	-17.6817	5.73297e-54	2.45842e-52	112.021	10025912026	PRSS16	10279	down
-0.181395	-0.0538022	-17.6752	6.1434e-54	2.62868e-52	111.952	10025907624	ADCY2	108	down
0.231301	0.0129747	17.6668	6.71727e-54	2.86798e-52	111.863	10023812967	CDC14A	8556	up
0.257994	0.0258993	17.6663	6.75226e-54	2.87667e-52	111.858	10023806489	MSN	4478	up
-0.177366	-0.0545039	-17.6635	6.96083e-54	2.95591e-52	111.828	10023823235	ATP5C1	509	down
-0.194726	-0.068332	-17.66	7.22323e-54	3.06402e-52	111.791	10023851298	PCDHA3	56145	down
0.111676	0.0364068	17.6568	7.4741e-54	3.16702e-52	111.757	10023806263	CDKN2C	1031	up
0.263504	-0.0329102	17.6554	7.58455e-54	3.21036e-52	111.742	10025904089	MYD88	4615	up
0.150136	0.0348164	17.6551	7.6092e-54	3.21733e-52	111.739	10023817240	HMG20B	10362	up
0.313358	-0.0339099	17.6523	7.83663e-54	3.30992e-52	111.71	10023817652	IL17RB	55540	up
-0.246831	-0.0849043	-17.6512	7.92908e-54	3.34537e-52	111.698	10023836059	GABRA4	2557	down
-0.202016	-0.00810723	-17.6498	8.05009e-54	3.39278e-52	111.683	10025908037	PACSIN1	29993	down
-0.129477	-0.0275508	-17.6495	8.07253e-54	3.3986e-52	111.68	10025907907	KIAA1166	55906	down
0.127497	0.0129356	17.649	8.12108e-54	3.41537e-52	111.674	10023806226	MAP3K3	4215	up
-0.185165	-0.0794334	-17.6422	8.72905e-54	3.66322e-52	111.603	10025911265	C8orf79	286032	down
-0.156624	-0.0239955	-17.6388	9.04791e-54	3.78893e-52	111.567	10025910645	TLN2	83660	down
0.207161	-0.0200966	17.6343	9.49545e-54	3.96367e-52	111.519	10023806147	NEDD4	4734	up
0.267242	-0.00639507	17.6314	9.79262e-54	4.08338e-52	111.488	10023820706	CASP4	837	up
-0.264635	-0.0667048	-17.6269	1.02665e-53	4.27643e-52	111.441	10023821602	ACOT7	11332	down
0.130846	0.0469508	17.6231	1.06906e-53	4.44368e-52	111.401	10025908910	VAMP5	10791	up
-0.159611	-0.0258997	-17.6192	1.11523e-53	4.63068e-52	111.359	10025903827	CHMP4B	128866	down
-0.134267	-0.0370916	-17.6162	1.15089e-53	4.77372e-52	111.328	10025911288	C1orf33	51154	down
0.284543	0.0164504	17.6102	1.22679e-53	5.0778e-52	111.264	10033668526	ABCA1	19	up
-0.162203	-0.00924557	-17.609	1.24223e-53	5.13629e-52	111.252	10025906849	HNRPK	3190	down
-0.15321	-0.0682951	-17.6066	1.27417e-53	5.2573e-52	111.226	10025910386	C12orf43	64897	down
-0.177345	-0.0232779	-17.5979	1.39741e-53	5.75368e-52	111.135	10023833013	FNDC4	64838	down
-0.349042	-0.198549	-17.5958	1.42995e-53	5.87535e-52	111.112	10023824551	LDB2	9079	down
-0.218493	-0.0800698	-17.5878	1.5567e-53	6.36287e-52	111.027	10023809441	SPA17	53340	down
0.18262	-0.00290515	17.5858	1.58898e-53	6.48806e-52	111.007	10025912416	HBP1	26959	up
-0.151542	-0.0398708	-17.5852	1.6001e-53	6.52669e-52	111	10025910040	EXOSC5	56915	down
-0.108559	-0.0223818	-17.5766	1.75207e-53	7.13174e-52	110.91	10025906977	SLC39A3	29985	down
-0.181129	-0.0527128	-17.5723	1.83501e-53	7.46162e-52	110.864	10025913226	DLAT	1737	down
-0.152538	0.01611	-17.5679	1.92352e-53	7.78928e-52	110.817	10023824352	TUBG2	27175	down
0.26384	0.0492696	17.5623	2.03995e-53	8.25225e-52	110.758	10023819378	KIAA1949	170954	up
-0.179308	-0.0465709	-17.5552	2.19948e-53	8.8702e-52	110.683	10025903341	PIN1L	5301	down
-0.129001	-0.0147942	-17.5476	2.38583e-53	9.61182e-52	110.602	10033668622	SLC20A1	6574	down
-0.16186	-0.0716399	-17.5452	2.44563e-53	9.83259e-52	110.578	10025913017	CES7	221223	down
0.362671	0.0449539	17.5446	2.46212e-53	9.88877e-52	110.571	10023813963	ITGA5	3678	up
-0.132691	-0.00970726	-17.5493	2.47416e-53	9.92697e-52	110.567	10033668640	MGST3	4259	down
0.300224	0.0831996	17.538	2.64152e-53	1.05876e-51	110.501	10023822900	LTBR	4055	up
0.245732	0.00553551	17.5314	2.83364e-53	1.13115e-51	110.431	10023827621	INPP5D	3635	up
-0.339985	-0.149347	-17.5285	2.92144e-53	1.16384e-51	110.401	10023811740	CDH8	1006	down
-0.180055	-0.03793	-17.5235	3.08261e-53	1.22308e-51	110.348	10023824205	PIN1	5300	down
-0.187897	-0.0347871	-17.5204	3.18349e-53	1.26056e-51	110.316	10031920819	LUZP2	338645	down
0.231072	-0.0152281	17.5181	3.26297e-53	1.28943e-51	110.291	10023808565	STEAP3	55240	up
-0.215187	-0.0662532	-17.5132	3.43554e-53	1.3549e-51	110.24	10025911040	NGEF	25791	down
-0.15129	-0.0620511	-17.5131	3.44096e-53	1.35568e-51	110.238	10025906296	KHDRBS1	10657	down
0.27186	0.0181324	17.5107	3.5293e-53	1.38663e-51	110.213	10025902694	METTL7A	25840	up
-0.168016	0.0345687	-17.5099	3.56147e-53	1.39755e-51	110.204	10025910784	ST8SIA5	29906	down
-0.347121	-0.180093	-17.5067	3.68186e-53	1.44335e-51	110.171	10025909702	TOMM20	9804	down
0.249015	0.0230788	17.4978	4.04859e-53	1.58395e-51	110.076	10025905890	SASH1	23328	up
0.14923	0.0268366	17.4962	4.11603e-53	1.60873e-51	110.06	10023809501	C16orf5	29965	up
-0.138874	-0.0158237	-17.492	4.30408e-53	1.67664e-51	110.015	10025911229	NDUFA7	4701	down
0.144342	0.0159809	17.4844	4.664e-53	1.81388e-51	109.936	10023849098	DNAJC1	64215	up
-0.150051	0.0387516	-17.4837	4.7022e-53	1.82693e-51	109.927	10023804792	GAPDHS	26330	down
-0.143837	-0.0662764	-17.4835	4.7135e-53	1.82951e-51	109.925	10023813345	BFSP1	631	down
-0.187553	-0.0331719	-17.4819	4.79085e-53	1.8577e-51	109.909	10023830488	TMEM38A	79041	down
0.42628	0.00443723	17.48	4.89073e-53	1.89455e-51	109.888	10023828185	S100A4	6275	up
0.445246	0.0845108	17.4776	5.01382e-53	1.93841e-51	109.864	10025912066	IFITM3	10410	up
-0.170457	-0.0478476	-17.4685	5.52362e-53	2.13296e-51	109.767	10025912362	NDUFC2	4718	down
-0.284657	-0.0709003	-17.4684	5.52788e-53	2.13296e-51	109.767	10025905574	NMNAT2	23057	down
-0.306869	-0.120262	-17.4665	5.6453e-53	2.17613e-51	109.746	10023831976	FAM19A1	407738	down
-0.193616	-0.0689682	-17.4603	6.02601e-53	2.31606e-51	109.681	10023844784	PCDHA5	56143	down
-0.259106	-0.012365	-17.4555	6.34146e-53	2.43492e-51	109.63	10025911106	NSF	4905	down
0.346566	-0.112386	17.4553	6.35159e-53	2.43643e-51	109.628	10023807565	LAT2	7462	up
-0.210734	-0.0613544	-17.4428	7.25866e-53	2.77895e-51	109.496	10025903425	PRMT6	55170	down
-0.156977	-0.0674852	-17.4408	7.41454e-53	2.8331e-51	109.474	10025911256	NEK10	152110	down
-0.122754	-0.0626432	-17.4399	7.4798e-53	2.85526e-51	109.466	10023813152	MRPL28	10573	down
0.264848	0.0208603	17.4382	7.61934e-53	2.90571e-51	109.447	10023821902	SERPING1	710	up
0.229155	-0.00358123	17.4361	7.79004e-53	2.96792e-51	109.425	10025906903	IRF7	3665	up
-0.260367	-0.0918177	-17.4312	8.2013e-53	3.12158e-51	109.374	10025909379	OCA2	4948	down
-0.426161	-0.260594	-17.4307	8.24882e-53	3.13359e-51	109.368	10023824919	SV2B	9899	down
-0.42617	-0.161662	-17.429	8.3981e-53	3.18722e-51	109.351	10023811933	PCDH8	5100	down
0.273693	0.0161719	17.4265	8.62925e-53	3.26863e-51	109.324	10026391879	FSTL1	11167	up
0.237805	0.0254832	17.4223	9.01873e-53	3.41287e-51	109.28	10025902339	WEE1	7465	up
-0.215662	-0.0595749	-17.4217	9.07243e-53	3.42988e-51	109.274	10023815352	KCNK3	3777	down
-0.191638	-0.072191	-17.4209	9.15635e-53	3.45828e-51	109.265	10023848024	PCDHA12	56137	down
-0.27895	-0.167416	-17.4191	9.33171e-53	3.52113e-51	109.246	10033668455	PTP4A1	7803	down
-0.184247	-0.075033	-17.4099	1.02827e-52	3.87623e-51	109.149	10025902799	ACTR10	55860	down
-0.178854	-0.0715071	-17.4098	1.02974e-52	3.87807e-51	109.148	10023816377	C6orf115	58527	down
0.285825	0.0170912	17.4089	1.03929e-52	3.91026e-51	109.139	10023814262	FZD7	8324	up
0.364398	-0.045993	17.4047	1.08639e-52	4.08356e-51	109.094	10025911774	FCER1G	2207	up
0.233669	0.00297215	17.396	1.19197e-52	4.46762e-51	109.002	10023817180	CASP7	840	up
-0.232889	-0.0850983	-17.3949	1.20577e-52	4.51071e-51	108.991	10025912617	CHAF1B	8208	down
-0.135872	-0.0729444	-17.3935	1.22371e-52	4.5735e-51	108.976	10023809863	FKBP3	2287	down
-0.172723	-0.0604006	-17.3931	1.22931e-52	4.59006e-51	108.972	10025907614	MPPED1	758	down
-0.14344	-0.0417812	-17.3929	1.23109e-52	4.59232e-51	108.97	10023846042	TMEM121	80757	down
0.10816	0.000297478	17.3908	1.25922e-52	4.68836e-51	108.948	10025907332	MTMR3	8897	up
-0.305834	-0.17658	-17.3794	1.42152e-52	5.28761e-51	108.827	10023822737	KIAA1467	57613	down
0.121696	-0.0103741	17.3786	1.4327e-52	5.32416e-51	108.819	10033668727	ABCB7	22	up
-0.20363	-0.0525486	-17.3764	1.46764e-52	5.44885e-51	108.795	10025910768	NME1	4830	down
0.219871	-0.0177047	17.3762	1.47069e-52	5.45501e-51	108.793	10025912968	SLC9A9	285195	up
0.259418	-0.0196745	17.3759	1.47519e-52	5.46654e-51	108.79	10025903515	SH3TC1	54436	up
0.353161	-0.0236395	17.3742	1.50219e-52	5.55614e-51	108.772	10025911219	SLC39A12	221074	up
-0.196795	-0.0408272	-17.3713	1.54857e-52	5.72229e-51	108.742	10023827065	FAM64A	54478	down
0.384607	-0.0319658	17.368	1.60395e-52	5.92133e-51	108.707	10025910440	DDIT4L	115265	up
0.457096	-0.0644618	17.3544	1.85313e-52	6.81564e-51	108.563	10025904637	CD163	9332	up
-0.372136	-0.199072	-17.3532	1.877e-52	6.89698e-51	108.551	10023810661	CRHBP	1393	down
0.146588	0.0147404	17.3369	2.22961e-52	8.15449e-51	108.379	10025908675	RPGR	6103	up
-0.274185	-0.132421	-17.3367	2.23353e-52	8.16121e-51	108.378	10023835767	DLEU7	220107	down
0.169808	0.0242935	17.3351	2.27274e-52	8.29675e-51	108.36	10023813738	SLC43A1	8501	up
0.290981	-0.0208527	17.3332	2.31887e-52	8.45729e-51	108.34	10025904413	BTBD14A	138151	up
0.251077	0.0419913	17.3297	2.40673e-52	8.75337e-51	108.303	10023826680	CSRP1	1465	up
-0.125872	-0.0693242	-17.3271	2.47362e-52	8.98833e-51	108.276	10025903466	DGKI	9162	down
0.201704	0.0286168	17.3236	2.5668e-52	9.29253e-51	108.239	10023819643	SLC15A3	51296	up
-0.194238	-0.0471921	-17.3233	2.57589e-52	9.31683e-51	108.236	10025910069	KCNG3	170850	down
0.229918	0.0539661	17.3203	2.65767e-52	9.59497e-51	108.205	10023821420	STARD8	9754	up
-0.214901	-0.0908429	-17.3117	2.91052e-52	1.04598e-50	108.114	10025908751	PLEKHB2	55041	down
-0.181167	-0.0714762	-17.3111	2.93006e-52	1.05204e-50	108.108	10026391166	MRPS23	51649	down
0.165029	0.0257152	17.3083	3.01756e-52	1.08246e-50	108.078	10025909685	MTM1	4534	up
0.182135	0.0976516	17.3047	3.13463e-52	1.12343e-50	108.04	10025909826	EEF1D	1936	up
-0.261916	-0.124769	-17.3044	3.14739e-52	1.12698e-50	108.036	10025902543	RAB3C	115827	down
-0.133417	-0.00540584	-17.3025	3.20933e-52	1.14775e-50	108.017	10025908623	YWHAQ	10971	down
-0.16511	-0.00242436	-17.3025	3.21126e-52	1.14775e-50	108.016	10023834569	USMG5	84833	down
0.123424	0.0243761	17.3	3.2972e-52	1.1774e-50	107.99	10025908554	CD2AP	23607	up
-0.175578	-0.0486105	-17.2997	3.30674e-52	1.17974e-50	107.987	10025909736	TECTA	7007	down
0.162512	0.0805209	17.2996	3.31162e-52	1.1804e-50	107.986	10023807267	LAMB2	3913	up
-0.211638	-0.0737348	-17.2993	3.31978e-52	1.18224e-50	107.983	10023819731	ME3	10873	down
-0.424818	-0.258267	-17.2977	3.37629e-52	1.20019e-50	107.967	10023818045	GPR158	57512	down
0.229661	-0.00590965	17.2779	4.16337e-52	1.47597e-50	107.758	10023839704	OGFRL1	79627	up
0.213203	0.0117336	17.2763	4.2355e-52	1.50019e-50	107.741	10025907478	ARMC3	219681	up
0.249711	0.0807071	17.276	4.2492e-52	1.50368e-50	107.738	10025911739	C9orf88	64855	up
0.316177	0.0413114	17.2733	4.37159e-52	1.5456e-50	107.71	10025902482	CDA	978	up
-0.165381	-0.0812997	-17.2713	4.46732e-52	1.57802e-50	107.688	10025909871	NDUFB6	4712	down
-0.22172	-0.11357	-17.2695	4.55185e-52	1.605e-50	107.669	10023824162	VLDLR	7436	down
-0.285391	-0.114077	-17.2669	4.68098e-52	1.6461e-50	107.642	10025904561	VSNL1	7447	down
0.142841	0.0234643	17.2654	4.75516e-52	1.66919e-50	107.626	10025908260	RNF135	84282	up
-0.255759	-0.174768	-17.2628	4.88847e-52	1.71446e-50	107.598	10023814759	CMAS	55907	down
-0.165513	-0.0354722	-17.2562	5.24151e-52	1.83663e-50	107.529	10023827214	MYB	4602	down
-0.104705	-0.05426	-17.2544	5.34197e-52	1.8685e-50	107.51	10025905346	MANBAL	63905	down
-0.19296	-0.0553346	-17.2529	5.42506e-52	1.89587e-50	107.495	10023806672	UBE2E3	10477	down
-0.125057	-0.0475384	-17.2515	5.50685e-52	1.91934e-50	107.48	10025905688	B3GALT6	126792	down
0.400622	-0.0253427	17.2484	5.6898e-52	1.98134e-50	107.447	10031920909	ANXA2P1	303	up
-0.184984	-0.0710469	-17.248	5.71857e-52	1.9896e-50	107.442	10026393408	LARGE	9215	down
-0.12821	-0.0257543	-17.2461	5.83456e-52	2.02816e-50	107.422	10025908592	ZNHIT3	9326	down
0.274456	-0.00676778	17.2425	6.06066e-52	2.10303e-50	107.385	10023840120	KLHL6	89857	up
-0.119732	-0.0347809	-17.2401	6.21354e-52	2.15417e-50	107.36	10023811210	NDUFA6	4700	down
-0.255648	0.0199108	-17.2431	6.34545e-52	2.19797e-50	107.34	10025903489	YWHAB	7529	down
-0.229035	-0.111759	-17.236	6.49318e-52	2.24518e-50	107.316	10023821172	VDAC1	7416	down
-0.275653	-0.142885	-17.2291	6.97972e-52	2.41129e-50	107.244	10023815147	MARK1	4139	down
0.48209	-0.148741	17.2263	7.19062e-52	2.48196e-50	107.214	10023815897	EMP1	2012	up
-0.179366	-0.0757832	-17.219	7.76755e-52	2.67875e-50	107.138	10025913199	OSBPL10	114884	down
0.277107	0.00176783	17.2179	7.85664e-52	2.70709e-50	107.126	10025910455	CASP1	834	up
-0.152792	-0.0295252	-17.2145	8.1482e-52	2.8051e-50	107.09	10023849602	HARS2	92675	down
-0.210528	-0.0960916	-17.2144	8.15956e-52	2.80654e-50	107.089	10023809563	VDAC2	7417	down
-0.211885	-0.0535296	-17.21	9.00062e-52	3.08503e-50	106.992	10023811894	ATP5B	506	down
-0.334331	0.0276166	-17.2028	9.21734e-52	3.15381e-50	106.967	10025912919	GAP43	2596	down
0.141467	0.0368831	17.2024	9.25832e-52	3.16507e-50	106.963	10025910584	CCDC69	26112	up
0.169833	0.0321009	17.1958	9.93482e-52	3.39044e-50	106.893	10023832341	FYCO1	79443	up
-0.264097	-0.0254415	-17.1943	1.00929e-51	3.44139e-50	106.877	10025905416	NDRG4	65009	down
0.247655	0.0371763	17.1916	1.0386e-51	3.53827e-50	106.849	10023812537	TNS1	7145	up
-0.206594	-0.0115801	-17.1835	1.13093e-51	3.84283e-50	106.764	10023822367	UNC13A	23025	down
-0.197902	-0.0779634	-17.1787	1.18945e-51	4.03468e-50	106.714	10025902937	SYNCRIP	10492	down
0.222594	-0.00156055	17.1689	1.3201e-51	4.46245e-50	106.61	10023819580	RNASET2	8635	up
0.206349	0.027661	17.1688	1.32134e-51	4.46279e-50	106.609	10023805556	ATBF1	463	up
0.229047	0.0131568	17.1662	1.35845e-51	4.58026e-50	106.582	10023815864	ANXA5	308	up
-0.319708	-0.0587548	-17.162	1.41914e-51	4.78078e-50	106.538	10023819419	DUSP6	1848	down
-0.199544	-0.12804	-17.1571	1.4943e-51	5.02106e-50	106.487	10023806610	MAGEH1	28986	down
-0.41229	-0.126942	-17.1528	1.56423e-51	5.24704e-50	106.441	10023823306	RTN1	6252	down
-0.143179	-0.0591401	-17.1501	1.60924e-51	5.39343e-50	106.413	10025903099	CXorf40A	91966	down
-0.376438	-0.218823	-17.1447	1.70358e-51	5.69503e-50	106.357	10025908183	FAM84A	151354	down
0.147611	0.0377538	17.1378	1.83399e-51	6.12056e-50	106.283	10023816256	ANKZF1	55139	up
0.162746	0.0429982	17.1352	1.88487e-51	6.28505e-50	106.256	10033669019	HDAC7A	51564	up
-0.121691	-0.00889024	-17.1335	1.91835e-51	6.39126e-50	106.238	10025908327	DHDDS	79947	down
0.2223	-0.0244382	17.1301	1.98826e-51	6.61853e-50	106.203	10023846516	CBFB	865	up
-0.239766	-0.0952661	-17.123	2.14449e-51	7.12654e-50	106.128	10023816801	TRIM36	55521	down
-0.324578	-0.169926	-17.1217	2.1728e-51	7.21451e-50	106.115	10025905074	KCNV1	27012	down
0.192252	0.0779957	17.1131	2.37962e-51	7.8879e-50	106.024	10023836493	PPP1R14B	26472	up
-0.149608	-0.0398669	-17.1121	2.40532e-51	7.96636e-50	106.013	10025902356	NHP2L1	4809	down
-0.299	-0.145142	-17.1097	2.46712e-51	8.16414e-50	105.988	10023829262	MOAP1	64112	down
0.324149	-0.046654	17.1079	2.51535e-51	8.31676e-50	105.969	10023823902	ADFP	123	up
0.146144	-0.00502452	17.1077	2.5187e-51	8.3208e-50	105.968	10025907765	C6orf151	154007	up
-0.150453	-0.016844	-17.1074	2.52868e-51	8.34193e-50	105.964	10033668523	GSTA4	2941	down
-0.241004	-0.091735	-17.1073	2.52934e-51	8.34193e-50	105.963	10023812626	FHL2	2274	down
0.169715	0.00603358	17.1059	2.56928e-51	8.46655e-50	105.948	10023830346	ZC3H12C	85463	up
-0.0896788	-0.00244432	-17.1023	2.66735e-51	8.78237e-50	105.911	10025912244	TMEM9	252839	down
-0.135143	-0.00415936	-17.0996	2.74477e-51	9.0297e-50	105.882	10025908275	C8orf46	254778	down
-0.174526	-0.0200049	-17.0917	2.98508e-51	9.80384e-50	105.799	10023834673	TRIM67	440730	down
0.370033	-0.00376073	17.0863	3.15947e-51	1.03592e-49	105.742	10023824772	PLA1A	51365	up
-0.211863	-0.0715235	-17.081	3.34052e-51	1.09438e-49	105.687	10023805612	TIMM8A	1678	down
-0.120575	-0.036104	-17.0802	3.36872e-51	1.1027e-49	105.678	10023824896	WBP11	51729	down
-0.206779	-0.0424873	-17.0801	3.37159e-51	1.10272e-49	105.677	10025911894	STK32C	282974	down
-0.23813	-0.0667042	-17.0743	3.58519e-51	1.17062e-49	105.616	10025912679	PGM2L1	283209	down
-0.120937	-0.0256298	-17.0734	3.6193e-51	1.18078e-49	105.607	10025911000	METAP1	23173	down
0.407756	-0.0550447	17.071	3.71122e-51	1.20876e-49	105.582	10025920811	ANXA2P2	304	up
-0.2141	-0.0735107	-17.0708	3.72249e-51	1.21143e-49	105.579	10025905530	AQP11	282679	down
-0.175492	-0.0683303	-17.0616	4.09982e-51	1.33092e-49	105.483	10023813644	MRPL15	29088	down
0.404682	-0.00976053	17.0582	4.25028e-51	1.37521e-49	105.447	10023819028	DDIT4	54541	up
0.0998072	-0.00143578	17.0563	4.33653e-51	1.40197e-49	105.427	10025909170	AATF	26574	up
0.272352	0.0497092	17.0553	4.38156e-51	1.41536e-49	105.417	10025913273	B4GALT1	2683	up
0.200637	0.0104537	17.0526	4.50976e-51	1.45558e-49	105.388	10025902472	BOC	91653	up
-0.321056	-0.203159	-17.0408	5.10662e-51	1.64282e-49	105.265	10023818841	CNKSR2	22866	down
-0.198138	0.035021	-17.0384	5.23666e-51	1.68327e-49	105.24	10025913323	PPP2R2C	5522	down
0.177151	0.0442538	17.0381	5.25491e-51	1.68776e-49	105.236	10025912587	TRIM21	6737	up
0.454232	0.0969453	17.038	5.26092e-51	1.68831e-49	105.235	10023810202	IFITM2	10581	up
-0.21252	-0.0442819	-17.0334	5.52386e-51	1.76836e-49	105.186	10023814138	NDUFAB1	4706	down
-0.145264	-0.0730347	-17.0305	5.69405e-51	1.82136e-49	105.156	10023814363	EAF1	85403	down
0.199761	0.0755437	17.0277	5.86251e-51	1.87219e-49	105.127	10025904990	CCDC50	152137	up
0.207144	0.0352613	17.027	5.90669e-51	1.88477e-49	105.12	10023813370	GNG5	2787	up
0.247015	0.0833015	17.0251	6.02641e-51	1.92141e-49	105.1	10023821112	EPHX1	2052	up
0.35888	-0.0196147	17.0141	6.76629e-51	2.15206e-49	104.985	10025908777	C1QB	713	up
-0.282593	-0.138489	-17.0138	6.78797e-51	2.15721e-49	104.981	10023849594	ROBO2	6092	down
0.218293	0.0470023	17.0119	6.92879e-51	2.20019e-49	104.961	10023827871	DGKG	1608	up
0.108434	0.0347781	17.0084	7.19109e-51	2.27979e-49	104.924	10025908494	TM9SF1	10548	up
-0.197233	-0.119238	-17.0032	7.59788e-51	2.40487e-49	104.869	10023808971	DYNC1LI1	51143	down
-0.202545	-0.0817415	-16.9973	8.08302e-51	2.55637e-49	104.808	10023813641	ARL9	132946	down
0.199706	0.00973926	16.9948	8.30019e-51	2.62083e-49	104.781	10026396300	ITGB5	3693	up
0.265154	0.00176753	16.9926	8.49423e-51	2.67995e-49	104.758	10025910570	VAMP8	8673	up
0.276643	0.0143951	16.9899	8.73955e-51	2.75513e-49	104.73	10023811067	ELOVL7	79993	up
-0.349307	-0.191817	-16.9876	8.95183e-51	2.81979e-49	104.706	10023806380	TMEFF1	8577	down
-0.1224	-0.0320683	-16.9844	9.25977e-51	2.91445e-49	104.673	10023821541	NDUFS3	4722	down
0.134249	0.0138878	16.9807	9.6285e-51	3.02808e-49	104.634	10025907072	LPIN1	23175	up
-0.130717	0.0670343	-16.975	1.02197e-50	3.20887e-49	104.574	10025912352	GNB1	2782	down
0.227724	-0.00112135	16.9704	1.07331e-50	3.36739e-49	104.526	10023833628	ELTD1	64123	up
0.231671	0.0197389	16.9699	1.07854e-50	3.3811e-49	104.521	10023829489	CCDC102A	92922	up
0.212616	0.0152346	16.9637	1.15222e-50	3.6063e-49	104.455	10025902305	LSS	4047	up
-0.112226	-0.00294582	-16.9634	1.15555e-50	3.61386e-49	104.452	10023807463	UQCRQ	27089	down
-0.135236	-0.0497565	-16.9592	1.20801e-50	3.77491e-49	104.408	10023823098	LYCAT	253558	down
-0.1739	-0.0529065	-16.9557	1.25306e-50	3.90946e-49	104.372	10025905658	NLE1	54475	down
0.220931	-0.00527607	16.9535	1.28298e-50	3.99964e-49	104.348	10023812640	BDH2	56898	up
-0.185194	-0.0809283	-16.953	1.2893e-50	4.01616e-49	104.343	10025908242	EIF4E	1977	down
-0.165408	-0.0454495	-16.952	1.30336e-50	4.05672e-49	104.333	10023823833	CHCHD2	51142	down
-0.1033	-0.0130607	-16.9497	1.33454e-50	4.1505e-49	104.309	10023846471	FBXW9	84261	down
-0.336175	-0.223037	-16.9471	1.37289e-50	4.26302e-49	104.281	10023808981	ACTN2	88	down
0.232143	-0.0256689	16.9364	1.53653e-50	4.75235e-49	104.169	10025906371	TRIM56	81844	up
0.365897	0.0318129	16.9359	1.54416e-50	4.7722e-49	104.164	10023812272	S100A10	6281	up
0.118208	0.00651202	16.9337	1.57962e-50	4.87613e-49	104.141	10025925225	NHEJ1	79840	up
-0.360857	-0.19219	-16.9337	1.58027e-50	4.87613e-49	104.141	10023826240	DDN	23109	down
0.480381	-0.0785418	16.9316	1.61608e-50	4.97488e-49	104.119	10026393559	CSDA	8531	up
-0.180324	-0.0327163	-16.9294	1.65339e-50	5.08575e-49	104.096	10023812724	HTR7P	93164	down
-0.209574	-0.0976294	-16.9291	1.65828e-50	5.09681e-49	104.093	10023805391	NDN	4692	down
0.193008	0.0300768	16.9287	1.66662e-50	5.11445e-49	104.088	10025903462	SEMA3F	6405	up
0.122137	0.00168592	16.9179	1.86705e-50	5.71165e-49	103.975	10023822481	PHKA2	5256	up
0.0839288	-0.0125391	16.9082	2.06652e-50	6.31204e-49	103.874	10025904105	ZNF410	57862	up
0.12886	-0.010894	16.9073	2.0871e-50	6.36995e-49	103.864	10025907309	AP3M1	26985	up
-0.214533	-0.00115808	-16.9111	2.10755e-50	6.42738e-49	103.855	10023849352	TSPYL1	7259	down
-0.164255	-0.0496233	-16.9013	2.22454e-50	6.7789e-49	103.801	10025910559	SHANK2	22941	down
0.28702	0.0584982	16.8884	2.54721e-50	7.74414e-49	103.666	10023833421	CYBRD1	79901	up
-0.185683	-0.0655103	-16.8869	2.58704e-50	7.85308e-49	103.651	10023808592	TMEM132B	114795	down
0.25944	0.121141	16.8842	2.66121e-50	8.06576e-49	103.623	10023815184	PLTP	5360	up
-0.235092	-0.0608934	-16.8785	2.82612e-50	8.55898e-49	103.563	10023812770	SNX10	29887	down
0.222323	0.0312328	16.8771	2.87009e-50	8.68544e-49	103.547	10023816060	FBLN1	2192	up
0.246382	0.0826123	16.8753	2.92256e-50	8.83063e-49	103.529	10025905320	SOX9	6662	up
-0.429546	-0.246895	-16.8718	3.03429e-50	9.16117e-49	103.492	10025903536	FGF12	2257	down
-0.149197	-0.0349633	-16.8663	3.2152e-50	9.69248e-49	103.434	10023810432	CCND2	894	down
0.113341	0.0235394	16.8644	3.28061e-50	9.88207e-49	103.414	10025913188	ZNF443	10224	up
0.27097	-0.0375014	16.858	3.50846e-50	1.05442e-48	103.348	10025911178	2021-03-03	115123	up
0.107574	-0.0168445	16.8569	3.55067e-50	1.06629e-48	103.336	10025911463	NCOA1	8648	up
0.123425	0.0165355	16.8554	3.60399e-50	1.08147e-48	103.321	10023808896	MAN2B1	4125	up
0.132737	0.0209888	16.8432	4.09962e-50	1.22458e-48	103.193	10023837047	C1orf79	85028	up
-0.102955	-0.0406248	-16.8333	4.55167e-50	1.35858e-48	103.089	10023810542	HIVEP1	3096	down
-0.210024	-0.058222	-16.8306	4.68085e-50	1.39291e-48	103.061	10025908448	FBXL2	25827	down
-0.156295	-0.0449352	-16.83	4.71086e-50	1.40078e-48	103.054	10025913185	BRP44	25874	down
0.2074	-0.000950777	16.8164	5.4362e-50	1.61279e-48	102.912	10025903347	PLEKHA7	144100	up
0.124732	0.0171055	16.8157	5.47667e-50	1.62357e-48	102.905	10025905746	ST6GALNAC3	256435	up
0.15356	0.0548431	16.8156	5.48323e-50	1.62429e-48	102.903	10023831694	D4ST1	113189	up
0.167332	-0.00555814	16.814	5.57485e-50	1.65019e-48	102.887	10023811958	KLHL21	9903	up
-0.154464	-0.0538443	-16.8066	6.02517e-50	1.77413e-48	102.81	10025906829	MYOZ3	91977	down
-0.257873	-0.128743	-16.8031	6.25278e-50	1.83839e-48	102.773	10023823317	NME5	8382	down
0.331311	-0.0516298	16.7962	6.72432e-50	1.97408e-48	102.701	10025902597	CPVL	54504	up
-0.262811	-0.0915548	-16.7934	6.92532e-50	2.03157e-48	102.671	10023818359	RASGRP1	10125	down
-0.170635	-0.0861098	-16.7933	6.9326e-50	2.03218e-48	102.67	10023824239	KIAA1715	80856	down
-0.338217	-0.150152	-16.7907	7.12213e-50	2.08463e-48	102.643	10023823431	PCP4	5121	down
0.215424	0.00825396	16.7847	7.58758e-50	2.21427e-48	102.58	10023819358	SERTAD1	29950	up
0.528188	-0.0813678	16.7841	7.63258e-50	2.22574e-48	102.575	10023825699	MCPH1	79648	up
-0.207134	-0.0816821	-16.7819	7.8119e-50	2.27466e-48	102.551	10023845554	GPRASP2	114928	down
0.216124	0.0427589	16.781	7.89178e-50	2.29621e-48	102.541	10023815467	TNXB	7148	up
0.406134	-0.0731298	16.7807	7.91441e-50	2.30109e-48	102.538	10023835781	FCGR2A	2212	up
-0.102928	-0.0062966	-16.7791	8.0436e-50	2.33693e-48	102.522	10025912365	WBSCR1	7458	down
0.153081	0.055851	16.7745	8.44975e-50	2.4513e-48	102.473	10025910297	ABL1	25	up
-0.150184	-0.0200655	-16.7709	8.77421e-50	2.5398e-48	102.436	10025913229	PMS2L3	5387	down
-0.194079	-0.0908284	-16.765	9.33289e-50	2.69953e-48	102.374	10023825503	GOLT1A	127845	down
-0.203524	-0.103869	-16.7645	9.38295e-50	2.71201e-48	102.369	10023809396	RQCD1	9125	down
-0.208584	0.0846744	-16.7631	9.52481e-50	2.75099e-48	102.354	10023839005	TUBA6	84790	down
0.216872	0.0223411	16.7629	9.54277e-50	2.75415e-48	102.352	10023830292	CCDC88	283234	up
-0.368087	-0.194084	-16.7622	9.61516e-50	2.77301e-48	102.345	10023824022	DYNC1I1	1780	down
-0.180467	-0.0790431	-16.762	9.62918e-50	2.77501e-48	102.343	10023809131	PRKCZ	5590	down
-0.144821	-0.0673095	-16.7619	9.64428e-50	2.77733e-48	102.342	10023821459	PSMC3	5702	down
0.206796	0.0535206	16.7618	9.65636e-50	2.77877e-48	102.341	10023808336	TMEM16B	57101	up
-0.226382	-0.0139721	-16.7614	9.68907e-50	2.78614e-48	102.337	10023819983	CLSTN3	9746	down
-0.186997	-0.0823435	-16.7605	9.78361e-50	2.81127e-48	102.328	10025907344	UCHL5	51377	down
-0.317975	0.0554113	-16.7598	9.85741e-50	2.8304e-48	102.32	10025907822	YWHAG	7532	down
-0.221245	-0.156111	-16.7593	9.91239e-50	2.84411e-48	102.315	10023826929	TOMM70A	9868	down
0.226481	-0.0322554	16.7579	1.00571e-49	2.87933e-48	102.3	10023816175	ZNF217	7764	up
-0.150874	-0.0901116	-16.7542	1.04581e-49	2.99195e-48	102.261	10025910710	SYT11	23208	down
0.20871	0.0525398	16.7466	1.13291e-49	3.23878e-48	102.182	10031920243	PPP1R14BP1	50516	up
-0.155641	-0.0550957	-16.7411	1.20006e-49	3.42575e-48	102.124	10023842309	PPCS	79717	down
0.388988	0.0234401	16.7359	1.26691e-49	3.61135e-48	102.071	10025910802	C1QC	714	up
-0.214115	-0.110757	-16.7356	1.2719e-49	3.62292e-48	102.067	10023820215	IQWD1	55827	down
0.333919	0.00438488	16.728	1.37652e-49	3.91527e-48	101.988	10025912402	IL4R	3566	up
-0.148605	-0.00226378	-16.7275	1.38446e-49	3.93214e-48	101.982	10023805851	ASTN	460	down
-0.234954	-0.163884	-16.7238	1.43903e-49	4.08418e-48	101.944	10025903078	C14orf44	145483	down
0.439168	-0.10003	16.7196	1.50333e-49	4.25744e-48	101.9	10023810718	TIMP1	7076	up
-0.100265	-0.0110869	-16.7184	1.52361e-49	4.31176e-48	101.887	10025903298	KIAA0317	9870	down
-0.208445	-0.0799195	-16.714	1.59498e-49	4.50402e-48	101.841	10023825337	CCNA1	8900	down
-0.229172	-0.0908997	-16.7126	1.61836e-49	4.56676e-48	101.827	10023806430	SLC25A4	291	down
-0.236718	-0.114585	-16.7118	1.63274e-49	4.60403e-48	101.818	10023809271	GABBR2	9568	down
-0.200752	-0.094201	-16.711	1.64577e-49	4.63743e-48	101.81	10025933064	GABARAPL3	23766	down
0.26237	0.00147124	16.7068	1.72135e-49	4.83998e-48	101.766	10026393462	RNASE4	6038	up
-0.372143	-0.236596	-16.7029	1.79175e-49	5.03432e-48	101.726	10023808327	PAK3	5063	down
-0.28254	-0.087995	-16.7028	1.79392e-49	5.03662e-48	101.725	10025905089	ST6GALNAC5	81849	down
-0.249402	-0.123427	-16.6997	1.853e-49	5.19158e-48	101.692	10023819408	TUSC3	7991	down
0.176452	0.0279326	16.6987	1.87319e-49	5.24166e-48	101.682	10023839319	GALM	130589	up
-0.147647	-0.0831625	-16.6987	1.87355e-49	5.24166e-48	101.681	10025906454	COG8	84342	down
-0.136396	-0.0748409	-16.689	2.07347e-49	5.79273e-48	101.581	10025906171	RPP40	10799	down
0.166648	0.0383648	16.6874	2.11028e-49	5.89139e-48	101.563	10025911024	C1orf144	26099	up
-0.192087	0.0239744	-16.6866	2.12826e-49	5.93736e-48	101.555	10025903688	GRASP	160622	down
-0.164411	-0.0597172	-16.6854	2.15508e-49	6.00365e-48	101.542	10025910152	PSMD7	5713	down
0.243199	0.0578502	16.6853	2.15676e-49	6.00407e-48	101.541	10023846175	NXN	64359	up
0.251262	0.0615688	16.6836	2.19516e-49	6.10666e-48	101.524	10023809750	ITGB4	3691	up
0.32297	-0.0127304	16.6833	2.20329e-49	6.12494e-48	101.52	10025910871	COL8A2	1296	up
0.178331	0.0270078	16.6826	2.21938e-49	6.16528e-48	101.513	10025913020	IL28RA	163702	up
0.14653	0.0260211	16.6817	2.24068e-49	6.22005e-48	101.503	10023818984	IRS3L	442338	up
0.239011	0.00157614	16.6806	2.26493e-49	6.28294e-48	101.493	10025911344	MYO1F	4542	up
0.206619	0.0179999	16.6773	2.346e-49	6.50325e-48	101.458	10023827939	CHSY1	22856	up
-0.190561	0.00805774	-16.6748	2.40865e-49	6.66748e-48	101.432	10025902316	RTN4	57142	down
0.157753	0.0618226	16.6727	2.46273e-49	6.8076e-48	101.409	10023811813	ARAF	369	up
0.408249	-0.0432119	16.6714	2.49583e-49	6.88941e-48	101.396	10023827916	ANXA2	302	up
-0.208675	-0.130151	-16.6679	2.58968e-49	7.13844e-48	101.359	10023822744	TERF2IP	54386	down
-0.149622	-0.0594308	-16.6626	2.73589e-49	7.53618e-48	101.305	10023804657	RP11-529I10.4	25911	down
-0.381309	-0.209862	-16.6625	2.73933e-49	7.54034e-48	101.304	10023819047	STYK1	55359	down
-0.438741	-0.127609	-16.6529	3.03099e-49	8.32568e-48	101.203	10023813471	UCHL1	7345	down
0.171645	0.0460213	16.6485	3.17337e-49	8.69246e-48	101.157	10023821157	WWC3	55841	up
-0.147635	-0.00467016	-16.645	3.29248e-49	9.01244e-48	101.121	10025903570	TRAF3	7187	down
-0.271225	-0.10299	-16.6434	3.34836e-49	9.15903e-48	101.104	10023823669	PCDH19	57526	down
0.303721	0.0504859	16.6409	3.43644e-49	9.39342e-48	101.078	10023820404	EPHA2	1969	up
-0.253226	-0.0711702	-16.6286	3.90984e-49	1.06504e-47	100.95	10023821924	CALM3	808	down
-0.198931	-0.0524183	-16.6246	4.07818e-49	1.11013e-47	100.908	10026395238	HPCAL4	51440	down
-0.154194	-0.0454456	-16.6221	4.1882e-49	1.1385e-47	100.881	10025907610	CACNA1D	776	down
-0.219004	-0.149393	-16.6212	4.22434e-49	1.14752e-47	100.873	10025907189	CRI2	163126	down
-0.143388	-0.0789403	-16.6211	4.22949e-49	1.14813e-47	100.872	10025912600	PEX11B	8799	down
0.287848	0.0223053	16.6169	4.42009e-49	1.19904e-47	100.828	10025912606	EBI3	10148	up
-0.324987	-0.149729	-16.6161	4.46069e-49	1.20922e-47	100.819	10025907130	GABRA5	2558	down
0.284927	-0.00221449	16.6141	4.55101e-49	1.232e-47	100.799	10023821487	FER1L3	26509	up
-0.159048	0.0332559	-16.6095	4.77616e-49	1.29117e-47	100.751	10025910141	C10orf83	118812	down
-0.182118	-0.13076	-16.607	4.90713e-49	1.32567e-47	100.724	10025907349	SNAPC5	10302	down
-0.0923137	-0.0324146	-16.6043	5.04385e-49	1.36073e-47	100.696	10025906156	FAM26A	119395	down
0.211532	0.0463252	16.604	5.0638e-49	1.36518e-47	100.692	10025905030	RHOC	389	up
0.279209	-0.0323774	16.6035	5.08816e-49	1.3708e-47	100.688	10031920789	C10orf54	64115	up
0.267831	0.0252735	16.6031	5.10831e-49	1.37529e-47	100.684	10023813014	IL10RA	3587	up
-0.206582	-0.0707443	-16.5945	5.59092e-49	1.50213e-47	100.594	10033668678	PGAM1	5223	down
-0.165049	-0.0608745	-16.589	5.9247e-49	1.58855e-47	100.536	10023822035	IMMT	10989	down
-0.270171	-0.108593	-16.5848	6.1894e-49	1.65839e-47	100.493	10023818403	RNF150	57484	down
0.446349	-0.0760179	16.5842	6.23002e-49	1.66813e-47	100.486	10023816888	ANGPT2	285	up
-0.102724	0.00173273	-16.5812	6.42997e-49	1.71933e-47	100.455	10023813160	PTK9L	11344	down
-0.245759	-0.00244276	-16.5769	6.72503e-49	1.797e-47	100.41	10023809300	LMO4	8543	down
-0.175971	-0.0845904	-16.5756	6.82004e-49	1.82115e-47	100.396	10023822444	NDUFA9	4704	down
0.16495	0.0252049	16.5728	7.02121e-49	1.8736e-47	100.367	10023813283	GABPA	2551	up
-0.170234	-0.0625269	-16.5658	7.55565e-49	2.00802e-47	100.294	10025902724	ZNF179	7732	down
-0.185426	-0.0518693	-16.5634	7.74695e-49	2.05747e-47	100.27	10025909276	BRUNOL5	60680	down
0.248258	0.0844623	16.5564	8.33488e-49	2.21212e-47	100.197	10023808580	KIAA0963	22904	up
0.142877	-0.0155025	16.5547	8.48659e-49	2.25087e-47	100.179	10023810059	SLC25A30	253512	up
0.129033	0.0429422	16.5543	8.52025e-49	2.25827e-47	100.175	10023835533	UBTD1	80019	up
0.210915	0.0215902	16.5526	8.67622e-49	2.29806e-47	100.157	10025903622	FBXL7	23194	up
-0.162066	-0.0598788	-16.5512	8.80869e-49	2.33e-47	100.142	10023809832	AKAP6	9472	down
-0.27739	-0.18881	-16.5472	9.18681e-49	2.42675e-47	100.1	10023814483	FRMPD4	9758	down
-0.225411	-0.0279406	-16.5408	9.81686e-49	2.59144e-47	100.034	10025911132	DPP10	57628	down
-0.417	-0.249173	-16.5376	1.0155e-48	2.67711e-47	100	10025907409	GRIK2	2898	down
0.150549	0.0494474	16.5363	1.02965e-48	2.71258e-47	99.9866	10033668890	SLC16A4	9122	up
-0.233931	-0.063651	-16.5341	1.05338e-48	2.77324e-47	99.964	10025907222	CNIH3	149111	down
-0.177614	-0.0251417	-16.5328	1.06754e-48	2.80865e-47	99.9507	10025902723	C6orf55	51534	down
-0.26824	-0.123568	-16.5323	1.0739e-48	2.82348e-47	99.9448	10023807700	HTR2A	3356	down
0.184301	0.00146574	16.5306	1.09317e-48	2.87222e-47	99.9271	10023818424	ATP6V0E	8992	up
0.367604	0.00161945	16.5262	1.14445e-48	3.00496e-47	99.8815	10025909854	GPR4	2828	up
-0.17101	0.0498173	-16.5247	1.16243e-48	3.05012e-47	99.866	10023821146	SLC8A2	6543	down
-0.106232	-0.0227745	-16.5231	1.18159e-48	3.09831e-47	99.8497	10025903496	VBP1	7411	down
0.403148	-0.0250745	16.5215	1.20226e-48	3.14833e-47	99.8325	10023805852	PRG1	5552	up
-0.161535	-0.0279218	-16.5164	1.26775e-48	3.31539e-47	99.7797	10023833277	TCEAL2	140597	down
0.206128	0.0153326	16.5164	1.26869e-48	3.31563e-47	99.779	10031920384	SRGAP1	57522	up
0.182664	-0.0605291	16.5109	1.34394e-48	3.50996e-47	99.7217	10023806120	RAB7L1	8934	up
0.193494	0.0171616	16.5104	1.35079e-48	3.52553e-47	99.7166	10025902972	ANG	283	up
0.330353	-0.00408458	16.5087	1.37518e-48	3.58678e-47	99.6988	10025905189	SELL	6402	up
0.307789	0.0284843	16.506	1.41468e-48	3.68493e-47	99.6707	10023810723	DLEC1	9940	up
0.308381	-0.0460761	16.5011	1.48862e-48	3.87495e-47	99.62	10025912165	TBXAS1	6916	up
-0.229045	-0.0479502	-16.497	1.55394e-48	4.02896e-47	99.5773	10023824602	C17orf72	92340	down
-0.09537	-0.00490667	-16.4963	1.56489e-48	4.05467e-47	99.5703	10025908449	TOR1A	1861	down
0.128938	0.0349584	16.4898	1.67506e-48	4.3344e-47	99.5027	10033669000	SLC25A1	6576	up
-0.234053	-0.154239	-16.4872	1.72206e-48	4.45309e-47	99.4751	10023806607	C3orf14	57415	down
0.208678	-0.00367076	16.4851	1.75918e-48	4.54311e-47	99.4539	10023811316	LEPREL1	55214	up
-0.216007	-0.0346355	-16.482	1.81829e-48	4.6896e-47	99.4211	10025902266	RP13-102H20.1	158763	down
0.291517	0.0493414	16.4759	1.93689e-48	4.98238e-47	99.3582	10025913038	ZIC2	7546	up
0.178457	-0.00962458	16.4721	2.01721e-48	5.18222e-47	99.3178	10025909752	CFLAR	8837	up
-0.170431	-0.0436073	-16.4694	2.07341e-48	5.32311e-47	99.2905	10023828536	TCEAL3	85012	down
0.227041	-0.0327876	16.4681	2.10264e-48	5.3911e-47	99.2766	10025902462	ARPC1B	10095	up
-0.163642	-0.0760086	-16.4605	2.27694e-48	5.82659e-47	99.1973	10023809791	PPP2CA	5515	down
-0.273939	-0.0956605	-16.4598	2.29406e-48	5.86276e-47	99.1899	10023811755	KCNIP1	30820	down
0.389898	-0.0510589	16.4586	2.3228e-48	5.93235e-47	99.1775	10023804739	MS4A4A	51338	up
-0.11516	-0.0348583	-16.4566	2.37238e-48	6.05504e-47	99.1565	10025904997	MRPL30	51263	down
-0.225579	-0.125343	-16.455	2.41094e-48	6.14547e-47	99.1405	10023814076	PHYH2	26061	down
0.0982723	0.000632646	16.453	2.46219e-48	6.26392e-47	99.1196	10023832370	ZNF384	171017	up
-0.233177	-0.079203	-16.4461	2.64692e-48	6.71215e-47	99.0476	10025903368	ARHGEF7	8874	down
-0.246305	-0.147006	-16.4437	2.7138e-48	6.87287e-47	99.0228	10023815931	ATP6AP2	10159	down
0.106484	0.0580521	16.4409	2.7942e-48	7.06893e-47	98.9937	10025902615	ACIN1	22985	up
-0.247766	-0.112998	-16.4365	2.92784e-48	7.39587e-47	98.9473	10023817038	YWHAZ	7534	down
0.278724	0.0694923	16.4354	2.96128e-48	7.47551e-47	98.936	10025908571	CLEC5A	23601	up
-0.272526	0.0382624	-16.4276	3.21206e-48	8.09298e-47	98.8551	10023824667	BASP1	10409	down
-0.148309	-0.0348537	-16.425	3.30143e-48	8.30751e-47	98.8279	10025912694	MCHR1	2847	down
0.151396	0.0235611	16.4242	3.32979e-48	8.3735e-47	98.8193	10023825013	PIAS1	8554	up
0.312539	-0.0855438	16.4237	3.34696e-48	8.41131e-47	98.8142	10023828171	LAPTM5	7805	up
0.35773	0.0226571	16.4215	3.42563e-48	8.59801e-47	98.7911	10023821280	C7	730	up
-0.203657	-0.0825201	-16.4209	3.44466e-48	8.64024e-47	98.7856	10025918174	STXBP5L	9515	down
0.18214	0.0669727	16.4152	3.65654e-48	9.15416e-47	98.7262	10023805746	CTDSP2	10106	up
-0.214705	-0.145783	-16.4071	3.97923e-48	9.94934e-47	98.6421	10023804710	POLR3K	51728	down
0.3115	-0.038194	16.4029	4.1598e-48	1.03876e-46	98.598	10023816875	LIMK2	3985	up
-0.294747	-0.155785	-16.4007	4.25425e-48	1.06167e-46	98.5757	10025902896	MFSD4	148808	down
-0.249354	-0.138528	-16.3947	4.53349e-48	1.12921e-46	98.5124	10023812486	PRPS2	5634	down
-0.168763	-0.0692706	-16.3922	4.65387e-48	1.15772e-46	98.4864	10025910952	FKBP1B	2281	down
0.275824	0.0206903	16.3897	4.77698e-48	1.18759e-46	98.4604	10025904600	STAB1	23166	up
-0.173364	-0.0755308	-16.3894	4.79066e-48	1.19024e-46	98.4576	10025911095	LMBR1	64327	down
-0.250683	-0.0468826	-16.388	4.8615e-48	1.20708e-46	98.443	10023850418	CPNE4	131034	down
0.192966	0.0743296	16.3879	4.86469e-48	1.20711e-46	98.4423	10025905172	CIC	23152	up
-0.748026	-0.536164	-16.3876	4.87882e-48	1.20985e-46	98.4394	10023819843	SYT1	6857	down
0.192872	0.0288594	16.3844	5.04719e-48	1.25081e-46	98.4057	10023840799	RHBDF1	64285	up
-0.146738	-0.0405823	-16.3836	5.09115e-48	1.26091e-46	98.3971	10025912706	FIBP	9158	down
-0.146014	-0.0970309	-16.3831	5.11828e-48	1.26683e-46	98.3918	10025903065	UBE2N	7334	down
0.142411	-0.0106851	16.3828	5.13239e-48	1.26952e-46	98.3891	10023817733	PLCD1	5333	up
0.288991	0.047239	16.3821	5.17165e-48	1.27843e-46	98.3815	10025912528	CRB2	286204	up
-0.142514	-0.0410646	-16.3794	5.31615e-48	1.31085e-46	98.3541	10023805933	MRPL1	65008	down
-0.271298	-0.148258	-16.378	5.39412e-48	1.32924e-46	98.3396	10023811256	NKIRAS1	28512	down
-0.13388	-0.0656757	-16.377	5.45491e-48	1.34338e-46	98.3284	10023816661	MSTO1	55154	down
-0.522477	-0.342984	-16.3743	5.60701e-48	1.37997e-46	98.3011	10025909587	SYN2	6854	down
-0.139623	-0.0166358	-16.3726	5.71164e-48	1.40484e-46	98.2827	10023826370	PTGFRN	5738	down
-0.158208	0.0579299	-16.3631	6.30356e-48	1.54946e-46	98.1846	10025910470	CDK7	1022	down
-0.212298	-0.0606339	-16.3599	6.51939e-48	1.60051e-46	98.1512	10023807893	ICA1	3382	down
0.204072	0.0316459	16.3575	6.68793e-48	1.64049e-46	98.1258	10025912364	ELF1	1997	up
0.313566	-0.071982	16.3574	6.69059e-48	1.64049e-46	98.1254	10023808114	ITGB2	3689	up
0.350315	-0.0994284	16.3562	6.77439e-48	1.66e-46	98.113	10025911619	MS4A7	58475	up
0.20932	0.0338393	16.3511	7.14854e-48	1.75059e-46	98.0595	10023812987	HEBP2	23593	up
-0.193174	-0.0664539	-16.3473	7.43642e-48	1.81882e-46	98.0203	10025909359	ADAM11	4185	down
-0.198504	-0.0470104	-16.3466	7.49355e-48	1.82938e-46	98.0127	10025905841	SEZ6L	23544	down
-0.16708	0.0372217	-16.3454	7.58724e-48	1.8511e-46	98.0003	10023809797	TPI1	7167	down
-0.154835	-0.0839352	-16.3432	7.76195e-48	1.89255e-46	97.9777	10025905368	BECN1	8678	down
-0.114566	-0.0385024	-16.3404	7.98896e-48	1.94669e-46	97.949	10023817166	SMARCA4	6597	down
-0.338269	-0.22966	-16.3369	8.29481e-48	2.01621e-46	97.9116	10023815543	SNCA	6622	down
-0.183989	-0.0806767	-16.3338	8.56591e-48	2.07954e-46	97.8796	10025907320	SLC27A4	10999	down
0.135294	0.0265361	16.3281	9.09014e-48	2.20408e-46	97.8206	10025911230	LAPTM4A	9741	up
-0.161397	-0.0212154	-16.3276	9.13492e-48	2.21357e-46	97.8157	10025911360	DOC2A	8448	down
-0.116002	-0.0285308	-16.3222	9.66227e-48	2.33559e-46	97.7599	10023850971	PSCD2L	9224	down
0.162367	0.0522838	16.3211	9.77872e-48	2.36229e-46	97.7479	10025904142	EPHB4	2050	up
0.169635	-0.00872079	16.3208	9.80982e-48	2.36689e-46	97.7448	10025911207	FNDC3B	64778	up
-0.213245	-0.0518474	-16.3193	9.96437e-48	2.4027e-46	97.7292	10023808229	MMD	23531	down
-0.102313	0.0109936	-16.3166	1.02442e-47	2.46867e-46	97.7017	10023811938	UQCR	10975	down
0.253013	-0.0212546	16.3094	1.10484e-47	2.65594e-46	97.6265	10023827981	RNASE6	6039	up
0.217026	0.0147382	16.3085	1.11552e-47	2.67997e-46	97.617	10023850892	GPR177	79971	up
-0.376892	-0.186767	-16.3073	1.12939e-47	2.71164e-46	97.6047	10025906846	CREG2	200407	down
-0.183289	-0.0887224	-16.3057	1.14854e-47	2.75593e-46	97.588	10023837620	RNF128	79589	down
-0.159697	-0.0938921	-16.3044	1.16467e-47	2.79123e-46	97.5741	10025907953	TSNAX	7257	down
0.251031	-0.0410824	16.2962	1.26834e-47	3.03044e-46	97.4893	10023819458	CYBA	1535	up
-0.109858	-0.00298935	-16.2941	1.29556e-47	3.0917e-46	97.4682	10023804755	PGAM5	192111	down
-0.14742	-0.0680019	-16.2933	1.30674e-47	3.1165e-46	97.4596	10023808142	ASNS	440	down
0.417456	-0.10066	16.2912	1.33646e-47	3.18545e-46	97.4373	10025902453	IFI30	10437	up
0.148869	-0.0132844	16.291	1.33864e-47	3.18872e-46	97.4356	10023840803	SAP30L	79685	up
-0.323241	-0.171179	-16.2907	1.3425e-47	3.19596e-46	97.4328	10023807607	KCNJ3	3760	down
0.158792	0.0522269	16.2865	1.40309e-47	3.33617e-46	97.3889	10023824562	FGR	2268	up
-0.221786	-0.0558599	-16.2857	1.4147e-47	3.36174e-46	97.3807	10025905129	PPP3CB	5532	down
0.152513	0.0620998	16.2834	1.45003e-47	3.44152e-46	97.3562	10023813548	FCGRT	2217	up
0.15594	0.0277818	16.2806	1.49218e-47	3.53728e-46	97.3277	10023820664	RHOQ	23433	up
-0.201294	-0.0347892	-16.2781	1.53106e-47	3.62728e-46	97.3021	10023821198	LRFN2	57497	down
0.352293	-0.00808888	16.278	1.53376e-47	3.63146e-46	97.3003	10023843687	GJA4	2701	up
0.20463	-0.00107992	16.2739	1.60019e-47	3.78419e-46	97.2582	10023807426	PTAR1	375743	up
0.131023	0.00436329	16.2691	1.68313e-47	3.97555e-46	97.2079	10023808948	RSAD1	55316	up
-0.148228	-0.0307455	-16.269	1.68487e-47	3.97726e-46	97.2069	10025905923	RNMT	8731	down
-0.149234	-0.105594	-16.2662	1.73446e-47	4.09186e-46	97.178	10023819512	PDHB	5162	down
0.181893	-0.00254357	16.2659	1.74013e-47	4.10277e-46	97.1748	10023813645	MFNG	4242	up
-0.091771	-0.0485428	-16.2649	1.75821e-47	4.14291e-46	97.1645	10023828126	ST3GAL5	8869	down
-0.262455	-0.130587	-16.2643	1.76909e-47	4.16606e-46	97.1584	10023823249	UBE2T	29089	down
-0.1611	-0.0607151	-16.2624	1.80359e-47	4.24475e-46	97.1392	10025908963	RBM24	221662	down
-0.43527	-0.158302	-16.2623	1.80559e-47	4.24691e-46	97.1381	10023806202	EGR2	1959	down
-0.317116	-0.161779	-16.2596	1.85747e-47	4.36634e-46	97.1099	10023825561	SNAP91	9892	down
-0.196658	-0.0753617	-16.256	1.92895e-47	4.5285e-46	97.0723	10026391507	RFK	55312	down
0.198389	-0.00306791	16.2559	1.93032e-47	4.5285e-46	97.0716	10023819702	TNFAIP8	25816	up
-0.0992716	-0.00726834	-16.2559	1.93107e-47	4.5285e-46	97.0712	10023817391	AP3S1	1176	down
-0.161602	-0.0228214	-16.2548	1.95253e-47	4.57292e-46	97.0602	10025911789	SERF1B	56617	down
0.404958	-0.0363112	16.2528	1.99437e-47	4.66303e-46	97.0392	10023820089	LILRB3	11025	up
0.226341	0.0389783	16.2523	2.0046e-47	4.68415e-46	97.0341	10025903449	GPR56	9289	up
-0.180069	-0.00708136	-16.2558	2.01997e-47	4.71726e-46	97.0272	10023809667	PIK4CA	5297	down
0.175188	0.0498923	16.2454	2.15379e-47	5.01488e-46	96.9627	10023824872	MGAT1	4245	up
-0.17962	-0.0288114	-16.2438	2.19149e-47	5.09557e-46	96.9454	10023827285	CX3CL1	6376	down
-0.218766	-0.0798095	-16.2437	2.19234e-47	5.09557e-46	96.945	10023808649	SUSD4	55061	down
0.246859	-0.0318791	16.2392	2.29928e-47	5.3315e-46	96.8977	10023822044	SLC1A5	6510	up
0.109434	0.0243936	16.2379	2.3308e-47	5.39822e-46	96.8841	10025909528	PCMTD1	115294	up
-0.265883	-0.15473	-16.2297	2.53768e-47	5.86354e-46	96.7996	10023808597	PCMT1	5110	down
-0.124855	-0.0362624	-16.2296	2.54158e-47	5.86908e-46	96.798	10025908154	WHSC1	7468	down
0.135946	0.0301196	16.229	2.55739e-47	5.90212e-46	96.7919	10025907592	HEXDC	284004	up
-0.334933	-0.225774	-16.2264	2.62562e-47	6.05603e-46	96.7657	10025904754	DMXL2	23312	down
-0.243861	-0.0657921	-16.2257	2.64479e-47	6.09668e-46	96.7585	10023834931	CFC1	55997	down
-0.153278	-0.0397956	-16.2235	2.70643e-47	6.23511e-46	96.7355	10025902186	HTR7	3363	down
-0.0894785	-0.0137348	-16.2225	2.73609e-47	6.29975e-46	96.7247	10023808325	SPAG7	9552	down
-0.219695	-0.0615545	-16.2215	2.76561e-47	6.36026e-46	96.714	10025932452	TMEM17	200728	down
0.330253	0.040488	16.2166	2.90812e-47	6.68017e-46	96.6641	10023806314	CFB	629	up
-0.278926	-0.181001	-16.2132	3.01318e-47	6.91745e-46	96.6288	10023815618	PLK2	10769	down
0.229497	-0.02031	16.212	3.05176e-47	7.00193e-46	96.6161	10025907238	HIST3H2BB	128312	up
0.136803	0.0418657	16.2112	3.07664e-47	7.05489e-46	96.6081	10023830524	C16orf53	79447	up
-0.169937	-0.0797038	-16.2093	3.14002e-47	7.19183e-46	96.5878	10023809662	UQCRH	7388	down
-0.197608	-0.0702042	-16.2086	3.16319e-47	7.24069e-46	96.5805	10023821600	CRI1	23741	down
-0.195323	-0.0667361	-16.2065	3.23315e-47	7.39651e-46	96.5587	10023821977	C10orf70	55847	down
-0.219739	-0.00350146	-16.2062	3.2412e-47	7.41062e-46	96.5562	10023820589	HAS1	3036	down
-0.254246	-0.115669	-16.2018	3.39456e-47	7.75432e-46	96.5103	10025908830	RP11-393H10.2	256714	down
0.241003	0.00750452	16.2018	3.39548e-47	7.75432e-46	96.51	10025910196	ICAM2	3384	up
-0.191913	-0.131932	-16.1985	3.51232e-47	8.0165e-46	96.4763	10025904745	CEP68	23177	down
-0.246725	-0.0311958	-16.1964	3.58968e-47	8.18831e-46	96.4547	10025911519	TARBP1	6894	down
0.175799	-0.0287307	16.196	3.60453e-47	8.2174e-46	96.4506	10023824525	CMTM6	54918	up
0.212288	0.0384185	16.1945	3.6646e-47	8.34951e-46	96.4341	10025908899	LGI4	163175	up
-0.179262	-0.0363731	-16.1938	3.69139e-47	8.40567e-46	96.4269	10023820903	LHX6	26468	down
0.15212	-0.00500671	16.1925	3.7398e-47	8.51097e-46	96.4139	10023847303	PLEKHF2	79666	up
0.420361	0.121615	16.1924	3.74442e-47	8.51654e-46	96.4127	10023809050	VIM	7431	up
-0.212303	-0.0548315	-16.188	3.91954e-47	8.89425e-46	96.3673	10025905361	GLT1D1	144423	down
0.334939	-0.0141089	16.1844	4.07085e-47	9.22694e-46	96.3296	10023819982	TYROBP	7305	up
0.108365	0.0164721	16.1838	4.09425e-47	9.26928e-46	96.3239	10025906958	SMG5	23381	up
-0.145281	-0.0845264	-16.1835	4.10673e-47	9.29219e-46	96.3209	10025909758	PDF	64146	down
-0.135534	-0.0596204	-16.1828	4.13607e-47	9.35319e-46	96.3138	10033669015	SLC25A3	5250	down
-0.143631	-0.050252	-16.1738	4.54254e-47	1.02488e-45	96.2206	10025903547	ATP6V1D	51382	down
0.150644	-0.0204691	16.1732	4.57281e-47	1.03111e-45	96.2139	10023826269	ACADVL	37	up
-0.272359	-0.146661	-16.1722	4.62165e-47	1.04153e-45	96.2034	10025909218	UNC5D	137970	down
-0.253205	-0.00605737	-16.1694	4.75858e-47	1.07116e-45	96.1743	10025909877	CACNG3	10368	down
-0.173671	-0.021137	-16.1674	4.85579e-47	1.09241e-45	96.1542	10023820216	LOR	4014	down
0.15447	0.0582768	16.1658	4.93701e-47	1.10942e-45	96.1377	10025903044	KIAA1305	57523	up
-0.236411	-0.113934	-16.1637	5.04783e-47	1.13367e-45	96.1157	10023830710	TSGA14	95681	down
-0.0918234	-0.0249708	-16.158	5.35857e-47	1.2014e-45	96.0563	10025904671	EPHB2	2048	down
0.192105	-0.00232684	16.1525	5.67192e-47	1.26659e-45	95.9997	10025903671	ZC3HAV1	56829	up
-0.12887	-0.0479742	-16.1481	5.94185e-47	1.32536e-45	95.9535	10023824486	TNRC8	27325	down
-0.298	-0.111489	-16.1477	5.96206e-47	1.32911e-45	95.9501	10025909733	LRRTM1	347730	down
0.102708	0.0262164	16.1455	6.10143e-47	1.35941e-45	95.9272	10025904683	NUP98	4928	up
-0.12845	-0.0530351	-16.1442	6.18708e-47	1.37771e-45	95.9133	10023830150	FBXO31	79791	down
-0.169341	-0.0238942	-16.143	6.26416e-47	1.39409e-45	95.901	10025913302	HINT1	3094	down
-0.231898	-0.0509382	-16.1397	6.47894e-47	1.43944e-45	95.8675	10023826367	LGI2	55203	down
-0.143284	-0.00151318	-16.1233	7.69162e-47	1.705e-45	95.6968	10023810256	NGRN	51335	down
0.149082	0.0670964	16.1226	7.74795e-47	1.71652e-45	95.6896	10025906185	IFT140	9742	up
-0.12538	-0.0214797	-16.1209	7.88042e-47	1.74489e-45	95.6727	10025906637	SLC4A1AP	22950	down
-0.164599	-0.058811	-16.1203	7.93077e-47	1.75406e-45	95.6664	10023816386	USP11	8237	down
0.502711	0.0110614	16.1184	8.08963e-47	1.78819e-45	95.6467	10025909172	PDLIM1	9124	up
0.188172	0.0514598	16.1184	8.09471e-47	1.7883e-45	95.646	10023850919	TMEM142A	84876	up
0.114283	0.0162433	16.1159	8.30331e-47	1.83336e-45	95.6207	10025910280	TBC1D1	23216	up
0.53028	0.107577	16.1148	8.39961e-47	1.85254e-45	95.6093	10033668776	MT2A	4502	up
-0.0769677	-0.0160837	-16.1143	8.44358e-47	1.86119e-45	95.6041	10025921210	RP11-323H21.4	441089	down
-0.202241	0.0566957	-16.1103	8.80053e-47	1.93661e-45	95.5629	10026391682	STMN3	50861	down
-0.227488	-0.117806	-16.1096	8.86393e-47	1.94947e-45	95.5558	10023814844	PHF14	9678	down
0.154249	-0.0230069	16.1093	8.89037e-47	1.95419e-45	95.5528	10023808131	PRCP	5547	up
-0.236525	-0.152666	-16.106	9.20833e-47	2.02295e-45	95.5179	10023846627	KCTD8	386617	down
-0.175864	-0.123289	-16.1047	9.33163e-47	2.04774e-45	95.5046	10023808575	TMEM85	51234	down
0.377892	0.0515574	16.104	9.39956e-47	2.06035e-45	95.4974	10023812198	TBX15	6913	up
0.142141	0.0128183	16.1024	9.55402e-47	2.09304e-45	95.4812	10033668904	SLC3A2	6520	up
-0.11834	-0.044739	-16.1012	9.67711e-47	2.11882e-45	95.4685	10023827656	C17orf25	51031	down
-0.227123	-0.0825103	-16.0987	9.92893e-47	2.17154e-45	95.4429	10023823644	NDUFA5	4698	down
0.176938	0.0548961	16.0985	9.94875e-47	2.17466e-45	95.4409	10023840430	UNC93B1	81622	up
-0.168913	-0.093674	-16.098	9.99906e-47	2.18444e-45	95.4359	10023832062	LRRC4C	57689	down
-0.112484	-0.0193611	-16.0928	1.05652e-46	2.30555e-45	95.3812	10025905698	NIT1	4817	down
0.27551	0.00260847	16.0916	1.06953e-46	2.33267e-45	95.369	10023807860	ANXA3	306	up
0.242588	0.00721548	16.0905	1.08155e-46	2.35756e-45	95.3579	10025911883	MLKL	197259	up
-0.132279	-0.0168471	-16.0904	1.08323e-46	2.35992e-45	95.3563	10025903928	GSS	2937	down
0.124797	0.025675	16.0903	1.08402e-46	2.36034e-45	95.3556	10025908402	AUP1	550	up
-0.177556	-0.107985	-16.087	1.12216e-46	2.43932e-45	95.3212	10023815203	IARS	3376	down
-0.111654	-0.0235323	-16.0842	1.15472e-46	2.50872e-45	95.2928	10023821534	DNAJC18	202052	down
0.159217	0.0331568	16.084	1.15713e-46	2.51255e-45	95.2907	10023810451	MSRB3	253827	up
-0.167374	-0.0756907	-16.083	1.16983e-46	2.53873e-45	95.2798	10025907736	TOMM22	56993	down
0.174398	0.0223831	16.0796	1.21145e-46	2.62614e-45	95.2451	10023849734	CMTM7	112616	up
-0.14234	-0.085092	-16.079	1.21914e-46	2.64136e-45	95.2388	10025912163	NDEL1	81565	down
-0.234472	-0.0409823	-16.0775	1.23752e-46	2.67822e-45	95.2239	10023820096	FLRT1	23769	down
-0.145799	-0.00924888	-16.0766	1.24945e-46	2.70255e-45	95.2144	10025910151	TIMM17A	10440	down
-0.269727	-0.0492627	-16.0688	1.35572e-46	2.92919e-45	95.1332	10023840794	MAP2	4133	down
-0.132192	-0.0176652	-16.0671	1.37969e-46	2.97933e-45	95.1158	10025911649	PTGES2	80142	down
-0.13922	-0.00836553	-16.0664	1.39029e-46	3.00057e-45	95.1082	10025905230	GYPE	2996	down
-0.284024	-0.154368	-16.066	1.39605e-46	3.01136e-45	95.104	10025907558	DLG3	1741	down
0.201792	-0.0344454	16.0649	1.41175e-46	3.04188e-45	95.0929	10023805113	EPS8	2059	up
-0.165634	-0.0720076	-16.0645	1.4176e-46	3.05282e-45	95.0888	10025909725	SPATA7	55812	down
-0.218306	-0.0930761	-16.0591	1.49913e-46	3.22485e-45	95.0332	10025905659	FAM81A	145773	down
0.480487	0.0160511	16.0612	1.53013e-46	3.28794e-45	95.0136	10023812840	HSPB1	3315	up
-0.162248	-0.0251762	-16.0529	1.59882e-46	3.43178e-45	94.9692	10025907952	RTF1	23168	down
-0.243302	-0.107801	-16.0496	1.65443e-46	3.5492e-45	94.9352	10025908600	SYT13	57586	down
0.241733	0.0847966	16.0485	1.67326e-46	3.58764e-45	94.9239	10023820370	TIMP3	7078	up
-0.179954	-0.0463328	-16.0457	1.72245e-46	3.6891e-45	94.8951	10023812274	NDUFS4	4724	down
-0.160591	-0.0215189	-16.0456	1.72433e-46	3.69109e-45	94.894	10025907047	SERF1A	8293	down
0.117164	-0.0160046	16.0407	1.81571e-46	3.88037e-45	94.8427	10025904494	CBLB	868	up
0.127126	0.00135214	16.0367	1.89284e-46	4.0408e-45	94.8013	10023811050	EHMT1	79813	up
0.317066	0.061499	16.0311	2.00485e-46	4.27759e-45	94.7441	10023822651	MSX1	4487	up
-0.0980538	-0.0275515	-16.03	2.02854e-46	4.32578e-45	94.7325	10023809768	COMMD9	29099	down
-0.163988	-0.0147413	-16.0286	2.05901e-46	4.38837e-45	94.7176	10023848297	RASSF5	83593	down
-0.128651	-0.0934656	-16.0279	2.07391e-46	4.41536e-45	94.7105	10023828075	ASH2L	9070	down
-0.119591	-0.0234711	-16.0242	2.15424e-46	4.5839e-45	94.6727	10023825737	DUSP3	1845	down
-0.185741	0.0293153	-16.0206	2.23662e-46	4.74375e-45	94.6354	10025907995	PLCH2	9651	down
-0.197921	-0.0769673	-16.0199	2.25266e-46	4.77521e-45	94.6282	10025932770	C17orf51	339263	down
-0.125751	-0.038359	-16.0198	2.25637e-46	4.78048e-45	94.6266	10023842899	GARNL3	84253	down
0.217552	0.0392697	16.0147	2.37888e-46	5.03733e-45	94.574	10023816234	DDR1	780	up
0.152142	-0.0366004	16.0106	2.48292e-46	5.2548e-45	94.5315	10023826764	PBX3	5090	up
0.136984	0.0288458	16.0085	2.53596e-46	5.35891e-45	94.5104	10025904107	HIF3A	64344	up
0.190001	0.0219452	16.0028	2.69172e-46	5.6814e-45	94.4512	10025909416	CDC42EP4	23580	up
-0.259847	-0.084421	-16.0022	2.70705e-46	5.70762e-45	94.4455	10025902934	B3GALT3	8706	down
-0.363709	-0.242001	-15.9995	2.7863e-46	5.86842e-45	94.4168	10023813043	ATP6V1B2	526	down
-0.14692	-0.0348136	-15.9992	2.79283e-46	5.879e-45	94.4145	10025909101	C21orf51	54065	down
0.218178	-0.0276579	15.998	2.82792e-46	5.9497e-45	94.4021	10023827098	GPC4	2239	up
0.185164	0.010969	15.9941	2.94454e-46	6.18841e-45	94.3619	10023805310	TRIM38	10475	up
0.49575	-0.17753	15.9906	3.05352e-46	6.4106e-45	94.3258	10023838132	SCIN	85477	up
0.173637	-0.0207749	15.9869	3.17439e-46	6.65724e-45	94.2872	10023817306	UNG	7374	up
-0.135593	-0.0352994	-15.9866	3.18351e-46	6.6728e-45	94.2843	10025903301	ATXN10	25814	down
-0.292709	-0.181204	-15.9863	3.19444e-46	6.69215e-45	94.2809	10023821131	ARHGAP20	57569	down
0.161382	-0.0409475	15.9859	3.20626e-46	6.71332e-45	94.2772	10023827130	RAP1A	5906	up
0.264281	0.0143708	15.9854	3.22327e-46	6.74534e-45	94.272	10025908243	UNC84B	25777	up
0.304665	-0.0265536	15.9841	3.26732e-46	6.83388e-45	94.2585	10023821825	NP	4860	up
-0.189281	0.100001	-15.983	3.30478e-46	6.90855e-45	94.2471	10025905256	C11orf11	747	down
0.187303	0.0150949	15.9817	3.35175e-46	7.00303e-45	94.2331	10023818704	SH3BP2	6452	up
-0.22598	-0.131831	-15.9808	3.38287e-46	7.06427e-45	94.2239	10023815239	GPIAP1	4076	down
-0.217756	-0.0660415	-15.9845	3.39426e-46	7.0843e-45	94.2213	10023823972	CCDC87	55231	down
-0.295804	-0.144601	-15.983	3.44742e-46	7.18762e-45	94.2064	10023845898	HTR5A	3361	down
-0.20107	-0.154896	-15.979	3.44538e-46	7.18718e-45	94.2057	10023809111	PPM1H	57460	down
0.25788	-0.0568847	15.9732	3.6591e-46	7.61683e-45	94.1458	10023823167	TCL1B	9623	up
-0.34954	-0.170528	-15.9728	3.67276e-46	7.6412e-45	94.1421	10023820540	YWHAH	7533	down
-0.170946	-0.0706456	-15.9704	3.76693e-46	7.82884e-45	94.117	10023813926	CD2BP2	10421	down
-0.105544	-0.012196	-15.9698	3.79037e-46	7.87339e-45	94.1108	10025905339	PIP5K3	200576	down
0.252027	0.0371791	15.9682	3.85608e-46	8.00565e-45	94.0937	10023805789	VIL2	7430	up
-0.158458	0.0833	-15.967	3.90206e-46	8.09683e-45	94.0819	10023814315	KIAA0284	283638	down
0.16354	0.0123078	15.9662	3.93587e-46	8.16267e-45	94.0733	10023843964	REEP4	80346	up
0.115612	0.0133232	15.9499	4.66195e-46	9.65322e-45	93.905	10025909045	FBXO8	26269	up
0.105804	0.013748	15.9493	4.69031e-46	9.70681e-45	93.899	10025907960	MIER1	57708	up
-0.136467	-0.0807437	-15.9459	4.85992e-46	1.00523e-44	93.8636	10023849891	CHCHD7	79145	down
-0.163764	-0.077442	-15.9458	4.86237e-46	1.00523e-44	93.8631	10023807622	UGP2	7360	down
-0.102474	-0.05996	-15.9446	4.92505e-46	1.01765e-44	93.8504	10025906373	PRKRA	8575	down
-0.303474	-0.117053	-15.9436	4.97425e-46	1.02728e-44	93.8405	10023819454	TAC3	6866	down
-0.110294	-0.0550331	-15.9425	5.03021e-46	1.03829e-44	93.8294	10025908982	MRPS35	60488	down
-0.166449	-0.118504	-15.938	5.27397e-46	1.08632e-44	93.7823	10023815469	ACADSB	36	down
-0.180658	-0.0569722	-15.9376	5.29556e-46	1.0902e-44	93.7783	10025906221	C1orf74	148304	down
-0.183589	-0.0965391	-15.9361	5.37705e-46	1.10639e-44	93.7631	10023806254	TMEM14A	28978	down
-0.203148	-0.0499565	-15.9331	5.55041e-46	1.14087e-44	93.7315	10025909205	LPA	4018	down
0.140784	0.0165076	15.9327	5.57248e-46	1.14481e-44	93.7276	10025907516	PHB	5245	up
0.339943	-0.0296232	15.9217	6.246e-46	1.2805e-44	93.6141	10033668780	TNFRSF6B	8771	up
-0.146939	-0.076429	-15.9213	6.26785e-46	1.28431e-44	93.6106	10023824502	DDHD2	23259	down
0.218284	0.0108748	15.9174	6.52957e-46	1.33723e-44	93.57	10025910728	SLC39A11	201266	up
0.160539	0.00169675	15.9173	6.5374e-46	1.33814e-44	93.5688	10023838352	AKAP13	11214	up
0.503147	-0.236934	15.9081	7.19044e-46	1.46951e-44	93.4741	10023808029	CD44	960	up
-0.209596	-0.109136	-15.9077	7.21825e-46	1.47443e-44	93.4703	10023808555	PTPN3	5774	down
-0.280536	-0.196547	-15.9062	7.33041e-46	1.49656e-44	93.4549	10023805645	ARL4C	10123	down
0.160336	-0.0182596	15.9059	7.35866e-46	1.50155e-44	93.4511	10025912622	LBR	3930	up
0.230902	0.0910606	15.9014	7.70719e-46	1.57104e-44	93.4051	10025904950	EYA2	2139	up
0.329437	-0.0121345	15.8943	8.29451e-46	1.68725e-44	93.3321	10023811328	ZIC1	7545	up
-0.170405	-0.0443166	-15.8925	8.45467e-46	1.71716e-44	93.313	10025911128	SLC30A9	10463	down
-0.181527	-0.0238222	-15.8907	8.61477e-46	1.74787e-44	93.2944	10025905184	TSPYL4	23270	down
-0.178339	-0.0393288	-15.8839	9.24423e-46	1.87462e-44	93.2243	10023822516	ATP5G3	518	down
-0.179801	-0.0996558	-15.8819	9.42967e-46	1.91124e-44	93.2045	10023845301	BTBD10	84280	down
-0.0931967	-0.0221026	-15.8811	9.51218e-46	1.92696e-44	93.1959	10023814650	CCDC56	28958	down
-0.211915	-0.0917644	-15.875	1.01292e-45	2.05075e-44	93.1334	10023820267	TNRC9	27324	down
0.174027	0.0938189	15.8732	1.03194e-45	2.08726e-44	93.1149	10025905307	TMEM133	83935	up
0.17634	0.0392081	15.8727	1.03818e-45	2.09881e-44	93.1089	10033668836	RXRA	6256	up
-0.233282	-0.0788907	-15.8714	1.05187e-45	2.1243e-44	93.0958	10025907482	C14orf29	145447	down
0.205719	-0.0225513	15.8691	1.07709e-45	2.1741e-44	93.0723	10025908946	PRKX	5613	up
0.121423	-0.0162966	15.8689	1.07991e-45	2.17867e-44	93.0697	10025907763	CGB2	114336	up
0.113498	0.0163323	15.8686	1.08327e-45	2.18433e-44	93.0666	10025903946	DTX2	113878	up
-0.230586	-0.0752701	-15.8682	1.08776e-45	2.19225e-44	93.0625	10025910812	NPPA	4878	down
0.095627	0.0316042	15.8659	1.11321e-45	2.24241e-44	93.0395	10025908528	STT3A	3703	up
-0.161832	-0.0111454	-15.862	1.15916e-45	2.33258e-44	92.9993	10023828020	PFKM	5213	down
0.166692	-0.00633772	15.861	1.17106e-45	2.35491e-44	92.9891	10025908224	LRDD	55367	up
0.224649	-0.0644043	15.861	1.17146e-45	2.35491e-44	92.9888	10023819255	BAZ1A	11177	up
0.460028	-0.0206016	15.8604	1.17858e-45	2.36801e-44	92.9827	10023806807	BAG3	9531	up
-0.196509	-0.0857175	-15.8603	1.17966e-45	2.36897e-44	92.9818	10025903906	DLEU8	79621	down
-0.190644	-0.054321	-15.8597	1.18782e-45	2.38292e-44	92.975	10023812677	TUBB4Q	56604	down
0.265633	0.0138949	15.8527	1.27725e-45	2.55971e-44	92.9028	10025902696	IL3RA	3563	up
-0.295613	-0.201932	-15.8505	1.30608e-45	2.61349e-44	92.8806	10023815785	KIFAP3	22920	down
-0.402852	-0.273372	-15.8497	1.31622e-45	2.63243e-44	92.8729	10023825045	NELL1	4745	down
-0.224617	-0.0697721	-15.849	1.3259e-45	2.65044e-44	92.8656	10023819749	EDG3	1903	down
0.311713	-0.0349476	15.8479	1.34213e-45	2.68152e-44	92.8535	10023841413	ADH1A	124	up
-0.12598	-0.0264725	-15.8419	1.42697e-45	2.84669e-44	92.7926	10025909073	POP7	10248	down
0.214172	0.0498003	15.8403	1.45091e-45	2.89299e-44	92.776	10026393904	SMTN	6525	up
0.181491	0.00922662	15.8381	1.48509e-45	2.95963e-44	92.7529	10023848403	FAM111A	63901	up
-0.0916189	-0.043829	-15.836	1.51686e-45	3.02141e-44	92.7318	10025906557	DPH2	1802	down
0.216195	0.0149621	15.8357	1.52185e-45	3.02982e-44	92.7286	10025906974	SLC43A3	29015	up
-0.224639	-0.0179501	-15.8331	1.56448e-45	3.11311e-44	92.7011	10031919883	CLEC2L	154790	down
0.243451	0.00047616	15.8307	1.60335e-45	3.18722e-44	92.6767	10023825352	RUNX3	864	up
-0.167381	-0.0244061	-15.8268	1.66965e-45	3.31735e-44	92.6364	10025910958	ACP2	53	down
0.139407	0.0203284	15.8242	1.7154e-45	3.40653e-44	92.6095	10025912821	SCGB1A1	7356	up
0.0990066	0.039283	15.822	1.75343e-45	3.47852e-44	92.5877	10025908696	ASIP	434	up
0.133326	-0.00695518	15.8206	1.77956e-45	3.52858e-44	92.573	10025912981	SEC11L1	23478	up
0.193719	0.148049	15.8164	1.85949e-45	3.68335e-44	92.5293	10025910427	TRIM5	85363	up
-0.126793	-0.0411868	-15.8162	1.86343e-45	3.68762e-44	92.5272	10025906999	HIRIP5	27247	down
0.217646	0.112126	15.8132	1.9221e-45	3.79779e-44	92.4964	10025909568	PDGFRB	5159	up
0.210151	0.0208784	15.8128	1.93032e-45	3.81211e-44	92.4921	10025902716	LRCH4	4034	up
-0.186659	-0.119174	-15.8113	1.95966e-45	3.86811e-44	92.4771	10023816363	DNM1L	10059	down
-0.143548	-0.0536348	-15.8016	2.16719e-45	4.26703e-44	92.377	10025907904	EXOC6	54536	down
-0.319079	-0.172211	-15.7994	2.21684e-45	4.36041e-44	92.3545	10025905818	UBE2V2	7336	down
-0.358128	-0.195967	-15.7948	2.32559e-45	4.56746e-44	92.3069	10023822187	ENC1	8507	down
-0.169866	-0.0155385	-15.7946	2.33049e-45	4.5748e-44	92.3048	10025910963	ADCY1	107	down
-0.23925	-0.0343643	-15.7935	2.35547e-45	4.62152e-44	92.2942	10025909507	CDH9	1007	down
-0.160077	-0.0433817	-15.7923	2.38667e-45	4.67806e-44	92.2811	10025918605	OR2T34	127068	down
-0.20864	-0.110453	-15.7913	2.40948e-45	4.72042e-44	92.2717	10023820328	MYO5A	4644	down
0.196327	0.0481411	15.7911	2.41505e-45	4.72897e-44	92.2694	10025910951	AP1G2	8906	up
-0.198976	-0.0977202	-15.7875	2.50768e-45	4.90302e-44	92.2319	10023815429	PNMA1	9240	down
0.334445	0.0231204	15.7873	2.51122e-45	4.9075e-44	92.2305	10023810707	SLC16A9	220963	up
-0.173019	-0.0934871	-15.7854	2.56308e-45	5.00137e-44	92.2102	10023810793	BRMS1L	84312	down
-0.207714	-0.0683032	-15.7834	2.61634e-45	5.10278e-44	92.1898	10025905272	HBQ1	3049	down
-0.201207	-0.110827	-15.7798	2.71498e-45	5.28989e-44	92.153	10025906522	PAFAH1B1	5048	down
-0.129527	-0.00301594	-15.7738	2.88787e-45	5.61007e-44	92.0916	10025905546	C12orf32	83695	down
0.147299	0.0551546	15.7692	3.02998e-45	5.88031e-44	92.0438	10025910634	NFKB2	4791	up
-0.110033	0.0134109	-15.7691	3.03392e-45	5.88506e-44	92.0425	10023811693	POLR2E	5434	down
0.182968	0.0357531	15.7688	3.04325e-45	5.90025e-44	92.0395	10025908530	ZBTB1	22890	up
-0.226906	-0.00248737	-15.7648	3.16892e-45	6.14086e-44	91.9992	10025907247	KCNIP3	30818	down
-0.0871072	-0.013557	-15.7577	3.41132e-45	6.60408e-44	91.9259	10023838399	LMBRD2	92255	down
-0.283904	-0.103224	-15.7475	3.79038e-45	7.32706e-44	91.8212	10025912486	RTP1	132112	down
0.133877	0.0409612	15.7459	3.85613e-45	7.45051e-44	91.8041	10025910006	CLCN7	1186	up
-0.174613	-0.0416495	-15.7403	4.08234e-45	7.87208e-44	91.7474	10025913231	ZDHHC23	254887	down
-0.121316	-0.0587066	-15.7403	4.0853e-45	7.8738e-44	91.7467	10025908114	IMMP1L	196294	down
-0.169933	0.000696777	-15.7402	4.08724e-45	7.8738e-44	91.7462	10023824663	C14orf162	56936	down
-0.116905	-0.0704603	-15.7398	4.10637e-45	7.90678e-44	91.7416	10025908234	GPHN	10243	down
0.163763	0.103861	15.7387	4.15446e-45	7.99545e-44	91.73	10031920435	OR2T2	401992	up
-0.115353	-0.0263327	-15.7358	4.27854e-45	8.23021e-44	91.7007	10025911862	ZMAT2	153527	down
0.189314	0.0279384	15.7343	4.34368e-45	8.35144e-44	91.6857	10023822260	EMILIN1	11117	up
-0.0963465	-0.0292602	-15.7337	4.37428e-45	8.40204e-44	91.6787	10023830700	C18orf21	83608	down
-0.184114	-0.0825354	-15.7288	4.60176e-45	8.83034e-44	91.6283	10023804862	TTC9	23508	down
-0.151882	-0.0765611	-15.7269	4.69164e-45	8.99842e-44	91.6091	10023813048	VRK1	7443	down
0.335896	-0.0589993	15.7247	4.80121e-45	9.1951e-44	91.5861	10025911306	HGF	3082	up
-0.107308	-0.0482955	-15.7222	4.92328e-45	9.42428e-44	91.5612	10023822645	NDUFS6	4726	down
-0.19758	-0.13884	-15.7211	4.9789e-45	9.52612e-44	91.55	10023823040	PRKAR1A	5573	down
-0.102123	-0.0437285	-15.7154	5.28043e-45	1.00932e-43	91.4915	10023812629	ACAD9	28976	down
-0.0765073	0.0368004	-15.7102	5.57584e-45	1.06475e-43	91.4374	10025913007	C16orf54	283897	down
0.387794	-0.0175173	15.7087	5.65875e-45	1.07953e-43	91.4227	10025909293	CDKN1A	1026	up
-0.284806	-0.0930447	-15.7078	5.71696e-45	1.09011e-43	91.4125	10023808907	ATP1B1	481	down
-0.141171	-0.0605341	-15.7032	5.99218e-45	1.14148e-43	91.3658	10025903443	MYEF2	50804	down
-0.187914	-0.109033	-15.698	6.32184e-45	1.20195e-43	91.3125	10023815861	DNAJC6	9829	down
0.166424	0.048303	15.6915	6.76093e-45	1.28294e-43	91.2458	10023819113	LRRC8A	56262	up
0.105672	0.0138001	15.6896	6.89339e-45	1.30745e-43	91.2265	10025910592	C8orf58	541565	up
0.234866	-0.0117108	15.6879	7.01588e-45	1.33004e-43	91.209	10023827628	ITPR3	3710	up
-0.25284	-0.141669	-15.6836	7.33383e-45	1.38897e-43	91.1649	10025904479	OPN3	23596	down
0.142384	-0.0068377	15.682	7.45582e-45	1.4114e-43	91.1485	10023809877	TAL1	6886	up
-0.143476	-0.076332	-15.6784	7.7396e-45	1.46441e-43	91.1113	10025902199	MAD2L1BP	9587	down
0.110809	0.038389	15.6783	7.74866e-45	1.46542e-43	91.1102	10031919784	KRTAP5-1	387264	up
-0.159429	-0.070307	-15.6766	7.88765e-45	1.49027e-43	91.0925	10023830714	CCDC85A	114800	down
0.112571	0.0211083	15.6735	8.14359e-45	1.53789e-43	91.0608	10025908444	MAP3K5	4217	up
-0.436842	-0.246504	-15.672	8.27259e-45	1.5615e-43	91.0451	10023814509	CALB1	793	down
-0.197883	-0.108471	-15.6716	8.30297e-45	1.56648e-43	91.0415	10025903239	C5orf22	55322	down
-0.137501	-0.0471797	-15.6674	8.67489e-45	1.63351e-43	90.9979	10025904565	EPB41L4B	54566	down
0.235312	-0.0346947	15.6636	9.02047e-45	1.69777e-43	90.9591	10023821567	SPARC	6678	up
-0.189991	-0.0609626	-15.6609	9.27063e-45	1.74377e-43	90.9319	10023814669	CD8A	925	down
-0.198094	-0.0340287	-15.6589	9.46946e-45	1.77971e-43	90.9108	10023818341	NPTN	27020	down
0.189274	0.0461478	15.6583	9.52399e-45	1.78911e-43	90.9051	10023808549	HSPB2	3316	up
0.299067	-0.120617	15.6571	9.6399e-45	1.80951e-43	90.893	10023826890	TNFRSF12A	51330	up
0.21048	0.000435206	15.6571	9.64182e-45	1.80951e-43	90.8928	10023820462	SRPX	8406	up
-0.107416	-0.0371378	-15.6529	1.00698e-44	1.88802e-43	90.8497	10025904215	STX12	23673	down
-0.13219	-0.0349214	-15.6512	1.02491e-44	1.9189e-43	90.8321	10023809895	TBC1D24	57465	down
0.149887	0.0157601	15.6499	1.03935e-44	1.94501e-43	90.8182	10025905390	USP3	9960	up
-0.465715	-0.305294	-15.646	1.08138e-44	2.0227e-43	90.7788	10023821950	GABRG2	2566	down
0.16906	-0.00640402	15.6444	1.09984e-44	2.05624e-43	90.762	10025922805	BDH2P1	389416	up
-0.224611	-0.153958	-15.6428	1.11752e-44	2.08831e-43	90.7461	10023810758	OXCT1	5019	down
-0.215975	-0.0447074	-15.6409	1.13956e-44	2.12646e-43	90.7267	10025905933	C14orf126	112487	down
-0.176048	-0.073587	-15.6404	1.14544e-44	2.13641e-43	90.7216	10025907045	MCTS1	28985	down
-0.155996	-0.0656573	-15.6391	1.16108e-44	2.16456e-43	90.7081	10023815024	PTS	5805	down
-0.129092	-0.0572713	-15.6358	1.20117e-44	2.23717e-43	90.6743	10025902153	PSCD2	9266	down
-0.117266	-0.00835743	-15.6355	1.20545e-44	2.24407e-43	90.6708	10023808968	ASB6	140459	down
0.163475	0.0310713	15.6353	1.20722e-44	2.24631e-43	90.6693	10025904091	SPR	6697	up
-0.36536	-0.243355	-15.6348	1.21458e-44	2.25894e-43	90.6633	10025912460	DIRAS2	54769	down
-0.0763753	-0.0225646	-15.6332	1.23462e-44	2.29296e-43	90.647	10025907606	PITPNM2	57605	down
-0.141744	0.0205487	-15.6236	1.362e-44	2.51999e-43	90.5494	10025902898	RNF126	55658	down
0.2385	-0.0184926	15.6225	1.37797e-44	2.54834e-43	90.5378	10025912501	SCARA3	51435	up
-0.222083	-0.115377	-15.6224	1.37939e-44	2.54976e-43	90.5368	10025928350	TCEAL6	158931	down
-0.121459	0.0153479	-15.6181	1.44188e-44	2.66402e-43	90.4927	10025911674	FBXO27	126433	down
-0.155053	-0.0923176	-15.6122	1.53255e-44	2.82889e-43	90.4321	10025907466	C10orf22	84890	down
0.427717	0.0810857	15.6118	1.53824e-44	2.83805e-43	90.4284	10025912887	MT1M	4499	up
0.289903	-0.0321769	15.6092	1.58106e-44	2.91295e-43	90.4011	10025909097	C9orf61	9413	up
-0.179783	-0.0674121	-15.6076	1.60699e-44	2.95934e-43	90.3849	10025906425	NTN4	59277	down
-0.139045	-0.0623697	-15.599	1.75582e-44	3.22887e-43	90.2968	10025909885	C1orf102	127700	down
-0.199109	-0.0875061	-15.5975	1.78368e-44	3.27857e-43	90.2812	10023826023	KIAA1045	23349	down
0.0769186	0.0304765	15.5972	1.78902e-44	3.28685e-43	90.2782	10025907319	SH3PX3	257364	up
0.765418	-0.457882	15.5945	1.83862e-44	3.37481e-43	90.251	10023804954	SERPINA3	12	up
0.149252	0.0141645	15.5913	1.902e-44	3.48951e-43	90.2173	10023844524	ELK3	2004	up
0.109342	0.0299412	15.5907	1.9135e-44	3.50898e-43	90.2113	10023805486	MAML1	9794	up
0.166858	-0.00724974	15.5905	1.91585e-44	3.51165e-43	90.2101	10025903809	NECAP2	55707	up
-0.247663	-0.122796	-15.5899	1.92954e-44	3.53508e-43	90.203	10023827026	NBEA	26960	down
-0.105831	-0.0643443	-15.5873	1.98203e-44	3.62956e-43	90.1764	10025908188	TSFM	10102	down
-0.0854392	-0.02253	-15.5791	2.1563e-44	3.94318e-43	90.0926	10025908939	LCMT1	51451	down
0.169243	0.0363849	15.5767	2.20887e-44	4.03556e-43	90.0686	10023832412	C6orf192	116843	up
-0.144643	0.00523561	-15.566	2.46809e-44	4.50705e-43	89.9583	10023824703	ARL4D	379	down
-0.215682	-0.128992	-15.5647	2.50158e-44	4.56566e-43	89.9449	10023814184	XKR4	114786	down
0.543185	-0.1356	15.5641	2.51563e-44	4.58747e-43	89.9393	10023824900	FCGBP	8857	up
-0.320927	-0.102263	-15.5618	2.5756e-44	4.69247e-43	89.9159	10023811221	CIRBP	1153	down
0.199874	-0.0397838	15.5616	2.58249e-44	4.70285e-43	89.9132	10023809232	ABCC4	10257	up
0.173559	0.0137686	15.5512	2.872e-44	5.22036e-43	89.8076	10023817380	ELF4	2000	up
-0.209405	-0.0977519	-15.5511	2.87644e-44	5.22602e-43	89.8061	10025905299	FBXO3	26273	down
0.18395	0.047389	15.5497	2.91767e-44	5.29848e-43	89.7919	10023825294	CDK2AP2	10263	up
-0.179627	-0.0934545	-15.5493	2.92964e-44	5.31776e-43	89.7878	10023811627	OAT	4942	down
-0.32112	-0.157039	-15.5451	3.05945e-44	5.54825e-43	89.7447	10023819785	GABRA1	2554	down
0.133968	0.0176615	15.5435	3.10905e-44	5.6356e-43	89.7287	10025906794	APOL1	8542	up
-0.109228	-0.0690386	-15.5404	3.21239e-44	5.81756e-43	89.6962	10026396104	HNRPD	3184	down
-0.0808213	-0.027725	-15.5401	3.22086e-44	5.83019e-43	89.6936	10025911554	MRPS22	56945	down
0.0841025	0.0244354	15.5397	3.23464e-44	5.85246e-43	89.6894	10025902358	ZNFX1	57169	up
0.0942417	0.0389891	15.537	3.32461e-44	6.00693e-43	89.6621	10023849457	FANCE	2178	up
-0.520366	-0.361593	-15.5339	3.43265e-44	6.19359e-43	89.6303	10023818277	NEFL	4747	down
-0.22331	-0.120876	-15.537	3.45587e-44	6.23263e-43	89.6243	10023827587	ZNF697	90874	down
-0.163997	-0.129902	-15.533	3.46527e-44	6.24672e-43	89.6209	10023809290	GOT2	2806	down
0.10353	0.0343362	15.531	3.53825e-44	6.37533e-43	89.6002	10023830391	LEPRE1	64175	up
-0.230045	-0.142638	-15.5284	3.63463e-44	6.543e-43	89.5734	10025910202	RALB	5899	down
-0.133285	-0.0396124	-15.528	3.65025e-44	6.5681e-43	89.5692	10025906550	POLR3F	10621	down
0.2975	0.0665304	15.5275	3.6693e-44	6.59937e-43	89.564	10025910575	STX11	8676	up
0.187789	0.0467144	15.5269	3.68902e-44	6.62876e-43	89.5587	10025912958	MYH9	4627	up
-0.148685	-0.0816564	-15.5267	3.69648e-44	6.63912e-43	89.5567	10025909924	STAM	8027	down
0.116259	0.0448371	15.5263	3.71475e-44	6.6689e-43	89.5518	10023823931	HDGF	3068	up
0.201604	0.0311442	15.5291	3.74611e-44	6.72211e-43	89.5447	10025906240	HLX1	3142	up
0.287805	0.00488524	15.5164	4.10995e-44	7.36491e-43	89.4512	10023812708	MRVI1	10335	up
-0.135482	-0.0684556	-15.5143	4.20039e-44	7.52012e-43	89.4296	10025903291	SEC61A2	55176	down
0.299191	-0.0159387	15.5117	4.3132e-44	7.71856e-43	89.4033	10023815875	ACSL5	51703	up
0.156369	-0.00441466	15.5078	4.49138e-44	8.03011e-43	89.363	10025928032	RHOBTB3	22836	up
-0.187021	-0.0382427	-15.5068	4.53743e-44	8.10875e-43	89.3529	10025912889	GALR1	2587	down
0.224665	-0.0150032	15.5059	4.58051e-44	8.18202e-43	89.3435	10023805180	CAPG	822	up
-0.197251	0.0701202	-15.5047	4.6361e-44	8.27754e-43	89.3315	10025907999	RTN3	10313	down
-0.327258	-0.144873	-15.5005	4.84443e-44	8.64559e-43	89.2878	10023822646	MYT1L	23040	down
0.186046	0.000983695	15.4998	4.8774e-44	8.69652e-43	89.281	10025902292	TP53INP1	94241	up
-0.186879	0.00141944	-15.4985	4.94134e-44	8.80653e-43	89.2681	10025910209	AUH	549	down
-0.134131	-0.109346	-15.498	4.96892e-44	8.85167e-43	89.2625	10023818135	COPS3	8533	down
0.152414	0.0808685	15.4977	4.98261e-44	8.86801e-43	89.2598	10023827211	CD81	975	up
0.145376	0.104252	15.4969	5.02667e-44	8.93832e-43	89.2511	10025911870	RP2	6102	up
-0.144052	-0.0773727	-15.495	5.12204e-44	9.10379e-43	89.2324	10023823389	RP11-11C5.2	440145	down
-0.158133	-0.037065	-15.4947	5.13714e-44	9.1265e-43	89.2294	10023804740	ATP5A1	498	down
0.262793	0.00106886	15.4929	5.23514e-44	9.29219e-43	89.2107	10023822362	CD180	4064	up
0.197762	1.35957e-06	15.4904	5.37403e-44	9.52581e-43	89.1846	10023807375	PPIC	5480	up
-0.135796	-0.091743	-15.4889	5.45625e-44	9.66718e-43	89.1695	10025902210	SUMO1	7341	down
0.222852	0.0432986	15.481	5.91892e-44	1.04728e-42	89.0886	10025905864	SDC2	6383	up
0.236197	-0.0299829	15.4804	5.95686e-44	1.05351e-42	89.0823	10023820293	PLAUR	5329	up
-0.125599	0.0033998	-15.4799	5.98508e-44	1.05803e-42	89.0776	10025908498	KIAA1279	26128	down
-0.108402	0.0795408	-15.4742	6.3472e-44	1.12003e-42	89.0191	10025903138	NEU1	4758	down
0.0909947	0.0129755	15.4736	6.38642e-44	1.12636e-42	89.013	10025905271	ZNF175	7728	up
0.138452	0.0582211	15.4735	6.38881e-44	1.12636e-42	89.0126	10025906986	PTPRU	10076	up
-0.277414	-0.122155	-15.4734	6.39579e-44	1.12708e-42	89.0116	10023823948	CA4	762	down
-0.181221	0.0954495	-15.4693	6.67218e-44	1.17474e-42	88.9695	10025930098	MYSM1	114803	down
-0.170891	-0.0292389	-15.4658	6.92055e-44	1.21737e-42	88.9332	10023820990	KIAA0513	9764	down
0.166025	0.0105831	15.4645	7.00901e-44	1.23238e-42	88.9205	10025912123	BCAR3	8412	up
-0.144405	-0.0596529	-15.4599	7.35076e-44	1.29189e-42	88.8732	10025904791	ZNF512	84450	down
-0.223925	-0.0941031	-15.4591	7.41468e-44	1.30254e-42	88.8646	10023809175	CDKN3	1033	down
0.147235	0.00705225	15.4585	7.45958e-44	1.30985e-42	88.8586	10025912885	FSTL3	10272	up
-0.124089	-0.031944	-15.4573	7.54851e-44	1.32487e-42	88.8468	10025905446	POLR3B	55703	down
0.0998229	0.0354802	15.4568	7.59018e-44	1.33159e-42	88.8413	10023809634	LCAT	3931	up
-0.120867	-0.0708573	-15.4554	7.70218e-44	1.35063e-42	88.8268	10023827332	ZFYVE20	64145	down
-0.203805	-0.10783	-15.4517	7.99745e-44	1.40178e-42	88.7894	10023828093	DOPEY2	9980	down
-0.155654	-0.0651416	-15.4472	8.37981e-44	1.46815e-42	88.7429	10025910039	GRM8	2918	down
-0.129392	-0.0562513	-15.4445	8.61567e-44	1.50813e-42	88.7153	10025906848	MTX2	10651	down
-0.159279	-0.111955	-15.4422	8.82029e-44	1.54326e-42	88.692	10025906726	MRPS18C	51023	down
-0.0977959	-0.013813	-15.4411	8.91655e-44	1.55871e-42	88.6812	10025907015	AFG3L2	10939	down
-0.164342	-0.0703319	-15.4385	9.1635e-44	1.60046e-42	88.654	10023817924	ATP6V1H	51606	down
-0.184048	-0.0738932	-15.4286	1.01399e-43	1.76941e-42	88.5534	10023815329	YPEL1	29799	down
0.136238	0.0233976	15.4274	1.02668e-43	1.79076e-42	88.541	10033668564	SPEN	23013	up
0.193372	0.031016	15.4252	1.0496e-43	1.82993e-42	88.5191	10025908633	SLC39A1	27173	up
0.117437	0.0363987	15.4214	1.09158e-43	1.90143e-42	88.4801	10025913075	PPP1R10	5514	up
0.142149	-0.0143841	15.4203	1.10401e-43	1.92223e-42	88.4688	10025907487	STARD10	10809	up
0.259266	-0.00151452	15.42	1.10712e-43	1.92679e-42	88.466	10023823346	GRAMD1C	54762	up
-0.256137	-0.150163	-15.42	1.10771e-43	1.92696e-42	88.4655	10023807642	NRG1	3084	down
0.211489	0.0851372	15.4194	1.11397e-43	1.937e-42	88.4599	10023834985	ACSBG1	23205	up
0.119574	0.030658	15.419	1.11955e-43	1.94585e-42	88.4549	10025904648	MED12	9968	up
-0.100142	-0.00143357	-15.4185	1.12526e-43	1.9549e-42	88.4499	10023826501	TIMM8B	26521	down
-0.255453	-0.112057	-15.4178	1.13231e-43	1.96628e-42	88.4437	10023817845	SIDT1	54847	down
0.238681	0.00497147	15.4117	1.20556e-43	2.09163e-42	88.3813	10023844816	CXorf21	80231	up
-0.173623	-0.111578	-15.4107	1.21897e-43	2.11396e-42	88.3703	10023816590	PDHX	8050	down
0.215037	0.0299364	15.4104	1.22182e-43	2.11745e-42	88.368	10025902507	LAMA5	3911	up
-0.150855	-0.10238	-15.4096	1.23276e-43	2.1341e-42	88.3592	10023811883	COQ3	51805	down
0.08811	-0.021039	15.4092	1.23791e-43	2.14207e-42	88.355	10025908404	ZFYVE26	23503	up
-0.142781	-0.0590685	-15.4074	1.26031e-43	2.17892e-42	88.3372	10025904251	SMAP1L	64744	down
0.15714	0.0417122	15.4027	1.32291e-43	2.28614e-42	88.289	10023827439	EEF2K	29904	up
0.13333	0.0267329	15.4026	1.32446e-43	2.28781e-42	88.2878	10023805778	VPS13C	54832	up
0.27881	-0.082075	15.4015	1.33906e-43	2.31099e-42	88.2769	10023808187	ANXA1	301	up
-0.153414	-0.076271	-15.4013	1.34161e-43	2.31438e-42	88.275	10023811247	NDUFV2	4729	down
-0.156755	-0.0825704	-15.3973	1.39838e-43	2.4102e-42	88.2338	10023811487	ATP6V1F	9296	down
0.183241	0.109696	15.3961	1.41536e-43	2.4384e-42	88.2218	10023826599	PER1	5187	up
0.134971	0.0263266	15.3959	1.41905e-43	2.44368e-42	88.2192	10025910322	EGFR	1956	up
0.189818	-0.00265735	15.3955	1.42383e-43	2.45083e-42	88.2159	10023819863	HSD17B1	3292	up
-0.198275	-0.0549561	-15.3924	1.47023e-43	2.52737e-42	88.184	10023824282	ASB2	51676	down
-0.144286	-0.0293574	-15.3918	1.4796e-43	2.54238e-42	88.1777	10025903256	PGBD5	79605	down
-0.0994029	-0.0374691	-15.3902	1.50413e-43	2.5834e-42	88.1613	10023813930	SLC35B1	10237	down
-0.12434	-0.047807	-15.3847	1.59147e-43	2.73101e-42	88.1052	10023834110	OSBPL1A	114876	down
-0.224607	-0.149996	-15.3831	1.61769e-43	2.77359e-42	88.089	10023818164	HIVEP2	3097	down
0.333132	-0.00842202	15.383	1.61986e-43	2.77609e-42	88.0876	10025910436	TM4SF1	4071	up
0.121119	-0.0061397	15.3797	1.67494e-43	2.86799e-42	88.0544	10023815580	RBBP6	5930	up
-0.146123	-0.0154387	-15.3792	1.68417e-43	2.88253e-42	88.0489	10025908030	FAM79A	127262	down
-0.308796	-0.175807	-15.3772	1.71841e-43	2.93986e-42	88.0289	10023809399	GNG2	54331	down
0.228767	0.0302597	15.3768	1.72564e-43	2.95095e-42	88.0248	10023817472	PTP4A3	11156	up
-0.0817961	-0.0273998	-15.3751	1.75674e-43	3.00281e-42	88.007	10023815623	UTP11L	51118	down
-0.139806	-0.0425365	-15.3738	1.77984e-43	3.04098e-42	87.994	10025908923	TRUB1	142940	down
0.139486	-0.0110353	15.3716	1.81968e-43	3.10635e-42	87.972	10025908007	USP52	9924	up
-0.104646	0.00751014	-15.3675	1.89801e-43	3.23584e-42	87.9301	10023826096	PTRH1	138428	down
-0.167526	0.0362301	-15.3661	1.92628e-43	3.28262e-42	87.9154	10025910753	RCOR2	283248	down
-0.291933	-0.166197	-15.3647	1.95359e-43	3.32772e-42	87.9014	10025912168	CNTN4	152330	down
0.139365	0.0395145	15.3613	2.02226e-43	3.4402e-42	87.8671	10023820077	ECHDC2	55268	up
0.224328	-0.0383459	15.3582	2.08923e-43	3.54953e-42	87.8347	10023840542	ADIPOR2	79602	up
-0.246883	-0.120231	-15.3488	2.30024e-43	3.90296e-42	87.739	10023818746	STAR	6770	down
-0.206318	-0.115377	-15.3468	2.34791e-43	3.98041e-42	87.7186	10023850226	CDCA5	113130	down
-0.272039	-0.125906	-15.3467	2.3505e-43	3.98307e-42	87.7175	10023810120	KLHL14	57565	down
0.268134	-0.0476007	15.345	2.39248e-43	4.05247e-42	87.6999	10023807507	RASL12	51285	up
-0.348316	-0.181529	-15.3437	2.42366e-43	4.10351e-42	87.687	10023824891	B3GALT2	8707	down
-0.204332	-0.113363	-15.3413	2.48383e-43	4.19814e-42	87.6627	10023807246	TBC1D7	51256	down
-0.249652	-0.039358	-15.3431	2.52907e-43	4.27093e-42	87.6454	10023837863	NAPB	63908	down
0.110566	0.0160388	15.338	2.56797e-43	4.33476e-42	87.6295	10023840125	ELL3	80237	up
0.251344	0.0932876	15.3376	2.58085e-43	4.35464e-42	87.6246	10023832228	TEAD2	8463	up
-0.17682	-0.0439159	-15.3366	2.6054e-43	4.39228e-42	87.6152	10023817750	HAPLN1	1404	down
-0.118723	-0.0502665	-15.3357	2.63028e-43	4.43231e-42	87.6057	10023817047	SRM	6723	down
-0.212236	-0.126605	-15.3347	2.65655e-43	4.47466e-42	87.5958	10023817497	LRRC49	54839	down
0.276732	-0.0224192	15.3346	2.66029e-43	4.47905e-42	87.5944	10023805430	IL1R1	3554	up
-0.16567	0.00736707	-15.3302	2.78425e-43	4.68174e-42	87.5492	10025903837	PAK6	56924	down
0.281434	0.0198544	15.3276	2.85842e-43	4.80233e-42	87.523	10023820632	THEDC1	55301	up
-0.186043	-0.114375	-15.3226	3.00881e-43	5.05068e-42	87.472	10023819394	RCN2	5955	down
-0.133762	-0.043935	-15.3118	3.3611e-43	5.62762e-42	87.362	10023824494	HMOX2	3163	down
-0.1188	-0.0549233	-15.306	3.56532e-43	5.96701e-42	87.3033	10025907414	GLIS3	169792	down
0.103454	0.0624395	15.3052	3.59514e-43	6.01436e-42	87.295	10023845986	RTBDN	83546	up
-0.168612	-0.0401625	-15.3035	3.65807e-43	6.11183e-42	87.2778	10025910453	ZNF215	7762	down
0.118958	0.0163402	15.3001	3.78863e-43	6.32189e-42	87.2429	10033668792	MGST2	4258	up
0.520028	-0.0530382	15.2944	4.0152e-43	6.69426e-42	87.1852	10023824665	CXCL1	2919	up
-0.16587	-0.0626904	-15.294	4.03461e-43	6.72092e-42	87.1804	10023823732	DBC1	1620	down
0.141007	0.0103251	15.2938	4.04081e-43	6.72555e-42	87.1789	10025910219	IL15	3600	up
-0.205338	-0.0984322	-15.2901	4.19866e-43	6.98533e-42	87.1408	10023841566	NRG3	10718	down
0.135755	0.0218779	15.2832	4.5038e-43	7.48664e-42	87.071	10023825606	CROCC	9696	up
0.127783	0.0374098	15.2825	4.53525e-43	7.53573e-42	87.0641	10023821110	CRTAC1	55118	up
-0.216774	-0.115023	-15.2824	4.53969e-43	7.53992e-42	87.0631	10023811238	SMYD2	56950	down
-0.345367	-0.213148	-15.2809	4.61432e-43	7.65739e-42	87.0469	10023827193	C20orf103	24141	down
-0.147821	0.0332214	-15.2782	4.7414e-43	7.86164e-42	87.0199	10026393063	COX6C	1345	down
0.115862	-0.0381572	15.2746	4.91788e-43	8.14578e-42	86.9836	10025905557	ZBTB5	9925	up
0.179884	-0.00247851	15.2746	4.91899e-43	8.14578e-42	86.9833	10025910096	C16orf35	8131	up
0.314587	0.0368784	15.2738	4.96245e-43	8.21429e-42	86.9746	10023829490	SLC4A11	83959	up
0.388438	0.0145013	15.2735	4.97541e-43	8.23227e-42	86.972	10023809746	TXNIP	10628	up
-0.13625	-0.0674826	-15.2675	5.28854e-43	8.73227e-42	86.9113	10023834642	C20orf39	79953	down
-0.233029	-0.130271	-15.2675	5.28871e-43	8.73227e-42	86.9113	10023831994	TM6SF1	53346	down
0.164637	0.0174585	15.2673	5.30067e-43	8.74834e-42	86.909	10023820402	LGALS9	3965	up
0.179452	-0.0145682	15.2636	5.50813e-43	9.08691e-42	86.8709	10023810633	2021-09-08	23176	up
0.0957256	0.00494836	15.2595	5.74027e-43	9.45795e-42	86.8298	10023850169	HPS3	84343	up
0.133752	-0.00177484	15.2593	5.75193e-43	9.47157e-42	86.8278	10025902249	RBM6	10180	up
-0.161241	-0.0828554	-15.258	5.83082e-43	9.59106e-42	86.8143	10023824180	UQCRFS1	7386	down
-0.135983	-0.0250416	-15.2539	6.0784e-43	9.98994e-42	86.7729	10023827919	ATPAF1	64756	down
0.285356	0.115344	15.2507	6.28066e-43	1.03096e-41	86.7404	10023825892	BCL3	602	up
0.112044	0.0275601	15.2507	6.28078e-43	1.03096e-41	86.7404	10025908313	LOXL3	84695	up
-0.242674	-0.169797	-15.2507	6.28436e-43	1.03112e-41	86.7398	10023820520	REPS2	9185	down
-0.255589	-0.0362372	-15.2477	6.48012e-43	1.06146e-41	86.7093	10025904635	TMEM130	222865	down
-0.118609	-0.0270688	-15.2438	6.73939e-43	1.1021e-41	86.6703	10023831841	TMEM141	85014	down
0.157134	-0.00087181	15.2387	7.10121e-43	1.16078e-41	86.6183	10025913187	BBS2	583	up
0.134552	6.19558e-07	15.2335	7.48815e-43	1.22352e-41	86.5656	10025910704	TXNDC	81542	up
0.355026	0.0546791	15.2331	7.52557e-43	1.22912e-41	86.5606	10023815588	FOXC1	2296	up
-0.162076	-0.0510269	-15.2284	7.89187e-43	1.28788e-41	86.5134	10025913016	BRUNOL4	56853	down
-0.189397	-0.0301587	-15.2276	7.96109e-43	1.29864e-41	86.5047	10025905488	LHFPL5	222662	down
0.341916	-0.107609	15.2247	8.19652e-43	1.33649e-41	86.4757	10023815792	ALOX5AP	241	up
-0.260469	-0.115972	-15.2239	8.261e-43	1.34644e-41	86.4679	10023826817	SCN2A2	6326	down
0.277735	0.030544	15.2137	9.17417e-43	1.49342e-41	86.3637	10023847968	C1orf90	84734	up
0.14781	0.022957	15.2122	9.31702e-43	1.51604e-41	86.3483	10023849971	NES	10763	up
0.182776	-0.0290096	15.2103	9.49959e-43	1.54511e-41	86.329	10023814572	CPT1B	1375	up
-0.122183	0.0383767	-15.21	9.52496e-43	1.5486e-41	86.3264	10025913298	RAPGEF1	2889	down
-0.178167	-0.0833162	-15.2084	9.68569e-43	1.57408e-41	86.3098	10023808833	RASAL1	8437	down
0.261738	0.0296852	15.2073	9.79885e-43	1.59115e-41	86.2982	10023814075	CLDN5	7122	up
0.539221	-0.147705	15.2045	1.00806e-42	1.63487e-41	86.27	10023824916	CP	1356	up
-0.241081	-0.12197	-15.2036	1.01742e-42	1.64869e-41	86.2608	10023816816	PJA2	9867	down
-0.0995649	-0.0371759	-15.2028	1.02535e-42	1.66017e-41	86.2531	10025911818	PDHA1	5160	down
0.212511	0.0235605	15.202	1.03409e-42	1.67363e-41	86.2447	10033668590	FMO2	2327	up
-0.152908	-0.0166311	-15.2009	1.04545e-42	1.69133e-41	86.2338	10025908311	C14orf79	122616	down
-0.2241	-0.0857075	-15.2007	1.04821e-42	1.69509e-41	86.2312	10023808353	SEZ6L2	26470	down
-0.136314	-0.0201887	-15.1975	1.08219e-42	1.7486e-41	86.1995	10025908023	ATP6V0D1	9114	down
0.177198	-0.0240139	15.1956	1.10342e-42	1.78217e-41	86.1802	10023821348	HSPB8	26353	up
0.208499	-0.0224435	15.195	1.11082e-42	1.79339e-41	86.1735	10023817561	FLI1	2313	up
-0.22393	-0.107557	-15.1944	1.11751e-42	1.8027e-41	86.1676	10023817569	GNB5	10681	down
-0.0898765	0.0173468	-15.1941	1.12035e-42	1.80655e-41	86.165	10025908069	NEDD8	4738	down
0.255693	0.0787924	15.1918	1.14784e-42	1.84935e-41	86.1409	10026391961	BGN	633	up
-0.135004	-0.0226956	-15.1907	1.16084e-42	1.86953e-41	86.1297	10023830014	RBP5	83758	down
-0.17555	-0.0467139	-15.1903	1.16546e-42	1.87619e-41	86.1258	10025904222	RND1	27289	down
0.126247	0.0667412	15.1875	1.19942e-42	1.92929e-41	86.0972	10023815338	EPOR	2057	up
-0.10448	0.0136045	-15.1835	1.24944e-42	2.0081e-41	86.0566	10025902491	EGFL9	65989	down
0.211869	0.0132373	15.1784	1.31582e-42	2.11307e-41	86.0052	10023830737	PERP	64065	up
-0.291998	-0.134625	-15.1774	1.32975e-42	2.13455e-41	85.9947	10023824035	RIT2	6014	down
-0.217164	-0.100526	-15.1752	1.3602e-42	2.18254e-41	85.9722	10025911047	C14orf129	51527	down
0.146881	0.04679	15.1664	1.48697e-42	2.38303e-41	85.8836	10025911345	PLAGL2	5326	up
-0.142992	-0.034835	-15.1646	1.51455e-42	2.42625e-41	85.8653	10025904743	VPS29	51699	down
-0.156509	0.0148016	-15.1646	1.51528e-42	2.42642e-41	85.8649	10023809673	RIMS3	9783	down
-0.21037	-0.0706455	-15.1626	1.54719e-42	2.47576e-41	85.8441	10025910807	SUSD1	64420	down
-0.121629	-0.0630341	-15.1625	1.54735e-42	2.47576e-41	85.844	10025904517	CORO2A	7464	down
-0.215014	-0.0814191	-15.1625	1.54821e-42	2.47613e-41	85.8435	10023817870	FBXL17	64839	down
-0.200158	-0.107528	-15.1622	1.55346e-42	2.48352e-41	85.8401	10025907545	MAPK9	5601	down
-0.208213	-0.0788371	-15.157	1.63699e-42	2.61598e-41	85.788	10025910914	REEP1	65055	down
-0.143802	-0.0578522	-15.1565	1.64612e-42	2.62899e-41	85.7825	10025911088	LIN7B	64130	down
-0.136006	-0.110737	-15.1565	1.64646e-42	2.62899e-41	85.7823	10023809993	CAMSAP1	157922	down
-0.196891	-0.147594	-15.1558	1.6581e-42	2.64542e-41	85.7753	10023813660	SC5DL	6309	down
-0.10461	0.138996	-15.1567	1.7021e-42	2.71121e-41	85.75	10023822894	SEPW1	6415	down
0.186836	0.0291383	15.1524	1.71648e-42	2.73302e-41	85.7409	10023807796	NPFF	8620	up
-0.112739	-0.0509319	-15.1511	1.73999e-42	2.76932e-41	85.7274	10025909430	C1orf163	65260	down
-0.202621	-0.0979955	-15.1448	1.85533e-42	2.9505e-41	85.6636	10025905555	C3orf57	165679	down
0.225625	-0.00281291	15.1433	1.88334e-42	2.99262e-41	85.6487	10023820299	BMP6	654	up
0.230514	-0.0064045	15.1404	1.93964e-42	3.07586e-41	85.6194	10023841722	ECHDC3	79746	up
0.166753	0.0229067	15.1379	1.99096e-42	3.1547e-41	85.5934	10025911517	PLOD1	5351	up
0.128605	0.0438212	15.1355	2.03974e-42	3.22938e-41	85.5694	10025906207	RFX1	5989	up
0.0874448	-0.00810804	15.1352	2.04519e-42	3.23671e-41	85.5667	10025911289	CNOT2	4848	up
0.371405	-0.0508326	15.13	2.15726e-42	3.41269e-41	85.5137	10031920189	HLA-DRA	3122	up
-0.187499	-0.0142244	-15.1282	2.19649e-42	3.47056e-41	85.4958	10023811075	SLITRK1	114798	down
-0.161591	-0.0994335	-15.1268	2.22981e-42	3.52179e-41	85.4808	10023813273	CSNK2A1	1457	down
0.203611	0.0050181	15.1254	2.26019e-42	3.56834e-41	85.4674	10025904550	ACTL6A	86	up
-0.153792	-0.0786179	-15.1241	2.29184e-42	3.61685e-41	85.4535	10025902621	TM2D3	80213	down
-0.222	0.0710169	-15.1238	2.29861e-42	3.62463e-41	85.4506	10023846644	FXYD6	53826	down
0.145927	0.016802	15.1207	2.37099e-42	3.73426e-41	85.4198	10023815711	PTPN6	5777	up
-0.108048	-0.0368445	-15.1171	2.46049e-42	3.87057e-41	85.3829	10025908925	NT5C3L	115024	down
0.424768	-0.178494	15.12	2.47552e-42	3.89062e-41	85.3776	10023806479	SPP1	6696	up
-0.111114	-0.0463891	-15.1165	2.47621e-42	3.89062e-41	85.3766	10025908776	C10orf97	80013	down
-0.187037	-0.0269175	-15.1157	2.4965e-42	3.91937e-41	85.3685	10023815406	RAB15	376267	down
-0.19474	-0.0471541	-15.1113	2.61044e-42	4.09661e-41	85.3241	10023833576	GALNT14	79623	down
0.14573	0.0396825	15.1094	2.66211e-42	4.1727e-41	85.3046	10023825195	TAGLN2	8407	up
0.0871259	0.000716608	15.1062	2.75082e-42	4.30831e-41	85.2721	10025908521	IL17RA	23765	up
0.218148	-0.00172831	15.1059	2.75916e-42	4.31964e-41	85.2691	10031920295	OTOS	150677	up
-0.150661	-0.0406241	-15.1045	2.79959e-42	4.37945e-41	85.2546	10023815777	NUAK1	9891	down
-0.179184	0.00472117	-15.1044	2.80174e-42	4.38107e-41	85.2538	10023848681	ABCC12	94160	down
-0.104868	-0.0624703	-15.1021	2.86736e-42	4.47833e-41	85.2308	10025908385	PRKAG1	5571	down
-0.146342	-0.0539281	-15.0997	2.93812e-42	4.58337e-41	85.2066	10023845111	MAGEF1	64110	down
-0.145197	0.0063701	-15.0972	3.01548e-42	4.70032e-41	85.1807	10023822086	NOVA1	4857	down
-0.260278	-0.0771552	-15.0952	3.07609e-42	4.79099e-41	85.161	10023832541	KIAA1622	57718	down
0.103965	0.00785724	15.0941	3.11011e-42	4.84206e-41	85.15	10025908671	SPG21	51324	up
0.213503	0.0129663	15.0937	3.12562e-42	4.86427e-41	85.1451	10025912169	WWTR1	25937	up
0.182447	0.0449898	15.0915	3.19453e-42	4.96758e-41	85.1234	10025913034	PLEKHC1	10979	up
-0.232633	-0.110502	-15.0903	3.23382e-42	5.0247e-41	85.1113	10023846897	GRIN3A	116443	down
0.176768	0.0146055	15.086	3.37916e-42	5.24638e-41	85.0675	10025914521	C14orf125	25938	up
0.142739	-0.00596825	15.0821	3.51586e-42	5.45216e-41	85.0281	10025906123	NARG1L	79612	up
-0.13916	-0.0739791	-15.0819	3.52472e-42	5.46374e-41	85.0256	10023845459	C7orf24	79017	down
-0.253321	-0.0782588	-15.0817	3.52985e-42	5.46952e-41	85.0242	10023827617	TSPAN13	27075	down
-0.268177	-0.0923219	-15.0785	3.64663e-42	5.64603e-41	84.9918	10025902521	FAM19A2	338811	down
0.131751	0.0137472	15.0735	3.83702e-42	5.92912e-41	84.9412	10023822331	WIPI1	55062	up
0.247842	0.0110887	15.0612	4.35128e-42	6.71057e-41	84.8162	10023831512	EMILIN2	84034	up
0.247161	0.0109043	15.0594	4.43149e-42	6.83159e-41	84.798	10025903395	MYCT1	80177	up
-0.163055	-0.0481397	-15.0578	4.504e-42	6.94066e-41	84.7819	10023820325	GRM3	2913	down
0.0959135	0.0119255	15.0565	4.56455e-42	7.03119e-41	84.7686	10025908967	FUK	197258	up
0.308664	-0.052047	15.0562	4.57719e-42	7.04791e-41	84.7659	10026393717	PDLIM4	8572	up
0.160094	0.00648683	15.0559	4.59114e-42	7.06658e-41	84.7629	10025911621	SPG20	23111	up
0.386801	-0.158156	15.0559	4.59292e-42	7.06658e-41	84.7625	10023806501	GBP2	2634	up
0.185675	0.000787706	15.0555	4.61357e-42	7.09557e-41	84.758	10025908784	AXUD1	64651	up
0.0979528	0.0345167	15.0532	4.72093e-42	7.25786e-41	84.7351	10025909543	C7orf27	221927	up
-0.0985451	-0.109944	-15.052	4.77882e-42	7.34111e-41	84.723	10023841544	TCEAL4	79921	down
0.0612506	0.027913	15.0499	4.88197e-42	7.4937e-41	84.7018	10023836701	KRT18	3875	up
0.395494	0.00567728	15.0464	5.05921e-42	7.7597e-41	84.6664	10023825213	GJA1	2697	up
0.221737	0.0171564	15.0456	5.10069e-42	7.82026e-41	84.6582	10023806217	CD37	951	up
-0.299969	-0.0459733	-15.0416	5.31419e-42	8.13806e-41	84.6175	10023811970	CHN1	1123	down
0.12637	0.0264565	15.0401	5.39445e-42	8.25454e-41	84.6026	10025907703	FYN	2534	up
-0.108382	-0.0530296	-15.0398	5.40991e-42	8.27497e-41	84.5997	10023813361	MTX3	345778	down
-0.283561	-0.100039	-15.0392	5.63486e-42	8.60979e-41	84.56	10023823603	RP11-130N24.1	340533	down
0.156303	-0.022881	15.0358	5.63538e-42	8.60979e-41	84.5591	10025909830	DMN	23336	up
0.245219	0.030204	15.0341	5.73594e-42	8.74981e-41	84.5416	10023823586	CHDH	55349	up
-0.0960408	0.0234358	-15.0257	6.245e-42	9.51896e-41	84.457	10025910671	PDZD11	51248	down
0.104907	0.0543406	15.0237	6.37847e-42	9.71486e-41	84.436	10025912714	SMG6	23293	up
-0.143226	-0.083272	-15.0236	6.38364e-42	9.71896e-41	84.4352	10025904935	C2orf32	25927	down
0.0897748	0.0019674	15.0202	6.6084e-42	1.00573e-40	84.4008	10025907140	POGZ	23126	up
-0.210686	-0.139835	-15.0198	6.63652e-42	1.00961e-40	84.3966	10023810292	PREI3	25843	down
0.142921	-0.0114647	15.0185	6.72148e-42	1.02214e-40	84.3839	10025903873	TMED5	50999	up
0.256085	0.0543782	15.0173	6.8074e-42	1.03481e-40	84.3713	10023834260	NUAK2	81788	up
-0.146303	-0.0785771	-15.0172	6.81529e-42	1.03561e-40	84.3702	10025906015	TUBGCP5	114791	down
0.230055	0.0362263	15.0162	6.88543e-42	1.04586e-40	84.36	10023835482	NFKBIZ	64332	up
0.266416	-0.0130338	15.0158	6.91343e-42	1.04971e-40	84.3559	10025904844	CLEC7A	64581	up
-0.155838	-0.101772	-15.0119	7.18861e-42	1.09107e-40	84.3171	10023809946	DCTN2	10540	down
-0.168571	-0.0614143	-15.0107	7.27819e-42	1.10424e-40	84.3048	10025906260	OPA1	4976	down
-0.129128	-0.0438921	-15.003	7.87482e-42	1.192e-40	84.2265	10025906324	AP3M2	10947	down
-0.0683489	0.0178289	-15.0018	7.96947e-42	1.20586e-40	84.2146	10025906791	CGREF1	10669	down
0.203263	0.024721	15.0011	8.02558e-42	1.21341e-40	84.2077	10025905749	GLI2	2736	up
0.120484	-0.0139807	14.9989	8.20759e-42	1.23998e-40	84.1854	10023836528	TXNDC5	81567	up
-0.165975	-0.0549029	-14.9934	8.67877e-42	1.31066e-40	84.1299	10025912793	MAGEL2	54551	down
0.300111	-0.0213816	14.9913	8.86418e-42	1.33712e-40	84.1089	10023817545	HIST1H1C	3006	up
-0.137235	-0.0486497	-14.9886	9.11064e-42	1.37377e-40	84.0816	10023829315	C12orf52	84934	down
-0.178061	-0.049626	-14.9879	9.17986e-42	1.38314e-40	84.0741	10025906414	KCNH5	27133	down
0.156411	0.125412	14.9878	9.18504e-42	1.38339e-40	84.0735	10025912496	IL27	246778	up
0.074725	0.0279324	14.9859	9.37058e-42	1.40971e-40	84.0536	10025906249	FBXO18	84893	up
0.164033	0.0776354	14.9851	9.44427e-42	1.41971e-40	84.0459	10025902317	CD151	977	up
0.213431	-0.0293487	14.9826	9.68682e-42	1.45562e-40	84.0207	10023809493	DNA2L	1763	up
0.179229	0.0492934	14.9813	9.81652e-42	1.47454e-40	84.0074	10025910533	EML3	256364	up
0.400674	0.0570878	14.9808	9.86285e-42	1.48094e-40	84.0028	10031920210	C20orf127	140851	up
-0.281979	-0.130425	-14.9792	1.0029e-41	1.50531e-40	83.9861	10025911959	HCN1	348980	down
0.147622	0.0734158	14.9781	1.01444e-41	1.52147e-40	83.9748	10025930074	ZNF609	23060	up
0.15574	0.0152412	14.9761	1.0347e-41	1.55008e-40	83.9551	10023845302	TNFAIP8L2	79626	up
0.272576	0.00857897	14.9686	1.117e-41	1.67145e-40	83.879	10025905306	GRAMD3	65983	up
0.174262	0.0327678	14.9683	1.12021e-41	1.67562e-40	83.8762	10025912090	COTL1	23406	up
-0.101855	-0.0602763	-14.9682	1.12131e-41	1.67662e-40	83.8752	10025912320	PFDN1	5201	down
0.154858	-0.0147861	14.964	1.1702e-41	1.7484e-40	83.8328	10025912690	LONRF3	79836	up
-0.237947	0.00639607	-14.9632	1.18015e-41	1.7626e-40	83.8244	10023804979	TUBB3	10381	down
0.303678	-0.0248971	14.962	1.19423e-41	1.78295e-40	83.8126	10025909780	NCF2	4688	up
-0.224125	-0.0628117	-14.9617	1.19779e-41	1.78691e-40	83.8096	10025909942	NAP1L2	4674	down
0.0816179	0.00568322	14.9605	1.21314e-41	1.80911e-40	83.797	10025910558	PKN3	29941	up
0.0886718	0.00175396	14.9552	1.27989e-41	1.90432e-40	83.7437	10025902252	NCOA3	8202	up
-0.111196	-0.03817	-14.9511	1.33424e-41	1.98443e-40	83.7024	10025902708	CRSP9	9443	down
0.211686	0.0107614	14.9507	1.33967e-41	1.991e-40	83.6983	10023812810	EMP2	2013	up
-0.201426	-0.11602	-14.9507	1.33967e-41	1.991e-40	83.6983	10023806199	FAM49B	51571	down
-0.337757	-0.190215	-14.9504	1.34435e-41	1.99721e-40	83.6949	10023826556	GLRB	2743	down
0.0942851	0.0507639	14.9492	1.3609e-41	2.02102e-40	83.6827	10025902473	CBS	875	up
-0.286949	-0.199377	-14.9483	1.37351e-41	2.03821e-40	83.6735	10023805868	EPB41L3	23136	down
0.433256	-0.0214194	14.9465	1.39774e-41	2.0726e-40	83.6562	10023844525	APOLD1	81575	up
-0.242169	-0.132866	-14.9464	1.39961e-41	2.07459e-40	83.6548	10025913063	OXGR1	27199	down
-0.235165	-0.0967933	-14.9418	1.46731e-41	2.17249e-40	83.6079	10023811240	NPY5R	4889	down
0.134546	-0.0226444	14.9404	1.48779e-41	2.20198e-40	83.5941	10023811004	NFKB1	4790	up
0.0777507	0.0124522	14.9402	1.49045e-41	2.20509e-40	83.5923	10025906077	TSPAN32	10077	up
0.239404	-0.0114171	14.9398	1.49634e-41	2.21297e-40	83.5884	10025910223	C2orf11	130132	up
-0.118196	-0.027739	-14.9338	1.59165e-41	2.34773e-40	83.527	10025909578	MRPL55	128308	down
0.114494	-0.0102543	14.933	1.60351e-41	2.36256e-40	83.5196	10025902269	PRAM1	84106	up
-0.172076	-0.0622561	-14.9316	1.6277e-41	2.3973e-40	83.5048	10025912328	C6orf168	84553	down
0.123786	0.015885	14.9304	1.64784e-41	2.42606e-40	83.4925	10025902273	MACF1	23499	up
0.135393	0.0234516	14.9292	1.66653e-41	2.45254e-40	83.4813	10025905551	TGM2	7052	up
0.159019	-0.0355816	14.9292	1.66708e-41	2.45254e-40	83.481	10023813001	RAB32	10981	up
0.195962	0.0215017	14.9245	1.74855e-41	2.56758e-40	83.4336	10025908833	PAX6	5080	up
0.105181	-0.0252188	14.9204	1.82283e-41	2.67466e-40	83.3922	10025907786	LEMD2	221496	up
0.114417	-0.0192959	14.9187	1.85402e-41	2.71941e-40	83.3754	10023811055	GTF2IRD1	9569	up
-0.0910412	-0.0179696	-14.9103	2.02002e-41	2.95958e-40	83.2901	10025911779	PDCD2L	84306	down
-0.131393	-0.0571947	-14.91	2.02608e-41	2.96736e-40	83.2871	10025904579	LRPPRC	10128	down
0.318444	0.0224526	14.9081	2.0649e-41	3.02308e-40	83.2683	10023811276	NFE2	4778	up
-0.0936355	-0.0457217	-14.9062	2.1051e-41	3.08078e-40	83.2491	10025912929	MANSC1	54682	down
-0.094091	0.0137261	-14.9028	2.17963e-41	3.18512e-40	83.2145	10031920747	ATP5L2	267020	down
-0.140959	-0.0469017	-14.9027	2.18112e-41	3.1861e-40	83.2138	10025908924	C2orf30	27248	down
0.151722	0.0824323	14.9022	2.19408e-41	3.20265e-40	83.208	10025908813	COL6A1	1291	up
0.202708	0.0359383	14.902	2.1983e-41	3.20762e-40	83.206	10023818589	IMPA2	3613	up
0.123258	0.0162175	14.9005	2.2314e-41	3.25351e-40	83.1912	10023828748	EPS8L2	64787	up
-0.2221	-0.087449	-14.8997	2.24888e-41	3.27655e-40	83.1834	10025904032	HS6ST2	90161	down
-0.117452	-0.037863	-14.895	2.35881e-41	3.43418e-40	83.136	10026394881	UBQLN2	29978	down
-0.119199	-0.0893649	-14.8909	2.45908e-41	3.57618e-40	83.0946	10025913097	ATG7	10533	down
-0.226545	0.0205899	-14.8898	2.48792e-41	3.61678e-40	83.083	10023823168	STXBP1	6812	down
-0.115091	-0.0379803	-14.8856	2.59575e-41	3.77076e-40	83.0408	10025912983	TXNL4A	10907	down
0.223524	-0.00208317	14.8826	2.67642e-41	3.88362e-40	83.0104	10023827393	TBX3	6926	up
-0.170722	-0.0890445	-14.881	2.72088e-41	3.94522e-40	82.994	10023822175	C12orf24	29902	down
0.271727	0.0768251	14.8807	2.72955e-41	3.95633e-40	82.9909	10025904072	ADAM33	80332	up
-0.219132	-0.0239367	-14.8764	2.84919e-41	4.1267e-40	82.9482	10025911622	KMO	8564	down
-0.0998695	-0.0309737	-14.8722	2.97552e-41	4.30809e-40	82.9051	10023838192	AARSD1	80755	down
-0.119572	0.105834	-14.8751	2.98663e-41	4.31995e-40	82.9021	10025905844	NDUFB8	4714	down
-0.170255	-0.104098	-14.8703	3.03278e-41	4.38291e-40	82.8862	10023806429	TTLL11	158135	down
-0.261519	-0.130004	-14.8665	3.14953e-41	4.54495e-40	82.8486	10023805182	ATP1A3	478	down
-0.210593	-0.088152	-14.8653	3.19049e-41	4.60236e-40	82.8358	10023817140	TRPC3	7222	down
-0.132346	-0.035522	-14.8617	3.30681e-41	4.75793e-40	82.8002	10025909597	SLC25A14	9016	down
-0.294736	-0.216701	-14.8612	3.32625e-41	4.78415e-40	82.7944	10023819657	CIDEA	1149	down
-0.140328	-0.0376509	-14.8611	3.32984e-41	4.78755e-40	82.7933	10031920503	CTB-1048E9.5	402055	down
-0.119146	-0.0120944	-14.8567	3.48002e-41	5.00166e-40	82.7494	10025911399	TBCC	6903	down
-0.0911568	-0.0138188	-14.8564	3.49136e-41	5.01611e-40	82.7462	10023838638	TIMM50	92609	down
-0.120471	-0.0589391	-14.8555	3.52349e-41	5.06043e-40	82.7371	10025902505	VEZT	55591	down
-0.221588	0.00307389	-14.8537	3.58739e-41	5.15032e-40	82.7192	10025911936	NXPH3	11248	down
0.155359	-0.0106583	14.8517	3.66058e-41	5.25155e-40	82.6992	10023808023	C2orf26	65124	up
0.164684	-0.00359636	14.851	3.68888e-41	5.29022e-40	82.6915	10025909870	PYCARD	29108	up
-0.165197	-0.0245848	-14.8501	3.7228e-41	5.33692e-40	82.6824	10025903012	PRKCD	5580	down
0.234523	-0.0192262	14.8457	3.88937e-41	5.57367e-40	82.6389	10025906737	DOCK2	1794	up
-0.113848	-0.0150054	-14.8447	3.92983e-41	5.62756e-40	82.6286	10023848447	RAB40C	57799	down
-0.296015	-0.115261	-14.8423	4.02785e-41	5.76372e-40	82.6041	10023815079	EIF4A2	1974	down
0.414528	0.0871277	14.8381	4.20197e-41	6.00837e-40	82.5621	10025902211	MT1JP	4498	up
0.215694	0.0869896	14.8381	4.20341e-41	6.00837e-40	82.5617	10023848826	SLC25A18	83733	up
0.13898	0.0807862	14.8369	4.25507e-41	6.08e-40	82.5496	10025912156	SCRIB	23513	up
-0.202453	-0.0651844	-14.8324	4.45097e-41	6.34837e-40	82.5048	10025907206	RAD18	56852	down
-0.194283	-0.107938	-14.8275	4.68065e-41	6.67112e-40	82.4548	10025902301	SUCLA2	8803	down
0.116727	0.0253031	14.8235	4.87316e-41	6.94297e-40	82.4148	10025903509	DDX39	10212	up
0.177355	0.0470278	14.8234	4.8794e-41	6.94935e-40	82.4135	10023818615	S100A6	6277	up
0.461297	-0.0785837	14.8226	4.9169e-41	6.99515e-40	82.4059	10025902958	ANGPTL4	51129	up
-0.100802	-0.00689428	-14.8197	5.066e-41	7.19684e-40	82.3762	10023805124	ABAT	18	down
0.199013	0.011106	14.8173	5.18921e-41	7.3692e-40	82.3523	10025911823	GABRE	2564	up
0.249275	0.0746476	14.8153	5.29707e-41	7.51422e-40	82.3319	10025902753	AMICA1	120425	up
-0.197287	-0.0909073	-14.8141	5.36274e-41	7.59915e-40	82.3196	10023831379	CCDC34	91057	down
-0.122525	-0.0383144	-14.8094	5.62268e-41	7.96462e-40	82.2726	10023843770	ACTR2	10097	down
-0.195657	0.0495781	-14.8072	5.75037e-41	8.14256e-40	82.2502	10025909611	SEZ6	124925	down
0.161588	0.0474591	14.8069	5.76647e-41	8.16242e-40	82.2475	10023824781	PLP2	5355	up
0.1951	0.0158363	14.8065	5.78763e-41	8.18646e-40	82.2438	10025908790	C1orf86	199990	up
-0.101326	-0.0325149	-14.8057	5.83648e-41	8.25259e-40	82.2355	10025904294	SNRPD1	6632	down
-0.191366	-0.0865528	-14.8054	5.85509e-41	8.27592e-40	82.2323	10023838563	ARMCX5	64860	down
-0.149236	-0.0940282	-14.8025	6.02858e-41	8.51502e-40	82.2033	10023815855	C10orf7	8872	down
-0.180588	-0.0709556	-14.8009	6.12804e-41	8.64618e-40	82.187	10025911422	GNAL	2774	down
0.199961	-0.00701497	14.7993	6.22699e-41	8.78263e-40	82.1711	10025911541	SH3BP4	23677	up
-0.188525	-0.0449408	-14.7975	6.33902e-41	8.93742e-40	82.1534	10023818944	INPP5F	22876	down
-0.276223	-0.131314	-14.7972	6.35833e-41	8.96144e-40	82.1503	10023818727	STAT4	6775	down
0.326476	-0.0698493	14.7951	6.49577e-41	9.1453e-40	82.1291	10023804927	MYOT	9499	up
-0.120057	-0.0518064	-14.7919	6.71394e-41	9.44568e-40	82.0962	10023823390	C6orf35	55836	down
0.105945	0.0417299	14.7859	7.1357e-41	1.00319e-39	82.0357	10025911627	TNRC6A	27327	up
-0.104037	-0.0498274	-14.784	7.26842e-41	1.02111e-39	82.0174	10023837432	TMEM126A	84233	down
0.16466	0.0401723	14.7828	7.36236e-41	1.03357e-39	82.0046	10025905758	DDEFL1	55616	up
-0.132333	-0.0457424	-14.7787	7.67261e-41	1.07674e-39	81.9636	10025907755	CDK5	1020	down
-0.149577	0.0114138	-14.7784	7.6969e-41	1.07976e-39	81.9604	10023809781	SYNGR4	23546	down
-0.236278	-0.100901	-14.7779	7.73696e-41	1.085e-39	81.9553	10023827145	IL13RA2	3598	down
-0.150777	-0.0696576	-14.7777	7.74816e-41	1.08618e-39	81.9538	10025902185	RP1-32F7.2	286499	down
-0.232397	-0.0531862	-14.7715	8.25045e-41	1.15618e-39	81.8914	10025909825	DRD5	1816	down
-0.152843	0.0941623	-14.7674	8.59948e-41	1.2038e-39	81.8502	10025909814	RHOBTB2	23221	down
-0.160661	-0.0528109	-14.7626	9.02913e-41	1.26305e-39	81.8018	10023835698	RHOV	171177	down
-0.113598	-0.0537999	-14.755	9.74964e-41	1.3619e-39	81.7255	10025908849	TFCP2	7024	down
0.14431	0.0174647	14.7548	9.77535e-41	1.365e-39	81.7228	10025902774	ZHX3	23051	up
-0.233831	0.00613853	-14.7538	9.87388e-41	1.37827e-39	81.7129	10023847056	TUBA1	7277	down
-0.184817	-0.125968	-14.7526	9.99096e-41	1.39313e-39	81.7012	10023827775	FEN1	2237	down
-0.143639	-0.0674939	-14.7506	1.0196e-40	1.42071e-39	81.681	10023839406	PJA1	64219	down
0.237208	-0.000567732	14.748	1.04666e-40	1.45738e-39	81.6549	10025904626	LRIG1	26018	up
-0.106058	-0.0530777	-14.7465	1.06302e-40	1.47964e-39	81.6395	10025904857	CCDC41	51134	down
0.653004	-0.173249	14.7444	1.08585e-40	1.51034e-39	81.6184	10023809033	S100A9	6280	up
0.128346	-0.00899004	14.7438	1.0918e-40	1.51789e-39	81.613	10023850740	PLCB3	5331	up
-0.107928	-0.0464014	-14.7392	1.14405e-40	1.58961e-39	81.5665	10023841947	WDR54	84058	down
0.257456	0.0312794	14.7379	1.15924e-40	1.60957e-39	81.5534	10025912974	COL18A1	80781	up
-0.188969	-0.0938141	-14.736	1.18178e-40	1.63972e-39	81.5342	10025908107	STAMBPL1	57559	down
0.120141	0.0546564	14.7324	1.22556e-40	1.69986e-39	81.4981	10023844785	ZDHHC18	84243	up
0.12063	0.0106012	14.7293	1.26438e-40	1.75184e-39	81.4671	10023845287	THRAP1	9969	up
0.158848	0.0149443	14.7257	1.31164e-40	1.8154e-39	81.4306	10025903813	TPP1	1200	up
-0.138791	0.0713682	-14.7244	1.32843e-40	1.83734e-39	81.418	10033668923	OAZ1	4946	down
0.192478	-0.00760683	14.7195	1.39643e-40	1.92868e-39	81.3684	10025903881	CXCL16	58191	up
-0.210637	-0.0839182	-14.7188	1.40691e-40	1.94248e-39	81.3609	10025903733	HECTD2	143279	down
0.193268	-0.0373298	14.7175	1.42437e-40	1.96589e-39	81.3487	10023827552	PSMB8	5696	up
-0.147549	-0.0768966	-14.7171	1.4312e-40	1.97392e-39	81.3439	10025904229	C6orf96	55005	down
-0.201034	-0.128335	-14.7149	1.46302e-40	2.01711e-39	81.3221	10025909706	CCDC91	55297	down
0.177128	-0.041488	14.7074	1.57809e-40	2.17043e-39	81.2468	10023814553	HDAC1	3065	up
-0.120504	-0.0445026	-14.7069	1.58649e-40	2.18121e-39	81.2415	10023849897	C1orf37	92703	down
-0.127386	-0.0306334	-14.7027	1.65542e-40	2.27518e-39	81.1993	10025903744	VMD2L2	266675	down
-0.183094	-0.0535661	-14.7015	1.67527e-40	2.30166e-39	81.1874	10025909194	DMRTC1	63947	down
0.12726	0.0305603	14.699	1.71811e-40	2.35969e-39	81.1623	10023827964	PLEC1	5339	up
0.135883	0.0580916	14.6961	1.76919e-40	2.42815e-39	81.1332	10025907948	TAF4	6874	up
0.186055	-0.00284426	14.6956	1.77863e-40	2.44026e-39	81.1279	10031919749	RNU17D	8420	up
0.255232	0.0458363	14.6945	1.79864e-40	2.46685e-39	81.1168	10025912925	DLL4	54567	up
-0.146987	-0.0976576	-14.6917	1.84888e-40	2.53398e-39	81.0894	10023807534	ECHDC1	55862	down
0.257698	-0.0299659	14.6905	1.8722e-40	2.56505e-39	81.0769	10023808373	AKR1C3	8644	up
0.227897	-0.0602069	14.6904	1.87332e-40	2.56518e-39	81.0764	10025910849	UHRF1	29128	up
0.135679	-0.012024	14.6866	1.94708e-40	2.66485e-39	81.038	10023827062	SOCS4	122809	up
-0.220399	0.0132005	-14.6859	1.96094e-40	2.68288e-39	81.0309	10025906843	LRRN6A	84894	down
0.152827	0.0656839	14.6846	1.98653e-40	2.71601e-39	81.018	10023813736	SLC12A4	6560	up
0.124447	0.00949695	14.6771	2.14433e-40	2.92869e-39	80.9421	10023810870	CHPT1	56994	up
-0.125636	-0.0379154	-14.6701	2.3004e-40	3.13966e-39	80.8722	10023820891	OGFOD1	55239	down
-0.0955976	-0.00370022	-14.6693	2.31798e-40	3.16256e-39	80.8647	10025903857	FAM20B	9917	down
-0.160174	0.011179	-14.6687	2.33386e-40	3.18312e-39	80.8579	10023832259	DBNDD1	79007	down
0.18083	0.00634502	14.6648	2.42767e-40	3.30763e-39	80.8187	10023833544	C21orf96	80215	up
0.163029	0.0383368	14.6627	2.47867e-40	3.37477e-39	80.798	10025910220	TNFRSF10A	8797	up
0.157019	-0.0601977	14.6581	2.59727e-40	3.53135e-39	80.7516	10023822581	RPS6KA1	6195	up
-0.257186	-0.156581	-14.6577	2.60797e-40	3.54467e-39	80.7475	10023812169	ARHGEF9	23229	down
-0.148573	-0.0285875	-14.6572	2.61925e-40	3.55878e-39	80.7432	10025903631	SCRN3	79634	down
-0.128404	0.0299818	-14.6567	2.63363e-40	3.57708e-39	80.7378	10023831133	FBN3	84467	down
0.319637	-0.0392441	14.6562	2.64562e-40	3.59212e-39	80.7333	10023844307	AQP4	361	up
-0.167031	-0.00893637	-14.6539	2.70928e-40	3.67601e-39	80.7096	10025912452	ZNF25	219749	down
-0.151363	-0.0692652	-14.6534	2.7221e-40	3.68958e-39	80.7049	10023826571	HMGB3	3149	down
0.1934	-0.0169982	14.6534	2.72362e-40	3.69037e-39	80.7044	10023804998	SYNGR2	9144	up
-0.130755	0.00105944	-14.6531	2.7308e-40	3.69882e-39	80.7018	10025908507	MAPK10	5602	down
-0.120372	-0.067484	-14.6509	2.79263e-40	3.77866e-39	80.6795	10023827742	NDUFA8	4702	down
-0.533395	-0.304495	-14.6492	2.84037e-40	3.83928e-39	80.6627	10025911973	SLC4A10	57282	down
-0.171731	-0.047036	-14.6474	2.89215e-40	3.90793e-39	80.6447	10023845117	DGCR9	25787	down
-0.215628	-0.066751	-14.6466	2.91494e-40	3.93737e-39	80.6369	10025904828	ELAVL4	1996	down
0.113391	-0.0265267	14.6455	2.94917e-40	3.98225e-39	80.6253	10025911852	DOCK11	139818	up
0.137952	0.0175189	14.6435	3.00759e-40	4.05693e-39	80.6058	10025909319	CCRL2	9034	up
-0.122518	-0.0196523	-14.641	3.08688e-40	4.15819e-39	80.5799	10025908673	SKP1A	6500	down
0.126456	0.0128786	14.6388	3.15576e-40	4.24951e-39	80.558	10025907743	HIST1H4H	8365	up
-0.0831346	-0.0407522	-14.6364	3.23232e-40	4.35112e-39	80.5342	10025903527	EIF2B3	8891	down
0.108849	0.129637	14.6334	3.33196e-40	4.48218e-39	80.504	10025924540	HIATL1	84641	up
-0.179921	-0.0954307	-14.6318	3.38764e-40	4.55551e-39	80.4875	10025907594	STXBP5	134957	down
0.0988444	0.0238569	14.6316	3.39329e-40	4.55999e-39	80.4859	10025908142	DCLRE1C	64421	up
-0.200538	-0.127311	-14.6312	3.40548e-40	4.5748e-39	80.4823	10023822421	C12orf29	91298	down
-0.112241	-0.0635217	-14.6311	3.40868e-40	4.57753e-39	80.4814	10023813737	ARPC1A	10552	down
0.183813	0.0261275	14.6289	3.48603e-40	4.67981e-39	80.4591	10025911750	C21orf82	114036	up
-0.12076	0.0212362	-14.6233	3.68836e-40	4.94973e-39	80.403	10025906827	GNAT1	2779	down
0.30253	-0.0925478	14.6205	3.79411e-40	5.08643e-39	80.3749	10023827848	SGK	6446	up
0.165062	0.0394767	14.6199	3.81849e-40	5.11737e-39	80.3685	10025929586	DOCK6	57572	up
0.187123	-0.0561589	14.6198	3.82296e-40	5.12162e-39	80.3674	10025933245	C10orf75	90271	up
0.155458	0.0387442	14.6168	3.94053e-40	5.27733e-39	80.3373	10025903455	PRKD2	25865	up
0.135986	0.0448373	14.6164	3.95332e-40	5.29085e-39	80.3341	10025909932	CRTC2	200186	up
0.136007	0.00672688	14.616	3.96982e-40	5.31112e-39	80.3299	10023819298	EHD1	10938	up
-0.139263	-0.0106758	-14.6098	4.22881e-40	5.64799e-39	80.2671	10023818480	DNAL4	10126	down
0.207822	-0.00904782	14.6096	4.23631e-40	5.65609e-39	80.2653	10023810057	INHBB	3625	up
-0.203475	-0.0653301	-14.6052	4.42945e-40	5.90994e-39	80.221	10023819239	ALDH1A3	220	down
-0.122528	-0.0431331	-14.5993	4.6988e-40	6.26506e-39	80.1624	10025907094	ZFP64	55734	down
0.168449	0.0850662	14.5977	4.77724e-40	6.36749e-39	80.1459	10025911588	PBXIP1	57326	up
-0.161779	-0.0988524	-14.5969	4.81183e-40	6.41142e-39	80.1387	10023814591	LRRC40	55631	down
0.0858602	0.0278807	14.5965	4.83569e-40	6.43517e-39	80.1338	10025908796	TBC1D14	57533	up
0.253146	0.00507198	14.5964	4.8362e-40	6.43517e-39	80.1337	10025912687	FGD2	221472	up
0.216021	-0.0245439	14.595	4.90788e-40	6.52611e-39	80.1191	10025905176	EVI1	2122	up
-0.118623	-0.0262016	-14.5934	4.98452e-40	6.62578e-39	80.1037	10025911875	CDH12	1010	down
0.16595	0.0142743	14.5886	5.2347e-40	6.95364e-39	80.055	10023810252	ZNF395	55893	up
-0.107051	-0.0331408	-14.5877	5.28266e-40	7.01498e-39	80.046	10026391745	SLBP	7884	down
-0.261937	-0.117096	-14.5855	5.39964e-40	7.16547e-39	80.0242	10023806369	KCNA4	3739	down
-0.232239	-0.103089	-14.5846	5.45003e-40	7.2299e-39	80.015	10023845413	HMGCS1	3157	down
-0.210302	-0.0244088	-14.5831	5.53449e-40	7.33946e-39	79.9997	10023810150	SYNGR3	9143	down
-0.185367	-0.0846448	-14.5782	5.81321e-40	7.70647e-39	79.9508	10025913333	DOK6	220164	down
0.133412	-0.00581234	14.5774	5.86065e-40	7.76412e-39	79.9428	10025907650	TAF1C	9013	up
0.13774	0.00183355	14.575	6.0055e-40	7.95334e-39	79.9185	10023823400	FAM109B	150368	up
0.72726	-0.229857	14.5683	6.42276e-40	8.5002e-39	79.8517	10023828117	S100A8	6279	up
-0.128834	-0.0439088	-14.5674	6.48026e-40	8.57053e-39	79.8429	10023847000	TRIM54	57159	down
-0.0710945	-0.0270814	-14.5665	6.54006e-40	8.6467e-39	79.8338	10025903975	C3orf10	55845	down
0.106642	0.0569164	14.5653	6.62158e-40	8.75154e-39	79.8214	10025903783	WDR81	124997	up
0.109343	0.0376213	14.5647	6.65726e-40	8.79573e-39	79.8161	10025913089	DDB2	1643	up
-0.170522	-0.0651456	-14.5633	6.75124e-40	8.91691e-39	79.8022	10025908887	C6orf114	85411	down
-0.0825733	-0.0943076	-14.5607	6.93107e-40	9.14827e-39	79.776	10025912581	USP10	9100	down
-0.172947	-0.0544918	-14.5606	6.93893e-40	9.15556e-39	79.7749	10023811102	HCG18	414777	down
0.140208	0.00562534	14.5594	7.02724e-40	9.26897e-39	79.7623	10025902907	C14orf94	54930	up
-0.146624	-0.0947998	-14.5585	7.09038e-40	9.34598e-39	79.7535	10025906169	EIF4E3	317649	down
0.128846	0.0380369	14.5515	7.60473e-40	1.00072e-38	79.6839	10025907201	MOCS1	4337	up
0.0914325	0.0301984	14.5483	7.85255e-40	1.03298e-38	79.652	10023826639	GNB2L1	10399	up
-0.24802	-0.120868	-14.5458	8.05327e-40	1.05903e-38	79.6269	10025903334	CBLN2	147381	down
0.101425	0.00435835	14.5445	8.16418e-40	1.0729e-38	79.6133	10023849812	ALG2	85365	up
-0.129652	-0.100102	-14.543	8.28302e-40	1.08779e-38	79.5989	10023820220	C9orf123	90871	down
-0.0986752	-0.0146657	-14.5404	8.50728e-40	1.11649e-38	79.5724	10025911282	MRPL36	64979	down
0.134333	0.0151435	14.5385	8.66548e-40	1.13687e-38	79.5541	10023842316	LZTS2	84445	up
-0.214272	-0.104213	-14.5327	9.1935e-40	1.20414e-38	79.4953	10023834672	NETO1	81832	down
-0.189594	-0.0604973	-14.5314	9.30725e-40	1.21863e-38	79.4831	10023808411	HPCAL1	3241	down
-0.167361	-0.0132045	-14.5269	9.74144e-40	1.2742e-38	79.4378	10025907841	PFTK1	5218	down
0.112582	0.00451098	14.5244	9.99031e-40	1.30632e-38	79.4127	10025910927	SDCCAG3	10807	up
-0.246817	-0.163341	-14.5242	1.0012e-39	1.30872e-38	79.4105	10025909562	NAV3	89795	down
-0.114089	-0.049177	-14.5208	1.03573e-39	1.35341e-38	79.3768	10023847530	NRBF2	29982	down
-0.291039	-0.155886	-14.5112	1.14134e-39	1.48893e-38	79.2803	10023805010	CKMT1B	1159	down
-0.124627	-0.0709317	-14.5108	1.14547e-39	1.49382e-38	79.2767	10025902647	WDR61	80349	down
0.176046	0.0514439	14.5069	1.19119e-39	1.55241e-38	79.2379	10023825730	CAMTA1	23261	up
-0.108529	-0.0272307	-14.5021	1.24986e-39	1.6278e-38	79.1901	10025909374	SH3RF1	57630	down
-0.17585	-0.0908079	-14.4985	1.29639e-39	1.68673e-38	79.1537	10023817741	MAP3K9	4293	down
-0.126335	-0.0565594	-14.4964	1.32376e-39	1.72176e-38	79.133	10025905117	TRAF3IP1	26146	down
0.197931	0.023535	14.4936	1.3615e-39	1.77026e-38	79.105	10033668796	RARRES2	5919	up
0.156264	0.0116993	14.4909	1.39916e-39	1.81864e-38	79.0779	10025912444	SLC2A9	56606	up
-0.161071	-0.114571	-14.4907	1.40145e-39	1.821e-38	79.0763	10023814301	PSMD8	5714	down
-0.235313	-0.0377321	-14.4896	1.41824e-39	1.84222e-38	79.0645	10025905322	KCNB2	9312	down
0.251056	-0.00267349	14.4885	1.43308e-39	1.86087e-38	79.0541	10023812079	VWF	7450	up
-0.212195	-0.103978	-14.4836	1.50529e-39	1.95202e-38	79.0053	10023825688	ENO2	2026	down
0.16384	-0.00793812	14.4836	1.50576e-39	1.95202e-38	79.0049	10025910119	NEO1	4756	up
-0.187021	-0.0758107	-14.4813	1.54036e-39	1.99556e-38	78.9824	10023823056	NRCAM	4897	down
-0.153309	-0.0407938	-14.4787	1.58245e-39	2.04942e-38	78.9556	10025909448	CLTC	1213	down
0.130376	0.0459985	14.4786	1.58406e-39	2.05082e-38	78.9546	10023821895	ITGA7	3679	up
0.129878	0.0423252	14.4725	1.68426e-39	2.17983e-38	78.8936	10025908047	C11orf17	56672	up
-0.219831	0.030177	-14.4716	1.69842e-39	2.19742e-38	78.8853	10025906991	SPRY4	81848	down
-0.164733	-0.0469031	-14.4699	1.72743e-39	2.23423e-38	78.8685	10025911660	ABCA11	79963	down
0.247436	-0.0805156	14.464	1.83301e-39	2.36766e-38	78.8095	10025905789	LAIR1	3903	up
-0.14707	-0.113376	-14.4623	1.86448e-39	2.40753e-38	78.7926	10023843719	C1orf52	148423	down
-0.11132	-0.0275667	-14.4562	1.98285e-39	2.55617e-38	78.7314	10023837928	OR7G3	390883	down
-0.0768722	-0.0385911	-14.4556	1.99479e-39	2.57071e-38	78.7254	10025904733	CCDC43	124808	down
0.139501	0.00190101	14.4551	2.00487e-39	2.58286e-38	78.7204	10025909055	ABI3	51225	up
-0.260303	-0.11712	-14.4526	2.05599e-39	2.64697e-38	78.6954	10023806815	TPBG	7162	down
0.21121	-0.0303381	14.4508	2.09341e-39	2.69406e-38	78.6775	10025905450	TIPARP	25976	up
-0.328174	-0.246223	-14.4508	2.09393e-39	2.69406e-38	78.6772	10023822152	GUCY1B3	2983	down
-0.121815	-0.0666538	-14.4486	2.14111e-39	2.75205e-38	78.6551	10023810460	GLMN	11146	down
-0.235736	-0.0679669	-14.4485	2.14271e-39	2.7532e-38	78.6544	10023804816	FABP3	2170	down
0.170144	0.044337	14.4376	2.39018e-39	3.06517e-38	78.5457	10023837061	C14orf152	90050	up
-0.161087	-0.0877993	-14.4369	2.40645e-39	3.08504e-38	78.539	10023816082	ITPR1	3708	down
-0.124634	0.0993588	-14.4363	2.42222e-39	3.10221e-38	78.5325	10023810022	RNF126P1	376412	down
0.0618514	0.000148256	14.4357	2.43584e-39	3.11863e-38	78.5269	10025907534	C19orf23	148046	up
0.133191	0.0425776	14.4323	2.52083e-39	3.22535e-38	78.4928	10025906927	ANKRD35	148741	up
0.159917	-0.0451553	14.4302	2.57565e-39	3.29441e-38	78.4715	10023814892	C12orf35	55196	up
0.172469	0.0171412	14.4293	2.5984e-39	3.32243e-38	78.4627	10025907136	IRAK3	11213	up
-0.142288	-0.0650023	-14.4286	2.6154e-39	3.34308e-38	78.4562	10025902142	ARMC8	25852	down
-0.174509	-0.0602544	-14.4266	2.67031e-39	3.41105e-38	78.4356	10023816857	MYCBP2	23077	down
0.185876	0.0411793	14.4264	2.67531e-39	3.41522e-38	78.4337	10023828494	GPT2	84706	up
-0.105256	-0.0365361	-14.4252	2.70703e-39	3.45346e-38	78.422	10025908529	SEPHS2	22928	down
0.144221	-0.0352754	14.4237	2.74756e-39	3.5029e-38	78.4073	10025907701	AKAP8L	26993	up
0.188356	-0.0195594	14.4228	2.77184e-39	3.5327e-38	78.3985	10023813538	PROS1	5627	up
-0.316285	-0.136622	-14.4218	2.80029e-39	3.56433e-38	78.3884	10023824084	STMN2	11075	down
-0.0976079	-0.00887627	-14.4218	2.80147e-39	3.56468e-38	78.3879	10023822179	PMM1	5372	down
-0.127625	-0.0477588	-14.4198	2.85674e-39	3.63266e-38	78.3685	10025906100	FAM49A	81553	down
-0.378707	-0.23423	-14.4197	2.85948e-39	3.63497e-38	78.3676	10023814583	NELL2	4753	down
-0.173695	-0.0642706	-14.4156	2.98122e-39	3.78727e-38	78.3261	10023819264	CCRK	23552	down
-0.150127	-0.0497319	-14.413	3.06e-39	3.88483e-38	78.3002	10023813643	RP11-54H7.1	23026	down
-0.146992	-0.0391815	-14.4122	3.08475e-39	3.91499e-38	78.2922	10025906118	WDR47	22911	down
-0.117496	-0.0595196	-14.4072	3.24164e-39	4.11013e-38	78.2429	10025911620	MORN3	283385	down
-0.127895	-0.0392661	-14.403	3.38086e-39	4.28112e-38	78.2011	10025903313	RAB40B	10966	down
-0.141136	0.0285889	-14.4026	3.39698e-39	4.30014e-38	78.1964	10025906837	ZNF534	147658	down
0.289704	-0.0316613	14.3979	3.56047e-39	4.50564e-38	78.1497	10023815110	RARRES3	5920	up
-0.105189	-0.0513719	-14.3956	3.64119e-39	4.60631e-38	78.1274	10025908346	UBE2D2	7322	down
0.141677	0.0429448	14.394	3.70113e-39	4.67762e-38	78.1112	10025903009	MYH14	79784	up
-0.200621	-0.128359	-14.3931	3.7368e-39	4.71966e-38	78.1016	10023829278	TMEM65	157378	down
0.226531	0.00403553	14.3916	3.792e-39	4.78784e-38	78.0871	10023818739	LY96	23643	up
-0.220275	-0.170787	-14.3915	3.79543e-39	4.79064e-38	78.0862	10023811636	NOL4	8715	down
-0.178214	-0.089686	-14.3915	3.79742e-39	4.7916e-38	78.0857	10023826883	BAI3	577	down
0.167668	0.0178017	14.3908	3.82156e-39	4.82052e-38	78.0794	10023814355	TRAM2	9697	up
-0.203681	-0.101291	-14.3898	3.85915e-39	4.86637e-38	78.0696	10023818363	TUBB4	10382	down
-0.111189	-0.0221715	-14.3886	3.90956e-39	4.92835e-38	78.0567	10023823221	APBB3	10307	down
-0.195164	-0.00158261	-14.3884	3.91566e-39	4.93446e-38	78.0552	10025908705	PER2	8864	down
-0.144034	-0.036644	-14.3868	3.97804e-39	5.01146e-38	78.0395	10025911685	ARL6	84100	down
-0.118208	-0.0344144	-14.3828	4.14204e-39	5.21639e-38	77.9993	10023809803	ABI2	10152	down
-0.11752	-0.060862	-14.3806	4.233e-39	5.32924e-38	77.9777	10025932010	C1orf103	55791	down
-0.290951	-0.187129	-14.3792	4.29413e-39	5.40447e-38	77.9635	10023819180	FGF14	2259	down
0.173618	0.03589	14.3754	4.46219e-39	5.61058e-38	77.9253	10025907965	IGF2BP2	10644	up
0.0992936	0.0261182	14.3753	4.46627e-39	5.61393e-38	77.9244	10025908024	PRPF39	55015	up
-0.152853	-0.056838	-14.3716	4.63301e-39	5.81607e-38	77.888	10025908253	CHML	1122	down
0.175429	0.0236666	14.3645	4.97755e-39	6.2426e-38	77.8167	10023826551	ACOX2	8309	up
-0.142052	-0.059227	-14.3641	4.99276e-39	6.25967e-38	77.8137	10025904407	MCM4	4173	down
0.13447	0.0345564	14.3626	5.07275e-39	6.35794e-38	77.7979	10025910395	MMRN2	79812	up
0.154243	0.04988	14.3622	5.09254e-39	6.3807e-38	77.794	10025905357	TCF3	6929	up
-0.0912118	-0.052735	-14.3597	5.21891e-39	6.53278e-38	77.7697	10023808637	PARL	55486	down
-0.198237	-0.110479	-14.3562	5.40625e-39	6.76298e-38	77.7346	10023820697	MAD2L1	4085	down
-0.395001	-0.206828	-14.3536	5.54679e-39	6.93437e-38	77.7091	10023819670	NEF3	4741	down
-0.215956	-0.135226	-14.3489	5.81647e-39	7.26227e-38	77.6619	10023816389	MLSTD1	55711	down
0.177356	0.0282841	14.348	5.87006e-39	7.32686e-38	77.6528	10023826830	C21orf34	388815	up
-0.147598	-0.0569825	-14.3463	5.96859e-39	7.44747e-38	77.6363	10023833607	NDRG3	57446	down
-0.171971	-0.0593264	-14.3447	6.06775e-39	7.56878e-38	77.6199	10023810875	GULP1	51454	down
-0.139607	-0.0657908	-14.3414	6.27074e-39	7.81703e-38	77.5872	10025909160	DHX36	170506	down
-0.230701	-0.0992111	-14.3387	6.44096e-39	8.02667e-38	77.5606	10023826961	HTR2C	3358	down
-0.413388	-0.254593	-14.3378	6.50053e-39	8.09835e-38	77.5514	10025902646	NEGR1	257194	down
-0.116453	-0.0371633	-14.3367	6.57573e-39	8.18944e-38	77.54	10023824100	SLIT1	6585	down
0.339005	-0.103934	14.3331	6.81337e-39	8.48001e-38	77.5047	10023814032	CD14	929	up
0.107238	-0.00917737	14.3323	6.86714e-39	8.54423e-38	77.4969	10023819547	CHD1	1105	up
0.157482	0.0403293	14.3293	7.07835e-39	8.80423e-38	77.4668	10025912392	TMC8	147138	up
0.110117	0.0258393	14.3279	7.17601e-39	8.92006e-38	77.4532	10025907473	TMEM109	79073	up
0.114443	0.0321603	14.3257	7.33414e-39	9.11085e-38	77.4315	10025903311	DVL2	1856	up
-0.0800822	-0.0380612	-14.3256	7.34685e-39	9.12375e-38	77.4298	10025912316	MBD1	4152	down
-0.139615	0.00771243	-14.3254	7.35873e-39	9.13561e-38	77.4282	10023835885	KIF12	113220	down
0.252912	-0.0506484	14.322	7.61538e-39	9.45125e-38	77.3942	10025906913	CARD12	58484	up
-0.262106	-0.106799	-14.321	7.6908e-39	9.54184e-38	77.3844	10025903554	GRIA1	2890	down
0.178789	-0.00464135	14.3204	7.73536e-39	9.59106e-38	77.3786	10023809347	PFKFB3	5209	up
0.144357	0.00700461	14.3174	7.97532e-39	9.87924e-38	77.3483	10023816675	WDR76	79968	up
0.104279	-0.0135508	14.3165	8.04558e-39	9.96313e-38	77.3395	10025907439	MANBA	4126	up
0.18454	0.00140372	14.315	8.16885e-39	1.01126e-37	77.3244	10023828040	HYAL1	3373	up
0.107247	0.00804462	14.3102	8.57269e-39	1.05958e-37	77.2765	10025906204	PHF2	5253	up
-0.202606	-0.156103	-14.3065	8.8928e-39	1.09846e-37	77.24	10025911778	YARS	8565	down
0.201439	-0.00133767	14.3043	9.09277e-39	1.1221e-37	77.218	10025930039	PARP14	54625	up
-0.187984	-0.0522132	-14.3038	9.13237e-39	1.12663e-37	77.2136	10023842275	MAGEE1	57692	down
-0.0718011	-0.0207325	-14.3035	9.16396e-39	1.13017e-37	77.2102	10025903782	CRSP8	9442	down
0.133825	0.112625	14.3032	9.18884e-39	1.13289e-37	77.2075	10025902783	IRF2	3660	up
0.150434	-0.0535227	14.303	9.21024e-39	1.13517e-37	77.2052	10023837131	ACAD11	84129	up
-0.164941	-0.00939887	-14.3029	9.21885e-39	1.13587e-37	77.2043	10025913054	CSPG5	10675	down
-0.178671	-0.0403023	-14.3024	9.26405e-39	1.14081e-37	77.1994	10023817355	MYO5B	4645	down
-0.144872	0.009075	-14.3024	9.26474e-39	1.14081e-37	77.1993	10023809444	SLC45A1	50651	down
-0.153613	-0.10021	-14.3017	9.33293e-39	1.14885e-37	77.192	10025906423	C20orf121	79183	down
-0.180207	0.0885773	-14.3006	9.42805e-39	1.15983e-37	77.182	10031920438	ATP6V0E2L	155066	down
-0.234189	-0.15763	-14.2993	9.56038e-39	1.17574e-37	77.1681	10023828215	COPS4	51138	down
0.270032	-0.0607814	14.2981	9.67605e-39	1.18959e-37	77.1562	10025908965	PTPRC	5788	up
-0.27949	-0.0786587	-14.2964	9.84206e-39	1.20925e-37	77.1393	10023834777	C6orf176	90632	down
-0.0951458	-0.0323706	-14.2908	1.04011e-38	1.27594e-37	77.0844	10025911832	RAB14	51552	down
0.145012	0.0105108	14.2845	1.10769e-38	1.35799e-37	77.0218	10025907372	NEK6	10783	up
-0.134574	-0.0658979	-14.2842	1.11128e-38	1.36197e-37	77.0186	10023826397	ABO	28	down
0.116171	-0.0261132	14.2799	1.16039e-38	1.42127e-37	76.9756	10023821182	ZBTB33	10009	up
0.245159	-0.0725595	14.2795	1.16465e-38	1.42604e-37	76.972	10023814156	CPM	1368	up
-0.13139	-0.0434206	-14.2775	1.18794e-38	1.4532e-37	76.9523	10025905266	FARSLA	2193	down
-0.121329	-0.0402909	-14.2772	1.1923e-38	1.45808e-37	76.9487	10023814735	C20orf44	55245	down
-0.25041	0.034205	-14.2764	1.20135e-38	1.46869e-37	76.9411	10025905541	DLX2	1746	down
0.142317	-0.0108621	14.2741	1.22885e-38	1.50184e-37	76.9187	10025910522	FAM100B	283991	up
-0.174204	-0.119999	-14.2739	1.23229e-38	1.50558e-37	76.9159	10025909418	GTF2H3	2967	down
-0.146273	-0.00523049	-14.2684	1.30207e-38	1.58936e-37	76.8611	10025903932	HACE1	57531	down
-0.206562	-0.0806369	-14.268	1.3068e-38	1.59424e-37	76.8575	10025910934	ZWILCH	55055	down
-0.12308	-0.03539	-14.268	1.30689e-38	1.59424e-37	76.8575	10025911755	GPATC4	54865	down
0.183806	0.00326341	14.2653	1.34245e-38	1.63711e-37	76.8308	10023813705	ARHGAP29	9411	up
0.179958	0.0553003	14.2642	1.35668e-38	1.65292e-37	76.8203	10023814417	FAM70B	348013	up
0.0942332	-0.0378121	14.2639	1.36125e-38	1.65798e-37	76.817	10025910552	ZNF398	57541	up
-0.129239	-0.0129602	-14.2636	1.36537e-38	1.66248e-37	76.814	10023824726	STOML1	9399	down
-0.0896644	-0.0305802	-14.2609	1.4031e-38	1.70736e-37	76.7869	10023829341	CXorf45	79868	down
-0.13891	-0.0235917	-14.2494	1.57312e-38	1.9107e-37	76.6732	10025910923	C14orf2	9556	down
0.238326	0.0279411	14.2489	1.58181e-38	1.92066e-37	76.6678	10023822070	EMX2OS	196047	up
0.166642	0.000376098	14.2462	1.62527e-38	1.97221e-37	76.6408	10023820613	CARHSP1	23589	up
-0.238598	0.0419295	-14.2451	1.64185e-38	1.99111e-37	76.6307	10025906715	BBS7	55212	down
0.0941469	0.0229183	14.2467	1.66459e-38	2.01806e-37	76.6178	10023821583	RPA4	29935	up
0.151695	0.0580191	14.2404	1.7209e-38	2.08568e-37	76.584	10025902622	TGIF2	60436	up
-0.183953	-0.0802071	-14.2399	1.72945e-38	2.0954e-37	76.5791	10023844432	SMYD3	64754	down
0.190398	-0.0518758	14.2381	1.76087e-38	2.13215e-37	76.5612	10025921536	RP11-506K6.3	389362	up
-0.108144	0.05992	-14.2381	1.76196e-38	2.13281e-37	76.5606	10025903863	C11orf51	25906	down
0.11345	-0.0125466	14.2354	1.80996e-38	2.19024e-37	76.5339	10023820052	PCTP	58488	up
0.271717	0.00755879	14.2317	1.87819e-38	2.27071e-37	76.4971	10025909708	CSF1R	1436	up
0.143498	-0.0258051	14.2284	1.94026e-38	2.34359e-37	76.4648	10033668874	DPYD	1806	up
-0.156064	-0.0547023	-14.2215	2.07848e-38	2.50823e-37	76.3964	10025911317	TRIM37	4591	down
0.117894	-0.00299248	14.2164	2.18685e-38	2.63738e-37	76.3459	10025913867	TTC7A	57217	up
-0.18658	0.0396163	-14.2137	2.24754e-38	2.70808e-37	76.3187	10025905870	WDR17	116966	down
0.15017	0.033366	14.204	2.47648e-38	2.9821e-37	76.2223	10023809285	TCF15	6939	up
0.131343	0.031327	14.2036	2.4857e-38	2.99137e-37	76.2186	10033668690	GSTP1	2950	up
0.0871708	-0.00283307	14.2029	2.50341e-38	3.01176e-37	76.2116	10023819337	IKBKE	9641	up
0.162715	-0.0214672	14.2007	2.55799e-38	3.07648e-37	76.1901	10023827203	LGR4	55366	up
0.239435	0.0800071	14.1986	2.61355e-38	3.14042e-37	76.1688	10023823337	FOXD1	2297	up
-0.13312	-0.0424135	-14.198	2.62945e-38	3.15855e-37	76.1628	10023826711	PBX1	5087	down
0.116401	-0.0112906	14.1976	2.6398e-38	3.17001e-37	76.1588	10023818893	PURG	29942	up
-0.183568	-0.0556035	-14.1955	2.69483e-38	3.23215e-37	76.1383	10023813079	NDFIP2	54602	down
0.100005	0.0113532	14.1932	2.75764e-38	3.30647e-37	76.1155	10025908817	ALDH1L1	10840	up
-0.158112	-0.0718366	-14.1832	3.04565e-38	3.64401e-37	76.0167	10025910519	2021-09-06	23157	down
-0.144455	0.0278777	-14.1828	3.05751e-38	3.6571e-37	76.0129	10025909698	PNMA5	114824	down
0.185274	0.101817	14.178	3.20787e-38	3.83344e-37	75.9652	10023818320	RAB3IL1	5866	up
-0.161918	-0.0610914	-14.1774	3.22811e-38	3.85645e-37	75.9589	10023807345	FABP6	2172	down
0.165791	0.0147119	14.1772	3.23574e-38	3.86439e-37	75.9566	10023808596	HHEX	3087	up
-0.0766858	0.0498554	-14.1759	3.27631e-38	3.91166e-37	75.9442	10025907024	UBL5	59286	down
0.151475	0.0318065	14.1748	3.31317e-38	3.95206e-37	75.9331	10023825612	SCARF1	8578	up
0.261514	-0.0650769	14.1737	3.3504e-38	3.99283e-37	75.922	10023830794	CHST6	4166	up
0.0974888	0.0384632	14.1731	3.36773e-38	4.01227e-37	75.9169	10026390373	PC	5091	up
0.102489	-0.0110025	14.1688	3.51836e-38	4.18918e-37	75.8734	10025912247	ACO1	48	up
-0.085867	-0.0305487	-14.1672	3.57477e-38	4.25377e-37	75.8576	10025909855	MRPS11	64963	down
0.124476	0.0352132	14.1646	3.66859e-38	4.36276e-37	75.8318	10023828016	EPB41L5	57669	up
-0.0568372	-0.0080553	-14.1609	3.80341e-38	4.52036e-37	75.796	10025905220	COPS6	10980	down
-0.0996879	-0.0561561	-14.1604	3.82407e-38	4.54354e-37	75.7906	10025908288	CYC1	1537	down
-0.116309	0.0252469	-14.1566	3.97036e-38	4.71166e-37	75.7533	10025906963	PCDHB14	56122	down
0.175677	-0.0356011	14.1506	4.21473e-38	4.99712e-37	75.6939	10023818043	MAOA	4128	up
-0.197241	-0.0880184	-14.15	4.24034e-38	5.02597e-37	75.6879	10023813420	CHL1	10752	down
-0.243223	-0.156548	-14.147	4.36791e-38	5.17561e-37	75.6585	10023805351	C9orf4	23732	down
-0.161775	-0.0550554	-14.1393	4.72034e-38	5.58647e-37	75.5814	10023814968	CCNH	902	down
0.182394	-0.0267257	14.1371	4.82048e-38	5.70327e-37	75.5605	10025904737	SLC11A1	6556	up
-0.152832	-0.0604576	-14.1337	4.9895e-38	5.90146e-37	75.5262	10025913282	SLC39A9	55334	down
0.358785	-0.0281057	14.1327	5.03878e-38	5.95795e-37	75.5165	10023812544	FGL2	10875	up
0.254835	0.037439	14.1306	5.14747e-38	6.08465e-37	75.4953	10023811387	C10orf116	10974	up
0.156061	0.0559347	14.13	5.17556e-38	6.11601e-37	75.4899	10023828367	PARP10	84875	up
-0.0714859	0.0415449	-14.1298	5.18545e-38	6.12585e-37	75.488	10025911401	CLTA	1211	down
0.134643	-0.0127322	14.1281	5.27279e-38	6.22342e-37	75.4714	10023809922	LAMC1	3915	up
-0.218295	-0.091218	-14.1272	5.32108e-38	6.27664e-37	75.4623	10023819481	IMPG1	3617	down
-0.0897926	-0.0385863	-14.1256	5.40708e-38	6.37426e-37	75.4464	10025906364	NOP17	55011	down
0.182137	0.0281267	14.125	5.44189e-38	6.41336e-37	75.44	10023825075	LOXL2	4017	up
-0.138671	-0.108682	-14.122	5.60286e-38	6.60109e-37	75.411	10025909100	RTCD1	8634	down
-0.15915	-0.0922542	-14.1189	5.78327e-38	6.8116e-37	75.3796	10023804905	DDX1	1653	down
[truncated: 8,882 more rows]
