# Supplementary material for: Expression of Immune Related Genes and Possible Regulatory Mechanisms in Alzheimer’s Disease
Source: Front Immunol. 2021 Nov 5;12:768966. doi: 10.3389/fimmu.2021.768966 (PMC8602845; doi:10.3389/fimmu.2021.768966)
Supplement: Supplementary file 1 [file DataSheet_1.zip › Table S4 Common IRGs.xlsx]

## Sheet: jVenn
Img_PBMC	Img_Brain	Img_PBMC|Img_Brain
GNLY	CRH	PTGDS
PRF1	BDNF	TYROBP
GZMB	GNRH1	FCGR3A
KLRD1	NFKBIA	FCER1G
CD247	VGF	ITGB2
CCL5	TNFRSF10B	IL2RB
SH2D1B	CORT	PTGDR
CCL4	PAK1	FGR
CX3CR1	VIP	KLRC3
NCR3	FGF13	NCR1
HCST	SCG2	TGFBR3
CD244	IGF1	HLA-A
IL2RG	TAC1	F2R
HSPA5	RAF1	HLA-B
PTGER2	TNFRSF10D	RAC2
PSME2	SST	B2M
TAPBP	TLR2	HLA-C
CDC42	TNFRSF1A	HLA-E
NFKBIB	PNOC	TMSB4X
HMGB1	RELA	IFITM1
TGFB1	IL13RA1	PDIA3
CANX	LTBP3	CALR
PRKCB	CCK	ITGAL
NFATC2	RBP4	RHOA
PTK2B	CMTM3	ACTG1
	MSR1	IFNG
	MCHR2	ZAP70
	TNFRSF11B	APOBEC3G
	TYK2	ADRB2
	CHGB	PTPRC
	IL18	MAP3K8
	ILK	PSME1
	PLXNB1	S100A6
	NFKBIE	BST2
	IL15RA	TXK
	FAM3C	AHNAK
	FGFRL1	ANXA6
	C3AR1	APOBEC3C
	MICA	PPIA
	GFAP	INPP5D
	IL17RB	HLA-F
	NEDD4	TNFRSF1B
	LTBR	IRF1
	IRF7	JAK1
	CSRP1	TAP1
	ROBO2	PSMB8
	S100A10	HSP90AA1
	SEMA3F	NFATC3
	PLTP	FYN
	FGF12	PSMD8
	RASGRP1	SYTL1
	IL4R	PIK3R5
	PAK3	S100A11
	ARAF	CBLB
	TRAF3	ISG15
	EBI3	PSMC3
	MCHR1	CMTM6
	LMBR1	CSK
	BECN1	IL10RA
	IFI30	PSMD2
	PPP3CB	PPP3CC
	FCGRT	CKLF
	LILRB3	RORA
	CX3CL1	STAT3
	ICAM2	NR4A2
	VIM	PPP4C
	PDF	PSMC5
	ZC3HAV1	TRIM22
	UNC93B1	PSMD7
	CMTM7	IL27RA
	SH3BP2
	LPA
	TNFRSF6B
	RXRA
	CGB2
	NPPA
	IL3RA
	TRIM5
	PDGFRB
	HGF
	CD8A
	TNFRSF12A
	SERPINA3
	ABCC4
	HDGF
	CD81
	SDC2
	PLAUR
	NRG1
	EGFR
	ADIPOR2
	IL1R1
	PAK6
	CXCL1
	IL15
	NRG3
	BCL3
	RBP5
	EPOR
	NPFF
	BMP6
	HLA-DRA
	PTPN6
	SPP1
	IL17RA
	GBP2
	NFKBIZ
	IL27
	TUBB3
	NFKB1
	ANGPTL4
	IL13RA2
	S100A9
	CXCL16
	HDAC1
	DLL4
	TNFRSF10A
	CCRL2
	INHBB
	S100A8
	NEO1
	FABP3
	FGF14
	SLIT1
	CD14
	CSPG5
	CSF1R
	IKBKE
	LGR4
	FABP6
	ACO1
	SLC11A1
	SYK
	FGFR4
	GPI
	PAK2
	HMOX1
	HLA-DRB4
	NFATC1
	TLR8
	CD40
	IKBKB
	PSMC1
	APLN
	MIA
	RNASE2
	FGF2
	CD74
	HLA-DMB
	HCK
	SEMA5B
	CXCR4
	IL18RAP
	NDRG1
	PROK2
	FGF9
	C3
	HRAS
	IL1R2
	CTSS
	CXCL14
	CSF3R
	LYN
	AZGP1
	ADM
	TINAGL1
	LIFR
	LYZ
	ISG20
	RNASE3
	C5AR1
	LTBP2
	CD86
	MAP2K1
	GRN
	PTHLH
	ENG
	PCSK2
	SHC1
	PIK3R3
	PGF
	TGFB2
	CCR5
	FPR1
	IFIH1
	CSF1
	PPP3CA
	IL18R1
	FAS
	PLSCR1
	MAPK8
	CTF1
	CD4
	CCL2
	SOD1
	KCNH2
	S100A12
	PSMD14
	TLR1
	PSMD10
	CCR1
	GMFG
	CYBB
	HLA-DMA
	MMP9
	NGFR
	IL7
	IRF3
	TNFRSF21
	IL23A
	VCAM1
	IL16
	PF4
	PLXNC1
	PDGFRL
	SORT1
	RARG
	GDF15
	S100A5
	EDN3
	PSMD13
	CALCB
	SLC22A17
	TGFBR2
	PLCG1
	PIK3CB
	HLA-DPA1
	IFNGR1
	AGTR1
	PF4V1
	SECTM1
	DAXX
	TNFAIP3
	PSMC6
	BTK
	KRAS
	SDC1
	HFE
	TMSB4Y
	ROBO3
	PIK3CG
	NPY
	PML
	TNFRSF25
	APOD
	NUDT6
	PLCG2
	EGF
	S100A3
	TLR7
	OSMR
	FGF7
	PENK
	EED
	PSMD1
	BMP1
	FCGR3B
	LGMN
	EDN1
	FLT1
	PPBP
	PLXNB2
	AR
	AP3B1
	RFX5
	CD320
	ADAR
	TNFSF14
	TIE1
	HSPA8
	IL20RA
	ACVRL1
	SEMA3E
	IGF2R
	LANCL1
	TGFB3
	OGN
	PPARA
	ANGPTL6
	FCGR2B
	CD48
	TNFSF13
	SFTPD
	THRB
	CCL15
	PSMD4
	MICB
	CAT
	HAMP
	IL22RA1
	ELAVL1
	TLR4
	CCL16
	DEFB1
	IL1RL1
	SLPI
	CDK4
	CRABP1
	THBS1
	GREM2
	DCK
	TPM2
	NR2E1
	KLKB1
	HLA-DRB3
	UCN
	S100P
	ICAM1
	SERPIND1
	ESRRG
	LIMS1
	SOS2
	MPO
	IL6R
	COLEC12
	CLCF1
	SDC4
	TCF7L2
	PDGFC
	EIF2AK2
	NR2F2
	MASP1
	SOCS3
	SOS1
	ECD
	ACVR2B
	BMP4
	NODAL
	TMSB10
	FGFR1
	NRG4
	TLR3
	JUND
	LCP2
	DEFB127
	BPHL
	NPPC
	OPRL1
	IRF5
	CER1
	BMPR1A
	IFNAR2
	HSPA1A
	IL12RB2
	ARRB1
	MR1
	RARB
	IL6
	SLIT2
	TK2
	PLA2G2A
	OPRM1
	CCL14
	CXCL2
	PIK3CD
	CETP
	PRTN3
	IL11RA
	PSMC2
	PTAFR
	SEMA4F
	STAT1
	GMFB
	VIPR1
	IGHA2
	AKT1
	NPR1
	HLA-DPB1
	PAK4
	HTR1A
	GNAI1
	CCL26
	STC1
	TNFRSF9
	SEMA3D
	NFAT5
	WFIKKN1
	SCTR
	IL10
	AVPR2
	PLXNB3
	VAV1
	PRLH
	DEFB123
	HSPA2
	PTPN11
	LTF
	PRKCQ
	HSP90AB1
	PROC
	PI15
	CCL27
	S100A16
	PDK1
	UCN3
	RSAD2
	BMP7
	ANGPTL5
	GHSR
	VEGFB
	IL7R
	IGF2
	PPARD
	PCSK1
	AGER
	RBP1
	IL32
	ADRB1
	IL1RN
	MARCO
	WFDC2
	LIF
	HSPA1B
	VAV3
	CMTM8
	GRP
	FURIN
	MC1R
	OSM
	FGF17
	SEMA6D
	VIPR2
	GHR
	PPP3R2
	IL11
	CD1D
	NR2C2
	SLC40A1
	KITLG
	GUCA2A
	KNG1
	HTR3B
	BMP5
	HRG
	AGT
	GRB2
	MIF
	RABEP2
	FOS
	GDF1
	CYLD
	CALCR
	PDYN
	PLXND1
	FGF8
	PDGFA
	CIITA
	IREB2
	KIR2DL3
	NR3C1
	LEPR
	TNFRSF11A
	FSHR
	S100G
	IL10RB
	INSL6
	GDF7
	SEMA3G
	TRH
	CRHR1
	TDGF1
	ADIPOR1
	LHCGR
	PRKCG
	NR2C1
	MAPK14
	HBEGF
	APOBEC3A
	CCL22
	FGF19
	UCN2
	VAV2
	NR1H2
	MC4R
	IFNA17
	RABEP1
	PSPN
	SEMA4B
	PIK3R1
	NR2F1
	CSF2RA
	FABP7
	SBDS
	SAA1
	TRAV20
	CRLF3
	PLAU
	CMTM5
	TNFRSF10C
	ROBO1
	ACVR1C
	MET
	CXCL5
	SEMA5A
	NRP2
	SEMA6B
	VTN
	NR4A1
	HTR3E
	NPPB
	OGFR
	RFXANK
	TNFSF12
	PROCR
	ULBP2
	CD209
	NCK2
	BMP3
	PSMD11
	THPO
	BID
	NR5A2
	BLNK
	PTGFR
	SP1
	F2RL1
	DDX17
	CBL
	HLA-DQB1
	NR1H4
	IL6ST
	PGRMC2
	ACVR2A
	GCG
	KDR
	SEMA4G
	FGFR2
	SEMA7A
	RETN
	CRABP2
	POMC
	S100A14
	GDF5
	PSMD3
	FLT3
	ESRRA
	A2M
	RORB
	PRDX1
	IL4
	PROK1
	NRP1
	CHUK
	PRKCA
	ITGAV
	CCR9
	CXCR6
	RAET1L
	GDNF
	CNTFR
	CACYBP
	IFNA14
	IFNA1
	ACVR1B
	MAPK3
	HLA-DOB
	TNFRSF19
	TNFRSF18
	CRP
	VDR
	CMKLR1
	LRP1
	NR3C2
	SFTPA1
	HSPA6
	CCR6
	IFNGR2
	ADRM1
	TNFSF18
	DEFB129
	IGHG3
	VEGFC
	TNFSF10
	IL1RAP
	DES
	ALB
	TFRC
	SEMA3C
	CMTM2
	SHC3
	CSF3
	UTS2
	UBR1
	GPR32
	ANGPTL7
	PLXNA2
	MPL
	SOCS1
	RLN1
	NR1D1
	IL17D
	ANGPTL2
	CXCL3
	HLA-DQA2
	NR0B2
	TNFRSF14
	FGF20
	PTGER1
	MAP3K14
	NFYB
	BTC
	C5
	TNC
	MUC4
	RAET1G
	CXCL6
	PIK3CA
	FABP4
	CXCL10
	MAPK1
	SHC2
	FGF5
	RXFP3
	IL1B
	ARTN
	RBP2
	BMP10
	IFNA4
	TNFSF13B
	CMTM4
	BPI
	CCL8
	NDP
	FGF18
	ESR1
	MX2
	HSPA1L
	HLA-G
	TPT1
	LACRT
	APOBEC3F
	GREM1
	TRGC2
	ELN
	LHB
	DEFA6
	AMH
	GPR17
	FGFR3
	PPP3R1
	ANGPTL1
	PI3
	ARG2
	CAMP
	SHC4
	KLRC4
	CCL20
	RAC3
	IL1A
	OLR1
	S100A1
	EDNRA
	LCN1
	MDK
	MTNR1A
	GAST
	SH2D1A
	DMBT1
	GDF10
	OPRK1
	CHGA
	LCN2
	KLRC2
	PDGFB
	DEFB126
	AREG
	RXRG
	INSL4
	PTX3
	SEMA3B
	CCL11
	NMB
	DEFA4
	AQP9
	PTN
	IL12A
	FGF4
	PMP2
	SAA2
	BIRC5
	SDC3
	JUN
	CRLF1
	CDH1
	INSR
	ACTA1
	EDNRB
	GSK3B
	CD72
	IFNK
	HLA-DRB1
	THRA
	S100A13
	DEFA3
	LGR6
